# Supplementary material for: Absolute structure determination of Berkecoumarin by X-ray and electron diffraction
Source: Acta Crystallogr C Struct Chem. 2024 Apr 10;80(Pt 5):143–7. doi: 10.1107/S2053229624003061 (PMC11068058; doi:10.1107/S2053229624003061)
Supplement: Supplementary file 1 [file c-80-00143-sup1.cif]

##############################################################################
#                                                                            #
# This CIF contains the data in a paper accepted for publication in          #
# Acta Crystallographica Section C. It conforms to the requirements of       #
# Notes for Authors for Acta Crystallographica Section C, and has been       #
# peer reviewed under the auspices of the IUCr Commission on Journals.       #
#                                                                            #
# Full details of the Crystallographic Information File format               #
# are given in the paper "The Crystallographic Information File (CIF):       #
# a New Standard Archive File for Crystallography" by S. R. Hall, F. H.      #
# Allen and I. D. Brown [Acta Cryst. (1991), A47, 655-685].                  #
#                                                                            #
# The current version of the core CIF dictionary is obtainable from          #
# ftp://ftp.iucr.org/pub/cif_core.dic.                                       #
#                                                                            #
# Software is freely available for graphical display of the structure(s)     #
# in this CIF. For information consult the CIF software page                 #
# http://www.iucr.org/resources/cif/software.                                #
#                                                                            #
# This file may be used for bona fide research purposes within the           #
# scientific community so long as proper attribution is given to the journal # 
# article from which it was obtained.                                        #
#                                                                            #
##############################################################################
data_I
_audit_creation_method
;
Olex2 1.5
(compiled 2023.08.24 svn.re1ec1418 for OlexSys, GUI svn.r6817)
;
_chemical_name_systematic
;
(<i>S</i>)-8-Hydroxy-3-(2-hydroxypropyl)-6-methoxy-2<i>H</i>-chromen-2-one
;
_chemical_name_common
;
Berkecoumarin
;
_chemical_formula_moiety     'C13 H14 O5'
_chemical_formula_sum     'C13 H14 O5'
_chemical_formula_iupac     'C13 H14 O5'
_chemical_formula_weight     250.24
_chemical_melting_point     ?
_chemical_absolute_configuration     ad
_space_group_crystal_system     orthorhombic
_space_group_name_H-M_alt     'P 21 21 21'
_space_group_name_Hall     'P 2ac 2ab'
loop_
    _space_group_symop_operation_xyz
    'x, y, z'
    '-x+1/2, -y, z+1/2'
    '-x, y+1/2, -z+1/2'
    'x+1/2, -y+1/2, -z'
_cell_length_a     4.9524(2)
_cell_length_b     11.0302(4)
_cell_length_c     20.9007(7)
_cell_angle_alpha     90
_cell_angle_beta     90
_cell_angle_gamma     90
_cell_volume     1141.72(7)
_cell_formula_units_Z     4
_cell_measurement_reflns_used     7488
_cell_measurement_theta_min     4.231
_cell_measurement_theta_max     57.679
_cell_measurement_temperature     100
_exptl_crystal_description     needle
_exptl_crystal_colour     colourless
_exptl_crystal_size_max     0.54
_exptl_crystal_size_mid     0.04
_exptl_crystal_size_min     0.02
_exptl_crystal_density_diffrn     1.456
_exptl_crystal_density_meas     ?
_exptl_crystal_density_method     ?
_exptl_crystal_F_000     528
_exptl_absorpt_coefficient_mu     0.945
_exptl_absorpt_correction_type     multi-scan
_exptl_absorpt_process_details
;
(SADABS; Krause <i>et al.</i>,  2015)
;
_exptl_absorpt_correction_T_min     0.5473
_exptl_absorpt_correction_T_max     0.7514
_exptl_special_details     ?
_diffrn_ambient_temperature     100
_diffrn_source     'microfocus sealed X-ray tube'
_diffrn_source_power     0.05
_diffrn_source_voltage     50.0
_diffrn_source_current     1.0
_diffrn_radiation_type     CuK\a
_diffrn_radiation_wavelength     1.54178
_diffrn_radiation_monochromator     'Double Bounce Multilayer Mirror'
_diffrn_measurement_device_type     'Bruker D8 VENTURE Duo'
_diffrn_measurement_device     'Fixed Chi three-circle'
_diffrn_measurement_method     '\w and \f scans'
_diffrn_detector     'Bruker Photon-100 area detector'
_diffrn_measurement_specimen_support     ?
_diffrn_detector_area_resol_mean     10.5
_diffrn_reflns_number     9121
_diffrn_reflns_av_R_equivalents     0.0531
_diffrn_reflns_av_unetI/netI     0.0353
_diffrn_reflns_theta_min     4.230
_diffrn_reflns_theta_max     57.822
_diffrn_reflns_theta_full     57.822
_diffrn_measured_fraction_theta_max     0.991
_diffrn_measured_fraction_theta_full     0.991
_diffrn_reflns_limit_h_min     -5
_diffrn_reflns_limit_h_max     5
_diffrn_reflns_limit_k_min     -12
_diffrn_reflns_limit_k_max     10
_diffrn_reflns_limit_l_min     -22
_diffrn_reflns_limit_l_max     19
_diffrn_standards_number     0
_diffrn_radiation_probe     x-ray
_refine_special_details     ?
_reflns_number_total     1575
_reflns_number_gt     1463
_reflns_threshold_expression     'I > 2\s(I)'
_refine_ls_structure_factor_coef     Fsqd
_refine_ls_matrix_type     full
_refine_ls_R_factor_all     0.0322
_refine_ls_R_factor_gt     0.0272
_refine_ls_wR_factor_gt     0.0639
_refine_ls_wR_factor_ref     0.0671
_refine_ls_goodness_of_fit_ref     1.065
_refine_ls_restrained_S_all     1.065
_refine_ls_number_reflns     1575
_refine_ls_number_parameters     173
_refine_ls_number_restraints     0
_refine_ls_hydrogen_treatment     mixed
_refine_ls_weighting_scheme     calc
_refine_ls_weighting_details
              'w=1/[\s^2^(Fo^2^)+(0.0336P)^2^+0.1948P] where P=(Fo^2^+2Fc^2^)/3'
_atom_sites_solution_hydrogens     mixed
_atom_sites_solution_primary     dual
_atom_sites_solution_secondary     ?
_refine_ls_shift/su_max     0.000
_refine_ls_shift/su_mean     0.000
_refine_diff_density_max     0.138
_refine_diff_density_min     -0.200
_refine_ls_extinction_method     none
_refine_ls_extinction_coef     .
_refine_ls_abs_structure_details
;
Flack <i>x</i> determined using 555 quotients [(I+)-(I-)]/[(I+)+(I-)]
(Parsons <i>et al.</i>, 2013)
;
_refine_ls_abs_structure_Flack     0.01(11)
loop_
    _atom_type_symbol
    _atom_type_description
    _atom_type_scat_dispersion_real
    _atom_type_scat_dispersion_imag
    _atom_type_scat_source
    'C' 'C' 0.0181 0.0091
                         'International Tables Vol C Tables 4.2.6.8 and 6.1.1.4'
    'H' 'H' 0.0000 0.0000
                         'International Tables Vol C Tables 4.2.6.8 and 6.1.1.4'
    'O' 'O' 0.0492 0.0322
                         'International Tables Vol C Tables 4.2.6.8 and 6.1.1.4'
_computing_data_collection
;
APEX4 (Bruker, 2021)
;
_computing_cell_refinement
;
SAINT (Bruker, 2015)
;
_computing_data_reduction
;
SAINT (Bruker, 2015)
;
_computing_structure_solution
;
SHELXT2018 (Sheldrick, 2015<i>b</i>)
;
_computing_structure_refinement
;
SHELXL2019 (Sheldrick, 2015<i>a</i>)
;
_computing_molecular_graphics
;
OLEX2 (Dolomanov <i>et al.</i>,  2009)
;
_computing_publication_material
;
OLEX2 (Dolomanov <i>et al.</i>,  2009)
;
loop_
    _atom_site_type_symbol
    _atom_site_label
    _atom_site_fract_x
    _atom_site_fract_y
    _atom_site_fract_z
    _atom_site_U_iso_or_equiv
    _atom_site_adp_type
    _atom_site_calc_flag
    _atom_site_occupancy
    _atom_site_disorder_assembly
    _atom_site_disorder_group
    O O1 -0.0901(3) 0.68560(16) 0.53504(8) 0.0208(5) Uani d 1 . .
    O O2 0.9293(4) 0.89438(16) 0.77962(8) 0.0206(5) Uani d 1 . .
    O O3 0.2545(4) 1.03245(16) 0.64010(10) 0.0223(5) Uani d 1 . .
    H H3 0.193(8) 1.011(3) 0.602(2) 0.075(14) Uiso d 1 . .
    O O4 0.1590(3) 0.80255(15) 0.59658(8) 0.0177(5) Uani d 1 . .
    O O5 0.5982(4) 0.48285(17) 0.48453(9) 0.0199(5) Uani d 1 . .
    H H5 0.678(8) 0.553(4) 0.5006(19) 0.087(15) Uiso d 1 . .
    C C1 0.1003(5) 0.6908(2) 0.57172(12) 0.0174(6) Uani d 1 . .
    C C2 0.2688(5) 0.5891(2) 0.59160(12) 0.0166(6) Uani d 1 . .
    C C3 0.4620(5) 0.6062(2) 0.63590(13) 0.0176(6) Uani d 1 . .
    H H3A 0.566858 0.538836 0.649420 0.021 Uiso calc 1 . .
    C C4 0.5149(5) 0.7233(2) 0.66349(12) 0.0161(6) Uani d 1 . .
    C C5 0.7124(5) 0.7443(2) 0.71054(12) 0.0171(6) Uani d 1 . .
    H H5A 0.818838 0.679459 0.726600 0.021 Uiso calc 1 . .
    C C6 0.7489(5) 0.8616(2) 0.73308(13) 0.0172(6) Uani d 1 . .
    C C7 0.5964(5) 0.9571(2) 0.70827(12) 0.0188(6) Uani d 1 . .
    H H7 0.627148 1.037060 0.723494 0.023 Uiso calc 1 . .
    C C8 0.4029(5) 0.9379(2) 0.66229(12) 0.0164(6) Uani d 1 . .
    C C9 0.3617(5) 0.8193(2) 0.64084(13) 0.0168(6) Uani d 1 . .
    C C10 0.2179(5) 0.4709(2) 0.55813(12) 0.0183(6) Uani d 1 . .
    H H10A 0.022496 0.452254 0.559819 0.022 Uiso calc 1 . .
    H H10B 0.315241 0.405419 0.580856 0.022 Uiso calc 1 . .
    C C11 0.3097(5) 0.4737(3) 0.48815(13) 0.0176(6) Uani d 1 . .
    H H11 0.226567 0.545180 0.466251 0.021 Uiso calc 1 . .
    C C12 0.2325(5) 0.3592(2) 0.45283(13) 0.0212(6) Uani d 1 . .
    H H12A 0.287804 0.365924 0.407951 0.032 Uiso calc 1 . .
    H H12B 0.036456 0.347856 0.455119 0.032 Uiso calc 1 . .
    H H12C 0.323150 0.289612 0.472531 0.032 Uiso calc 1 . .
    C C13 1.0813(5) 0.7985(2) 0.80812(13) 0.0224(7) Uani d 1 . .
    H H13A 1.195986 0.760465 0.775614 0.034 Uiso calc 1 . .
    H H13B 0.957553 0.737936 0.825908 0.034 Uiso calc 1 . .
    H H13C 1.194728 0.831385 0.842411 0.034 Uiso calc 1 . .
loop_
    _atom_site_aniso_label
    _atom_site_aniso_U_11
    _atom_site_aniso_U_22
    _atom_site_aniso_U_33
    _atom_site_aniso_U_12
    _atom_site_aniso_U_13
    _atom_site_aniso_U_23
    O1 0.0183(10) 0.0227(11) 0.0215(11) -0.0018(9) -0.0009(9) -0.0013(8)
    O2 0.0214(10) 0.0198(11) 0.0205(10) 0.0014(8) -0.0081(9) -0.0011(8)
    O3 0.0253(11) 0.0192(11) 0.0223(12) 0.0044(9) -0.0053(9) -0.0022(9)
    O4 0.0185(10) 0.0171(11) 0.0175(10) 0.0003(7) -0.0027(8) -0.0011(9)
    O5 0.0179(10) 0.0213(11) 0.0206(11) -0.0027(8) 0.0020(8) -0.0013(9)
    C1 0.0167(14) 0.0201(16) 0.0154(15) -0.0027(12) 0.0042(12) -0.0013(12)
    C2 0.0171(14) 0.0177(15) 0.0149(15) -0.0013(12) 0.0057(11) 0.0010(12)
    C3 0.0188(15) 0.0166(16) 0.0173(15) 0.0026(12) 0.0046(12) 0.0032(13)
    C4 0.0169(13) 0.0180(17) 0.0135(15) -0.0003(11) 0.0051(11) 0.0010(12)
    C5 0.0170(13) 0.0192(16) 0.0150(15) 0.0025(12) 0.0007(11) 0.0027(12)
    C6 0.0135(14) 0.0237(17) 0.0145(15) -0.0012(11) 0.0026(12) -0.0013(12)
    C7 0.0190(14) 0.0174(15) 0.0200(15) -0.0008(12) 0.0019(12) -0.0026(12)
    C8 0.0148(14) 0.0170(17) 0.0175(15) 0.0017(11) 0.0026(12) 0.0009(11)
    C9 0.0145(15) 0.0230(16) 0.0128(14) -0.0012(12) 0.0014(11) -0.0006(12)
    C10 0.0178(14) 0.0175(15) 0.0196(16) -0.0018(12) 0.0013(12) -0.0003(12)
    C11 0.0152(14) 0.0191(15) 0.0186(15) 0.0005(11) -0.0011(12) -0.0002(12)
    C12 0.0214(15) 0.0199(16) 0.0224(16) -0.0014(11) -0.0016(13) -0.0020(12)
    C13 0.0209(14) 0.0265(17) 0.0199(15) 0.0027(13) -0.0058(13) 0.0016(13)
_geom_special_details
;
 All esds (except the esd in the dihedral angle between two l.s. planes)
 are estimated using the full covariance matrix.  The cell esds are taken
 into account individually in the estimation of esds in distances, angles
 and torsion angles; correlations between esds in cell parameters are only
 used when they are defined by crystal symmetry.  An approximate (isotropic)
 treatment of cell esds is used for estimating esds involving l.s. planes.
;
loop_
    _geom_bond_atom_site_label_1
    _geom_bond_atom_site_label_2
    _geom_bond_site_symmetry_2
    _geom_bond_distance
    _geom_bond_publ_flag
    O1 C1 . 1.217(3) ?
    O2 C6 . 1.369(3) ?
    O2 C13 . 1.428(3) ?
    O3 H3 . 0.88(4) ?
    O3 C8 . 1.358(3) ?
    O4 C1 . 1.369(3) ?
    O4 C9 . 1.378(3) ?
    O5 H5 . 0.93(4) ?
    O5 C11 . 1.434(3) ?
    C1 C2 . 1.459(4) ?
    C2 C3 . 1.344(4) ?
    C2 C10 . 1.501(4) ?
    C3 H3A . 0.9500 ?
    C3 C4 . 1.439(4) ?
    C4 C5 . 1.406(3) ?
    C4 C9 . 1.386(4) ?
    C5 H5A . 0.9500 ?
    C5 C6 . 1.389(4) ?
    C6 C7 . 1.396(4) ?
    C7 H7 . 0.9500 ?
    C7 C8 . 1.374(4) ?
    C8 C9 . 1.397(4) ?
    C10 H10A . 0.9900 ?
    C10 H10B . 0.9900 ?
    C10 C11 . 1.532(4) ?
    C11 H11 . 1.0000 ?
    C11 C12 . 1.512(4) ?
    C12 H12A . 0.9800 ?
    C12 H12B . 0.9800 ?
    C12 H12C . 0.9800 ?
    C13 H13A . 0.9800 ?
    C13 H13B . 0.9800 ?
    C13 H13C . 0.9800 ?
loop_
    _geom_angle_atom_site_label_1
    _geom_angle_atom_site_label_2
    _geom_angle_atom_site_label_3
    _geom_angle_site_symmetry_1
    _geom_angle_site_symmetry_3
    _geom_angle
    _geom_angle_publ_flag
    C6 O2 C13 . . 116.4(2) ?
    C8 O3 H3 . . 107(3) ?
    C1 O4 C9 . . 122.0(2) ?
    C11 O5 H5 . . 118(3) ?
    O1 C1 O4 . . 116.5(2) ?
    O1 C1 C2 . . 125.9(2) ?
    O4 C1 C2 . . 117.6(2) ?
    C1 C2 C10 . . 116.0(2) ?
    C3 C2 C1 . . 119.7(2) ?
    C3 C2 C10 . . 124.2(2) ?
    C2 C3 H3A . . 118.9 ?
    C2 C3 C4 . . 122.1(2) ?
    C4 C3 H3A . . 118.9 ?
    C5 C4 C3 . . 123.7(2) ?
    C9 C4 C3 . . 116.7(2) ?
    C9 C4 C5 . . 119.6(2) ?
    C4 C5 H5A . . 120.6 ?
    C6 C5 C4 . . 118.8(2) ?
    C6 C5 H5A . . 120.6 ?
    O2 C6 C5 . . 124.9(2) ?
    O2 C6 C7 . . 114.7(2) ?
    C5 C6 C7 . . 120.4(2) ?
    C6 C7 H7 . . 119.3 ?
    C8 C7 C6 . . 121.4(3) ?
    C8 C7 H7 . . 119.3 ?
    O3 C8 C7 . . 119.9(2) ?
    O3 C8 C9 . . 122.0(2) ?
    C7 C8 C9 . . 118.1(2) ?
    O4 C9 C4 . . 121.7(2) ?
    O4 C9 C8 . . 116.6(2) ?
    C4 C9 C8 . . 121.7(2) ?
    C2 C10 H10A . . 109.2 ?
    C2 C10 H10B . . 109.2 ?
    C2 C10 C11 . . 112.2(2) ?
    H10A C10 H10B . . 107.9 ?
    C11 C10 H10A . . 109.2 ?
    C11 C10 H10B . . 109.2 ?
    O5 C11 C10 . . 110.3(2) ?
    O5 C11 H11 . . 109.3 ?
    O5 C11 C12 . . 106.5(2) ?
    C10 C11 H11 . . 109.3 ?
    C12 C11 C10 . . 112.0(2) ?
    C12 C11 H11 . . 109.3 ?
    C11 C12 H12A . . 109.5 ?
    C11 C12 H12B . . 109.5 ?
    C11 C12 H12C . . 109.5 ?
    H12A C12 H12B . . 109.5 ?
    H12A C12 H12C . . 109.5 ?
    H12B C12 H12C . . 109.5 ?
    O2 C13 H13A . . 109.5 ?
    O2 C13 H13B . . 109.5 ?
    O2 C13 H13C . . 109.5 ?
    H13A C13 H13B . . 109.5 ?
    H13A C13 H13C . . 109.5 ?
    H13B C13 H13C . . 109.5 ?
loop_
    _geom_torsion_atom_site_label_1
    _geom_torsion_atom_site_label_2
    _geom_torsion_atom_site_label_3
    _geom_torsion_atom_site_label_4
    _geom_torsion_site_symmetry_1
    _geom_torsion_site_symmetry_2
    _geom_torsion_site_symmetry_3
    _geom_torsion_site_symmetry_4
    _geom_torsion
    _geom_torsion_publ_flag
    O1 C1 C2 C3 . . . . -175.5(2) ?
    O1 C1 C2 C10 . . . . 6.7(4) ?
    O2 C6 C7 C8 . . . . -178.5(2) ?
    O3 C8 C9 O4 . . . . -1.0(4) ?
    O3 C8 C9 C4 . . . . 179.7(2) ?
    O4 C1 C2 C3 . . . . 4.1(4) ?
    O4 C1 C2 C10 . . . . -173.7(2) ?
    C1 O4 C9 C4 . . . . -1.1(3) ?
    C1 O4 C9 C8 . . . . 179.6(2) ?
    C1 C2 C3 C4 . . . . -1.9(4) ?
    C1 C2 C10 C11 . . . . 70.1(3) ?
    C2 C3 C4 C5 . . . . 179.1(2) ?
    C2 C3 C4 C9 . . . . -1.8(4) ?
    C2 C10 C11 O5 . . . . 67.3(3) ?
    C2 C10 C11 C12 . . . . -174.2(2) ?
    C3 C2 C10 C11 . . . . -107.6(3) ?
    C3 C4 C5 C6 . . . . 179.0(2) ?
    C3 C4 C9 O4 . . . . 3.3(3) ?
    C3 C4 C9 C8 . . . . -177.4(2) ?
    C4 C5 C6 O2 . . . . 178.5(2) ?
    C4 C5 C6 C7 . . . . -1.5(4) ?
    C5 C4 C9 O4 . . . . -177.5(2) ?
    C5 C4 C9 C8 . . . . 1.7(4) ?
    C5 C6 C7 C8 . . . . 1.5(4) ?
    C6 C7 C8 O3 . . . . 178.7(2) ?
    C6 C7 C8 C9 . . . . 0.1(4) ?
    C7 C8 C9 O4 . . . . 177.5(2) ?
    C7 C8 C9 C4 . . . . -1.7(4) ?
    C9 O4 C1 O1 . . . . 177.0(2) ?
    C9 O4 C1 C2 . . . . -2.7(3) ?
    C9 C4 C5 C6 . . . . -0.1(3) ?
    C10 C2 C3 C4 . . . . 175.7(2) ?
    C13 O2 C6 C5 . . . . -2.6(4) ?
    C13 O2 C6 C7 . . . . 177.5(2) ?
loop_
    _geom_hbond_atom_site_label_D
    _geom_hbond_atom_site_label_H
    _geom_hbond_atom_site_label_A
    _geom_hbond_site_symmetry_A
    _geom_hbond_distance_DH
    _geom_hbond_distance_HA
    _geom_hbond_distance_DA
    _geom_hbond_angle_DHA
    _geom_hbond_publ_flag
    O3 H3 O5 4_466 0.88(4) 1.87(4) 2.723(3) 161(4) yes
    O5 H5 O1 1_655 0.93(4) 2.00(4) 2.915(3) 170(4) yes
_shelx_space_group_comment
;
The symmetry employed for this shelxl refinement is uniquely defined
by the following loop, which should always be used as a source of
symmetry information in preference to the above space-group names.
They are only intended as comments.
;
_shelx_estimated_absorpt_T_min     0.629
_shelx_estimated_absorpt_T_max     0.981
_shelx_hkl_file
;
   1   0   0    0.30    0.90
   2   0   0 1167.78   72.09
  -2   0   0 1271.57   70.99
   2   0   0 1001.10   71.59
   2   0   0 1066.09   71.59
   2   0   0 1106.89   72.29
   3   0   0   -2.10    4.60
   3   0   0   -0.60    4.40
   3   0   0   -2.30    6.90
   4   0   0   -6.30    8.90
   0   1   0    0.10    0.40
   0   1   0   -0.30    0.50
   0  -1   0   -0.40    0.50
   0   1   0    0.00    0.40
   0  -1   0    0.10    0.30
   1   1   0  690.43   46.40
  -1  -1   0  726.73   45.90
  -1   1   0  758.42   45.90
  -2  -1   0    1.80    0.80
   2  -1   0    5.10    3.40
   2  -1   0    2.00    2.90
  -2   1   0    2.00    1.00
   2  -1   0   -0.70    3.00
   2   1   0    1.10    3.50
   2   1   0    0.10    1.70
   2   1   0    4.20    2.50
   3   1   0  472.95   30.40
   3  -1   0  424.36   30.40
  -3   1   0  499.25   29.00
  -3   1   0  413.56   30.00
   3  -1   0  415.66   32.20
   3   1   0  499.25   31.30
   3  -1   0  485.25   30.60
  -3   1   0  381.66   29.00
   3  -1   0  496.05   31.70
  -3   1   0  481.15   29.10
   3   1   0  444.26   31.00
   4   1   0  202.78   19.50
  -4  -1   0  180.28   16.90
   4   1   0  169.08   17.00
   4  -1   0  185.38   19.40
  -4   1   0  188.08   12.70
   5  -1   0  195.38   20.40
   0   2   0  172.08   12.50
   0   2   0  209.08   12.60
   0  -2   0  194.28   12.60
   0  -2   0  191.88   12.50
   0   2   0  198.58   12.50
   1  -2   0  143.79   11.00
  -1  -2   0  174.38   10.60
  -1   2   0  144.39   10.60
  -1  -2   0  148.29   10.60
  -1   2   0  188.28   10.50
   1   2   0  154.78   11.00
  -1  -2   0  167.18   10.50
   1   2   0  170.28   10.40
   1   2   0  157.28   11.00
  -1   2   0  173.28   10.60
   2   2   0  524.35   34.80
  -2   2   0  583.44   33.60
   2  -2   0  496.95   34.20
   2  -2   0  452.95   34.20
  -2  -2   0  466.35   33.50
   2  -2   0  531.75   35.00
   2   2   0  518.45   34.20
  -2   2   0  593.74   33.70
  -2   2   0  518.15   33.70
  -2  -2   0  570.04   33.60
  -2  -2   0  543.25   33.60
  -2   2   0  520.15   33.90
   3   2   0  142.49   19.10
   3   2   0  169.08   12.70
  -3   2   0  167.58   11.80
   3  -2   0  155.58   16.40
  -3  -2   0  177.68   11.30
   3  -2   0  138.99   13.30
   3  -2   0  180.28   14.00
  -3   2   0  181.18   11.50
   3   2   0  175.58   13.30
   3  -2   0  169.58   13.00
  -4  -2   0   51.39    6.20
   4   2   0   54.29    9.40
   4  -2   0   42.40   10.20
  -4   2   0   47.80    5.50
   5  -2   0  347.77   26.40
   0   3   0    0.60    1.00
   0   3   0   -1.10    1.30
   0   3   0    0.80    1.10
   0  -3   0   -0.10    1.00
   0  -3   0   -0.90    1.10
   1  -3   0    7.90    2.70
  -1   3   0    4.80    1.30
   1  -3   0    6.80    3.10
   1   3   0    3.10    1.30
  -1   3   0    2.00    1.00
   1   3   0    4.30    2.10
   1   3   0    3.30    1.70
  -1   3   0    8.80    2.10
  -1  -3   0    5.50    1.10
   1  -3   0    2.90    2.90
   1  -3   0    5.10    1.50
  -1  -3   0    4.20    1.40
  -2  -3   0 1717.03  106.99
   2   3   0 1730.23  107.19
  -2   3   0 1768.52  106.99
  -2  -3   0 1723.23  106.79
   2  -3   0 1620.24  107.99
  -2   3   0 1748.13  106.89
  -2   3   0 1531.55  106.49
   2  -3   0 1595.74  107.19
   2   3   0 1726.13  108.29
  -3  -3   0  209.28   13.80
   3  -3   0  208.68   16.00
   3   3   0  214.48   15.00
   3  -3   0  178.08   17.60
  -3   3   0  203.48   13.90
   3  -3   0  191.48   15.00
   3   3   0  212.48   16.50
  -4   3   0   79.19    6.60
  -4  -3   0   61.59    7.50
  -4   3   0   48.40    6.80
   4  -3   0   72.09   14.60
   4   3   0   61.79   10.80
   5  -3   0  345.77   26.90
  -5   3   0  343.77   23.60
   0   4   0  987.10   71.89
   0  -4   0 1129.39   71.89
   0   4   0 1202.88   71.89
   0  -4   0 1201.48   71.59
   0  -4   0 1102.69   71.59
   0   4   0 1142.29   71.79
   1  -4   0    0.90    2.70
  -1  -4   0    3.70    0.90
   1  -4   0    8.90    3.20
  -1   4   0    1.50    1.50
   1  -4   0    3.50    2.90
   1  -4   0    4.60    2.20
  -1  -4   0    4.50    1.50
  -1  -4   0    1.20    1.30
  -1   4   0    2.40    2.80
  -1   4   0    4.80    1.30
  -2   4   0   75.29    5.70
   2   4   0   72.59    6.90
   2  -4   0   64.59    7.40
   2  -4   0   71.39    7.50
   2   4   0   82.29    6.80
  -2  -4   0   59.39    5.80
  -2  -4   0   72.49    5.50
   2  -4   0   57.49    7.50
  -2   4   0   76.69    8.80
   3  -4   0   18.20    6.60
   3  -4   0   19.40    4.80
   3   4   0   38.50    6.40
  -3   4   0   26.30    4.20
  -3   4   0   19.50    3.00
  -3  -4   0   27.20    4.20
   3   4   0   33.20    7.00
  -3  -4   0   21.10    3.00
  -4  -4   0   52.59    4.90
   4  -4   0   56.09   10.70
  -4   4   0   46.90    6.00
  -5  -4   0   -4.80    3.50
  -5   4   0    2.50    4.80
   5  -4   0    6.50    7.30
   0   5   0   -0.30    2.00
   0  -5   0    0.00    2.20
   0   5   0    0.40    2.50
   0  -5   0    0.70    2.00
   0   5   0   -5.40    3.10
   0  -5   0    1.30    1.90
  -1  -5   0 3478.25  234.78
  -1   5   0 3731.53  234.48
   1   5   0 3538.85  235.78
  -1  -5   0 3888.31  234.48
   1  -5   0 3764.32  235.68
   1  -5   0 3615.24  234.98
  -1   5   0 4064.39  235.28
  -1  -5   0 3891.21  235.28
  -1   5   0 3778.42  235.08
   1  -5   0 3341.07  234.88
  -2  -5   0  145.29   10.70
  -2  -5   0  150.58   10.70
   2  -5   0  127.79   12.20
  -2  -5   0  159.48    9.80
   2  -5   0  127.29   14.10
   2  -5   0  154.48   12.20
   2   5   0  156.88   12.10
   2  -5   0  151.08   11.50
  -2   5   0  147.89   10.10
  -2   5   0  158.18   10.80
   3  -5   0  497.75   31.40
   3  -5   0  400.86   32.30
  -3  -5   0  466.15   28.90
   3  -5   0  442.76   30.60
  -3   5   0  445.06   29.10
  -4  -5   0   17.50    2.50
   4  -5   0    3.10    7.40
   4  -5   0   25.70    9.60
  -4   5   0   18.20    3.60
   0   6   0  552.44   33.10
   0  -6   0  510.75   32.30
   0   6   0  454.75   32.50
   0  -6   0  453.95   32.50
  -1   6   0  880.61   53.79
   1  -6   0  708.03   54.49
  -1  -6   0  858.31   53.79
  -1  -6   0  888.21   52.69
  -1  -6   0  791.02   53.29
   1  -6   0  822.82   53.39
   1   6   0  786.62   54.19
   1  -6   0  890.41   54.19
   1  -6   0  781.32   53.49
  -1   6   0  879.81   52.79
   2  -6   0  158.88   12.80
  -2  -6   0  182.28   10.90
   2   6   0  170.48   14.40
  -2   6   0  169.18   12.30
  -2  -6   0  163.38   12.90
  -2   6   0  164.18   11.20
   2  -6   0  136.79   13.70
   2  -6   0  145.69   15.00
   2  -6   0  177.28   13.40
  -2  -6   0  174.58   12.50
   3  -6   0    2.90    6.20
   3   6   0   10.10    8.20
  -3  -6   0    4.40    1.60
  -3   6   0   12.70    5.40
  -3  -6   0    4.20    5.30
   3  -6   0   10.10    5.20
   3  -6   0    1.00    4.20
  -3   6   0    4.80    2.40
  -4   6   0  211.28   14.70
  -4  -6   0  208.08   13.90
   0  -7   0    0.00    2.40
   0  -7   0   -4.70    7.30
   1   7   0  433.66   31.00
   1  -7   0  424.86   30.40
  -1  -7   0  411.66   30.10
  -1   7   0  504.55   30.70
  -1  -7   0  462.95   28.90
  -1   7   0  456.65   29.20
  -1  -7   0  489.95   29.50
   1  -7   0  442.36   30.00
  -1  -7   0  465.15   30.60
   1  -7   0  405.36   31.60
  -2   7   0   49.80    7.60
   2  -7   0   44.90    7.80
  -2   7   0   46.80    5.00
   2  -7   0   44.50    6.60
   2   7   0   40.30    9.00
   2  -7   0   41.80    8.00
  -2  -7   0   42.80    4.00
  -2  -7   0   50.99    7.80
  -3  -7   0   25.40    8.00
   3  -7   0   13.80    8.10
  -3  -7   0   16.50    2.30
   3   7   0    8.80   10.70
  -3   7   0   20.30    3.40
  -3   7   0   23.00    7.80
   4  -7   0   37.00    7.80
  -4  -7   0   39.20    4.70
  -4   7   0   46.60    6.50
   0  -8   0  211.18   13.80
   0  -8   0  153.18   17.40
  -1  -8   0 1370.06   77.09
   1   8   0 1094.29   78.29
   1  -8   0 1071.89   78.39
   1  -8   0 1189.08   77.29
  -1   8   0 1219.78   78.49
  -1  -8   0 1240.38   76.39
  -1   8   0 1221.18   76.69
  -2   8   0   93.49   13.10
  -2  -8   0  106.19   13.70
  -2  -8   0  100.39    8.30
   2  -8   0   97.69   13.60
  -2  -8   0   96.69    7.30
   2  -8   0   87.79   12.60
   2   8   0  106.19   16.80
  -2   8   0  100.29    8.40
  -3  -8   0   -0.70    3.90
  -3  -8   0    5.90    2.10
  -3   8   0   -4.80    3.30
   3  -8   0    0.10    7.10
  -4  -8   0  670.73   43.70
   4  -8   0  671.03   45.10
   0  -9   0   -6.30    8.90
   0  -9   0   -1.70    4.00
  -1  -9   0   54.69    6.70
   1  -9   0   40.30    9.00
   1  -9   0   40.00    7.50
  -2   9   0    6.00    5.40
  -2  -9   0    4.00    3.90
  -2   9   0    0.30    7.50
   2  -9   0   -2.10    6.30
   2   9   0   26.20   18.00
   3  -9   0   27.40    6.60
  -3  -9   0   18.80    5.00
  -3   9   0    0.70   11.00
   0 -10   0  185.18   21.50
   0 -10   0  210.38   15.90
  -1 -10   0  186.88   14.30
   1 -10   0  163.58   18.80
   1 -10   0  180.18   18.30
   2 -10   0  328.47   27.10
  -2 -10   0  400.46   24.90
  -3 -10   0   10.80    5.90
   3 -10   0    6.20    6.00
  -3  10   0   -1.00    9.60
   1 -11   0   84.79   16.40
   2 -11   0    6.60    7.20
  -2 -11   0   15.10    6.30
   0   0  -1    0.10    0.20
   0   0  -1    0.00    0.20
   0   0   1    0.60    0.30
  -1   0  -1   79.19    4.80
   1   0  -1   70.79    5.20
   1   0   1   70.09    5.20
   2   0  -1   67.49    6.20
   2   0  -1   87.09    7.30
   2   0   1   68.39    6.10
   2   0   1   83.49    6.60
   2   0  -1   81.19    7.00
   2   0   1   83.49    7.00
   2   0   1  100.29    8.30
   3   0   1   10.90    7.50
   3   0  -1    8.70    3.50
   3   0  -1    5.50   10.80
   3   0  -1   16.20    5.60
   3   0   1    4.20    4.50
   3   0   1   11.10    4.70
  -3   0  -1   14.50    1.80
   3   0  -1   13.50    4.90
   3   0  -1    9.90    4.90
   4   0   1    3.30   11.10
   4   0  -1    3.30    9.90
  -4   0  -1   29.50    8.90
   4   0   1    4.10    8.80
  -4   0  -1   11.10    4.10
   5   0   1  101.69   16.50
   0   1   1 4071.69  266.27
   0  -1  -1 3977.80  266.47
   0  -1   1 4219.58  266.87
   0   1  -1 3909.41  266.37
   0   1   1 3860.21  266.57
   0   1  -1 4740.53  266.87
   0   1   1 4274.47  266.67
   0  -1   1 3960.70  266.27
   0   1  -1 4842.52  266.57
   0  -1  -1 4263.57  266.47
   1   1  -1   27.80    2.60
  -1  -1  -1   34.90    2.20
  -1  -1  -1   33.20    2.40
  -1   1   1   33.30    2.30
  -1  -1  -1   31.90    2.20
  -1   1  -1   29.20    2.50
  -1   1  -1   36.60    2.20
  -1   1  -1   28.30    2.20
  -1   1  -1   36.10    2.40
   1   1   1   29.00    2.80
  -1  -1   1   33.00    2.30
  -2   1   1  278.87   15.90
   2   1  -1  226.88   16.90
   2  -1   1  260.47   17.60
   2   1  -1  244.78   16.80
   2   1  -1  257.77   17.20
   2  -1   1  263.57   16.90
   2  -1   1  216.98   16.80
   2   1   1  245.48   17.00
   2  -1  -1  216.98   16.80
   2   1   1  242.78   16.90
  -2   1  -1  283.37   16.00
   2  -1  -1  223.88   16.60
  -2   1  -1  224.38   16.40
  -2   1  -1  263.17   15.90
  -2   1  -1  244.48   15.90
   2   1   1  235.38   16.80
   2  -1  -1  262.17   17.00
  -2  -1   1  280.87   15.90
   2  -1  -1  259.37   17.90
  -3   1   1  247.68   14.90
   3   1  -1  245.18   17.40
   3  -1   1  223.08   16.80
   3   1  -1  230.98   17.80
   3  -1   1  212.88   16.70
  -3   1   1  247.58   16.50
   3   1  -1  224.08   16.80
   3   1  -1  265.27   19.20
   3  -1   1  244.28   17.40
   3  -1   1  188.48   19.20
  -3  -1  -1  229.08   15.00
  -3   1  -1  241.58   15.20
   3  -1  -1  204.48   20.40
   3  -1  -1  260.47   17.80
   3   1   1  240.98   18.20
   3  -1  -1  193.38   16.80
  -3   1  -1  229.98   16.30
   3  -1  -1  244.58   16.70
   3   1   1  219.48   16.50
   3   1   1  199.38   18.90
  -3   1  -1  227.58   15.10
   4   1  -1  178.68   22.20
  -4   1   1  192.18   13.50
  -4  -1  -1  171.98   17.60
   4  -1   1  202.28   22.50
   4  -1   1  222.38   18.40
  -4  -1  -1  204.18   14.10
   4   1   1  195.58   19.50
  -4   1  -1  209.18   14.20
   4   1   1  226.88   16.80
   4  -1  -1  227.98   21.00
   5  -1   1  179.18   17.10
   0  -2  -1 1642.94  106.59
   0   2   1 1479.25  106.69
   0   2  -1 1887.61  106.79
   0  -2  -1 1670.33  106.79
   0   2  -1 1690.73  106.89
   0   2  -1 1652.13  106.59
   0  -2   1 1728.53  106.79
   0  -2   1 1628.74  106.59
   0   2   1 1765.42  106.79
   0   2   1 1707.83  106.59
  -1  -2  -1 1290.97   76.79
  -1  -2  -1 1147.99   76.79
   1  -2   1 1237.78   76.69
  -1   2   1 1250.47   76.69
  -1   2   1 1384.16   76.79
  -1  -2  -1 1142.79   76.69
  -1   2   1 1244.28   76.89
   1   2  -1 1175.78   77.29
   1   2  -1 1207.18   76.89
   1   2  -1 1180.08   76.59
   1   2   1 1277.17   76.59
  -1  -2   1 1166.88   76.79
  -1  -2   1 1174.38   76.69
  -1  -2   1 1262.97   76.79
   1   2   1 1235.98   76.59
  -1   2  -1 1220.28   76.69
   1   2   1 1133.69   77.29
  -1   2  -1 1236.18   76.89
   1   2   1 1039.10   76.89
   2  -2   1  149.49   10.60
  -2   2   1  127.09    9.70
  -2  -2  -1  139.49    9.60
   2  -2   1  141.49   11.00
  -2   2   1  170.88    9.80
  -2  -2  -1  162.68    9.70
   2   2  -1  127.89   10.60
   2  -2   1  168.18   11.70
  -2   2   1  123.49    9.90
   2   2  -1  161.98   10.70
   2  -2  -1  130.69   11.10
  -2   2  -1  146.69   10.00
   2   2   1  128.09   10.60
   2   2   1  154.18   10.80
  -2   2  -1  165.68    9.80
  -2  -2   1  166.68    9.60
   2  -2  -1  155.68   11.80
   2  -2  -1  154.28   11.00
  -2  -2   1  127.49    9.60
  -2   2  -1  151.08   10.30
   3   2  -1   67.49    8.40
  -3   2   1   83.49    5.80
   3  -2   1   87.49    8.90
   3  -2   1   63.19    7.90
  -3   2   1   74.79    6.90
  -3  -2  -1   78.59    5.70
   3   2  -1   85.09    8.20
   3  -2   1   66.39   10.90
   3  -2   1   71.69    8.80
  -3   2  -1   72.29    7.20
  -3   2  -1   76.29    6.00
   3   2   1   59.09   11.90
  -3  -2   1   77.19    5.50
   3  -2  -1   65.39    8.80
   3  -2  -1   62.89    9.20
   3   2   1   79.29    8.60
   3  -2  -1   66.79    9.20
   3   2   1   86.09    7.90
   3  -2  -1   73.59   11.10
  -4   2   1  361.66   25.00
  -4  -2  -1  344.47   28.10
   4  -2   1  330.87   27.70
   4  -2   1  424.16   29.30
  -4   2  -1  388.86   25.30
   4   2   1  437.56   29.20
   4  -2  -1  401.46   29.80
   5  -2   1  322.47   25.20
   5  -2  -1  296.27   26.10
   0  -3   1 1944.81  124.99
   0   3  -1 1900.71  125.29
   0  -3   1 1959.60  124.99
   0   3  -1 2109.49  125.49
   0  -3   1 1990.70  125.29
   0   3  -1 2029.20  125.09
   0   3   1 1706.63  125.19
   0   3   1 1988.10  124.99
   0  -3  -1 1971.90  125.19
   0  -3  -1 2000.30  124.99
   0   3   1 2121.69  125.29
   1   3  -1 1617.74  105.89
   1   3  -1 1558.54  105.09
   1  -3   1 1613.24  105.39
   1  -3   1 1466.75  105.39
  -1  -3  -1 1717.93  105.39
  -1   3   1 1603.24  104.99
  -1   3   1 1785.42  105.19
   1  -3   1 1719.13  105.19
  -1  -3  -1 1599.74  105.19
  -1   3   1 1842.32  105.39
  -1  -3  -1 1709.63  104.99
   1  -3  -1 1453.25  105.39
  -1  -3   1 1660.03  105.19
  -1   3  -1 1582.44  105.09
   1   3   1 1575.44  105.89
  -1   3  -1 1742.73  105.19
   1   3   1 1754.32  105.39
  -1  -3   1 1739.63  105.39
   1  -3  -1 1561.14  106.39
  -1  -3   1 1681.63  104.99
  -1   3  -1 1638.44  105.39
   1   3   1 1685.83  105.19
  -1   3  -1 1877.11  105.49
  -2   3   1  151.98    9.90
   2  -3   1  148.49   11.50
   2   3  -1  145.79   11.20
  -2  -3  -1  151.78    9.90
   2   3  -1  154.68   10.90
  -2  -3  -1  140.39    9.50
  -2  -3  -1  153.98    9.80
  -2   3   1  154.18   10.20
   2  -3   1  126.89   11.00
  -2   3   1  130.39    9.50
   2  -3   1  134.79   11.00
  -2   3  -1  152.58   10.00
  -2   3  -1  127.49    9.80
  -2  -3   1  148.29    9.80
   2   3   1  146.09   11.20
  -2   3  -1  156.08   10.40
   2   3   1  146.09   10.80
  -2  -3   1  151.58    9.70
   2  -3  -1  138.49   10.80
  -2   3  -1  136.09    9.60
   2  -3  -1  159.88   11.80
   3  -3   1  148.79   14.80
   3  -3   1  178.78   13.40
   3  -3   1  190.88   14.40
  -3   3   1  185.38   12.10
  -3  -3  -1  179.68   12.10
   3  -3   1  146.19   14.00
   3   3  -1  179.48   14.30
   3   3  -1  209.18   13.80
  -3  -3   1  170.88   12.00
   3  -3  -1  178.88   14.70
  -3   3  -1  171.78   12.10
   3   3   1  186.28   14.20
  -3  -3   1  182.28   12.00
   3  -3  -1  169.78   13.50
   3  -3  -1  150.48   15.30
   3   3   1  181.38   13.30
   3   3   1  159.98   20.10
  -3   3  -1  167.08   11.80
   3  -3  -1  155.68   14.40
   4  -3   1   14.30    6.60
   4   3  -1   25.30    6.90
  -4  -3  -1   26.30    5.50
   4  -3   1   15.50    9.10
  -4   3   1   27.30    4.60
  -4   3   1   16.70    4.70
   4  -3   1   15.10    7.30
  -4  -3  -1   20.50    3.20
  -4  -3   1   19.90    5.30
  -4   3  -1   22.40    4.80
   4   3   1   19.40    6.60
  -4   3  -1   30.10    4.00
   4  -3  -1   23.50    8.20
   5  -3   1  265.97   21.20
   5  -3  -1  242.78   20.30
  -5   3  -1  220.08   17.10
   0   4   1   12.40    2.30
   0   4  -1   11.00    2.50
   0   4   1   10.00    2.00
   0   4  -1   15.10    2.30
   0  -4  -1   13.40    2.30
   0  -4   1   15.10    2.30
  -1  -4  -1 1217.18   71.99
   1  -4   1 1019.50   72.49
  -1   4   1 1213.98   72.49
  -1   4   1 1232.48   72.59
  -1   4   1 1128.99   72.09
   1   4  -1 1097.99   73.09
   1  -4   1 1166.18   73.19
   1  -4   1 1146.29   72.59
  -1  -4  -1 1079.59   72.29
  -1  -4  -1 1180.38   72.59
   1   4   1 1061.39   72.99
   1  -4  -1 1017.20   72.49
  -1  -4   1 1101.49   72.29
  -1   4  -1 1055.79   72.29
  -1   4  -1 1215.78   72.49
   1  -4  -1 1082.09   73.19
   1  -4  -1 1101.19   72.49
  -1  -4   1 1206.08   71.99
  -1  -4   1 1203.78   72.59
  -1   4  -1 1123.09   72.09
  -1   4  -1 1241.28   72.69
   2  -4   1 1160.58   73.39
  -2   4   1 1178.98   72.39
  -2  -4  -1  980.00   72.19
   2   4  -1 1157.08   73.79
  -2  -4  -1 1160.88   72.39
  -2   4   1 1235.18   72.89
   2  -4   1 1018.40   72.49
   2  -4   1 1077.49   72.49
  -2  -4   1 1126.99   72.09
   2  -4  -1 1077.49   72.49
   2   4   1 1266.47   72.59
  -2   4  -1 1139.39   72.39
  -2  -4   1 1149.69   72.39
  -2   4  -1 1122.39   71.79
   2   4   1 1145.29   73.69
   2  -4  -1 1122.09   73.49
   3  -4   1   18.80    5.30
   3   4  -1   16.20    5.50
  -3  -4  -1    9.30    2.00
   3  -4   1    6.00    4.20
  -3   4   1   16.60    3.20
   3  -4   1   10.50    6.20
   3   4  -1    9.70    4.70
  -3  -4  -1   15.00    3.30
  -3   4   1   12.90    2.60
   3  -4  -1   14.30    4.50
   3   4   1   13.90    5.30
  -3  -4   1   15.60    3.20
  -3  -4   1   12.00    1.90
  -3  -4   1    9.90    3.70
  -3   4  -1   17.50    2.60
  -3   4  -1   18.70    3.70
   3   4   1   15.80    4.60
   3  -4  -1    9.50    4.50
   4  -4   1   61.99   12.70
  -4  -4  -1   79.79    5.90
  -4   4   1   63.69    6.80
   4   4   1   92.89   10.30
   4  -4  -1   63.29   11.40
  -4   4  -1   69.69    6.60
  -4  -4   1   70.29    5.70
  -5   4   1    2.10    5.00
   5  -4   1    3.90    7.00
  -5  -4  -1    5.40    3.40
   5  -4  -1    3.90    7.70
  -5   4  -1    2.00   13.20
  -5   4  -1    9.10    4.90
   0  -5   1  468.55   28.80
   0  -5  -1  454.55   29.60
   0   5  -1  458.35   30.00
   0  -5  -1  530.15   29.20
   0  -5  -1  398.36   29.60
   0  -5   1  448.56   29.60
   0   5  -1  447.56   29.50
   0   5   1  395.16   29.40
   0   5  -1  467.95   29.60
   0  -5  -1  479.85   29.30
   0   5   1  461.85   29.50
   0  -5   1  477.95   29.30
   0   5  -1  386.06   29.40
   1  -5   1  390.56   25.60
   1  -5   1  403.96   25.70
  -1  -5  -1  384.06   25.40
  -1   5   1  409.96   26.20
  -1  -5  -1  395.86   24.70
  -1   5   1  396.56   25.30
  -1   5   1  391.86   24.80
   1  -5   1  434.36   26.30
  -1  -5  -1  389.56   25.20
   1  -5   1  369.16   25.50
   1  -5  -1  350.96   25.50
  -1   5  -1  390.06   24.80
  -1   5  -1  399.26   26.90
  -1   5  -1  382.16   25.30
   1  -5  -1  333.87   25.50
  -1  -5   1  408.16   24.80
   1  -5  -1  384.56   26.20
  -1  -5   1  381.16   25.10
   1   5   1  335.67   25.70
  -1  -5   1  404.16   25.60
  -2  -5  -1  313.67   18.80
   2   5  -1  305.97   21.20
  -2   5   1  298.47   19.00
   2  -5   1  271.77   20.50
   2  -5   1  287.57   20.10
  -2  -5  -1  299.37   19.60
   2  -5   1  256.47   21.30
   2  -5   1  292.17   20.70
  -2  -5  -1  301.07   19.80
  -2   5   1  288.47   19.70
  -2   5  -1  300.57   19.00
  -2  -5   1  307.87   19.60
  -2  -5   1  311.47   18.80
   2   5   1  298.57   21.00
   2  -5  -1  268.17   20.30
  -2   5  -1  301.77   19.80
  -2  -5   1  300.87   19.80
   2  -5  -1  302.37   21.00
   2  -5  -1  252.17   22.00
  -3  -5  -1   58.39    4.50
  -3   5   1   58.29    5.50
   3  -5   1   44.60    8.60
   3  -5   1   48.50    7.50
   3  -5   1   70.09    8.80
   3  -5   1   40.90    7.80
   3  -5  -1   57.49   10.30
  -3   5  -1   56.19    5.30
   3   5   1   65.39    7.70
  -3  -5   1   52.49    4.40
   3  -5  -1   50.69    8.40
  -4  -5  -1  104.79    7.40
   4  -5   1   96.69   13.70
  -4   5   1   92.49    8.40
   4  -5  -1  113.39   14.50
  -4  -5   1   99.79    7.40
  -4   5  -1  108.59    8.40
   0   6   1    0.00    2.80
   0  -6   1    3.10    3.90
   0   6   1    1.90    4.10
   0  -6   1    2.20    2.10
   0   6  -1    6.00    5.30
   0  -6  -1    0.00    3.50
   0   6  -1    0.00    4.50
   0   6   1   10.30    5.90
   0   6  -1   -0.20    2.90
   0  -6   1   -0.60    3.40
   0  -6  -1    6.20    2.50
   0  -6  -1    3.70    3.20
   0  -6   1   -0.70    2.60
  -1  -6  -1  216.68   13.50
   1   6  -1  194.38   15.30
  -1   6   1  209.28   13.80
   1  -6   1  180.78   18.50
  -1  -6  -1  213.78   14.80
  -1   6   1  221.28   14.60
   1  -6   1  215.18   14.70
  -1  -6  -1  201.48   14.70
   1  -6   1  198.58   15.30
   1  -6  -1  183.28   17.30
  -1   6  -1  222.28   14.90
   1  -6  -1  192.68   14.70
   1  -6  -1  190.88   15.40
  -1  -6   1  211.58   14.90
   1   6   1  203.78   15.40
  -1   6  -1  217.48   13.80
   1  -6  -1  216.68   15.40
  -1  -6   1  220.18   14.00
  -1  -6   1  222.48   13.50
  -1  -6   1  194.38   14.40
  -2   6   1  101.99    8.20
   2  -6   1   77.39   10.70
   2  -6   1   87.29    9.60
  -2  -6  -1  100.69    9.20
  -2  -6  -1  103.09    6.60
   2  -6   1   98.99    9.20
   2  -6   1   87.59    9.60
  -2   6   1   96.99    7.20
   2   6  -1   94.49   10.80
   2  -6  -1   74.39   11.30
   2  -6  -1   88.29    9.20
  -2   6  -1   94.89    7.00
   2  -6  -1  104.89    9.70
   2   6   1   98.09    9.60
  -2   6  -1   94.19    8.20
  -2  -6   1   93.49    9.20
  -2  -6   1   97.09    6.60
   2  -6  -1   79.49   10.50
  -2  -6   1   98.29    8.30
   3  -6   1   12.40    7.60
  -3  -6  -1   25.10    5.70
  -3   6   1   18.20    5.50
  -3  -6  -1   19.10    2.20
   3  -6   1   15.90    6.10
   3   6  -1   17.40    8.20
  -3   6   1   16.20    3.00
  -3  -6   1   17.40    5.60
   3   6   1   22.70    8.30
   3  -6  -1   15.80    5.50
   3  -6  -1   16.20    8.20
  -3  -6   1   17.50    2.20
  -3   6  -1   18.10    3.10
  -4   6   1  239.48   16.60
  -4  -6  -1  251.07   15.90
  -4   6  -1  247.98   16.50
  -4  -6   1  229.98   15.90
   0   7  -1   69.09    7.80
   0  -7   1   57.29    9.90
   0  -7   1   72.99    6.30
   0  -7  -1   76.39    6.60
   0  -7  -1   66.69   11.70
  -1  -7  -1  103.29    7.10
  -1  -7  -1  103.49    8.00
   1  -7   1   84.49   12.40
   1  -7   1   94.09    9.30
   1   7  -1   95.59   10.20
  -1   7   1   95.79    8.20
  -1  -7  -1  111.99    9.80
  -1  -7  -1   98.69   14.60
  -1   7   1  121.59   10.10
   1  -7   1  102.39   10.20
  -1  -7  -1   82.19   11.00
   1  -7  -1   87.29   11.90
  -1  -7   1   97.79    7.20
  -1  -7   1   92.99    9.80
  -1  -7   1  107.09    7.80
  -1   7  -1  100.59    8.40
   1  -7  -1   91.69   10.20
   1  -7  -1   87.99    9.50
   1   7   1   99.09   10.10
  -1  -7   1  111.39    9.70
   2  -7   1  237.68   19.70
  -2   7   1  242.18   17.00
   2   7  -1  263.87   20.30
   2  -7   1  244.08   20.90
  -2  -7  -1  271.87   16.70
   2  -7   1  269.47   19.10
  -2  -7  -1  246.48   18.90
  -2   7   1  252.37   18.60
   2  -7  -1  264.07   19.20
  -2   7  -1  253.97   17.00
   2  -7  -1  256.77   19.20
  -2  -7   1  264.97   16.60
  -2  -7   1  245.78   18.80
   2  -7  -1  246.88   20.80
   2   7   1  280.67   20.20
  -2   7  -1  242.88   18.70
   3  -7   1  111.79   14.10
  -3  -7  -1  134.59   13.50
   3   7  -1  121.89   17.30
  -3  -7  -1  134.79    9.10
  -3   7   1  136.29    9.70
   3  -7   1  142.79   13.50
  -3   7   1  115.89   12.40
  -3   7  -1  130.49   12.80
   3  -7  -1  114.59   15.70
  -3  -7   1  139.69   13.40
  -3   7  -1  143.49    9.80
  -3  -7   1  133.49    9.00
   3   7   1  143.29   16.90
   4  -7   1  424.56   30.30
  -4   7   1  435.76   27.90
  -4  -7  -1  413.76   27.20
  -4  -7   1  418.36   27.30
   4  -7  -1  416.86   30.50
  -4   7  -1  425.96   27.80
   0  -8  -1    3.00    7.50
   0  -8   1  -12.60    7.70
   0  -8  -1    3.10    3.80
   0  -8   1   -0.50    3.10
   1   8  -1   46.60    9.20
   1  -8   1   36.80    8.70
   1  -8   1   47.70    6.60
  -1  -8  -1   48.60    5.30
  -1  -8  -1   46.80    6.00
  -1   8   1   41.20    5.60
  -1  -8  -1   39.80    9.00
  -1   8  -1   44.00    6.70
   1  -8  -1   43.60    8.20
   1  -8  -1   39.60    8.90
  -1  -8   1   45.60    5.60
   1  -8  -1   40.30    6.90
  -1  -8   1   50.69    5.00
  -2   8   1   96.19   11.50
  -2  -8  -1  109.09    8.70
   2  -8   1   82.29   12.20
  -2  -8  -1  101.69    7.60
   2   8  -1   94.09   14.40
   2  -8   1   80.49   12.80
   2  -8   1   97.49   13.80
  -2   8   1  101.89    8.60
  -2  -8  -1  119.59   14.00
  -2   8  -1   93.49   11.60
   2   8   1  115.09   14.50
   2  -8  -1   92.39   11.90
  -2  -8   1  107.49    7.60
  -2  -8   1  119.59    8.70
  -2   8  -1  100.29    8.70
  -2  -8   1  113.69   13.60
   2  -8  -1   98.09   12.80
  -3  -8  -1   95.59    8.90
  -3  -8  -1   93.79    7.20
   3  -8   1  103.09   13.30
  -3   8   1  101.19    8.20
   3  -8  -1   85.69   13.50
  -3   8  -1   96.39    8.60
  -3  -8   1  101.09    7.30
  -3  -8   1  103.29    9.00
  -4  -8  -1   54.09    6.80
  -4  -8  -1   65.39    5.90
   4  -8   1   57.39   10.10
   4  -8  -1   57.39   10.30
  -4   8  -1   61.89    7.10
  -4  -8   1   55.09    8.40
   0  -9  -1 2442.96  171.48
   0  -9   1 3032.00  170.78
   0  -9  -1 2953.80  170.68
   0  -9   1 2294.67  171.68
   1  -9   1 1122.29   76.49
   1  -9   1 1221.78   75.39
   1  -9  -1 1173.38   75.19
   1  -9  -1 1139.99   76.49
  -2  -9  -1  283.37   19.20
   2  -9   1  288.27   22.60
  -2  -9  -1  269.57   18.20
   2  -9   1  239.18   22.20
  -2  -9   1  296.27   18.90
   2  -9  -1  251.97   22.90
  -2   9  -1  284.87   19.40
   3  -9   1   26.30    8.00
  -3  -9  -1   26.50    4.20
  -3   9   1    8.00   11.20
   3  -9  -1   12.40    6.40
  -3   9  -1   24.30    6.20
  -3  -9   1   12.50    8.80
   0 -10   1   65.79    9.30
   0 -10  -1   70.79    9.70
   0 -10  -1   66.29   10.90
  -1 -10  -1  292.97   19.10
   1 -10   1  225.28   21.70
   1 -10   1  259.47   21.60
   1 -10  -1  240.78   23.20
  -1 -10   1  288.77   19.10
   2 -10   1   15.80    8.20
  -2 -10  -1   13.20    5.50
   2 -10  -1    9.70    6.90
  -2 -10   1   12.10    5.20
  -3 -10  -1  281.67   19.30
   3 -10   1  266.77   20.60
  -3 -10   1  278.17   19.30
   3 -10  -1  254.37   20.50
   1 -11   1   20.90   11.10
  -1 -11  -1   31.20   11.50
   1 -11  -1   18.90    9.50
   2 -11   1   54.49   11.40
  -2 -11  -1   66.79    9.50
   2 -11  -1   58.19   10.90
  -2 -11   1   84.79    9.40
   0   0  -2  180.28   11.60
   0   0   2  185.48   11.60
   0   0   2  181.48   11.70
   0   0  -2  176.18   11.70
   0   0  -2  188.08   11.70
   1   0   2 4164.48  262.47
   1   0  -2 3950.50  262.97
  -1   0  -2 4063.99  262.67
  -1   0  -2 4445.26  262.77
  -2   0  -2  510.95   29.50
   2   0  -2  480.45   31.10
  -2   0  -2  453.95   29.40
   2   0   2  459.15   30.50
  -2   0   2  487.35   29.30
   2   0  -2  473.45   30.20
   2   0   2  416.66   30.10
   2   0   2  456.65   30.00
   2   0  -2  456.95   30.40
   2   0  -2  417.66   30.00
  -2   0  -2  475.75   29.40
   3   0  -2    1.50    4.80
  -3   0  -2    1.80    1.50
   3   0   2    5.50    4.60
   3   0   2    1.80    7.10
  -3   0  -2   -0.80    2.40
   3   0  -2   -2.50    4.80
   3   0  -2    7.00    5.80
   3   0   2    4.50    4.60
   3   0  -2   10.10    9.70
   3   0  -2    1.20    4.20
  -3   0  -2    2.70    4.00
   4   0  -2   88.29   14.10
   4   0  -2   80.79   16.70
  -4   0  -2   91.99   12.20
  -4   0  -2   91.89    7.70
   4   0   2   69.99   14.00
   4   0   2   76.59   11.60
   5   0   2    3.90    8.30
   5   0   2    1.70   13.80
   0  -1  -2  316.37   20.10
   0   1  -2  354.36   20.20
   0  -1  -2  274.77   20.00
   0   1  -2  357.36   20.20
   0   1  -2  299.07   20.00
   0  -1   2  289.57   20.00
   0   1   2  311.87   20.10
  -1  -1  -2 1162.28   75.79
  -1   1   2 1279.77   75.79
  -1   1   2 1348.86   75.79
   1   1  -2 1167.18   76.29
   1  -1   2 1197.38   75.69
  -1  -1  -2 1227.58   75.89
  -1  -1  -2 1183.88   75.89
   1   1   2 1271.37   75.69
  -1  -1   2 1051.99   75.69
  -1   1  -2 1129.99   75.79
   1   1   2 1227.58   75.69
   1  -1  -2 1044.80   75.89
  -1  -1   2 1163.48   75.69
  -1   1  -2 1310.77   75.89
  -1  -1   2 1208.88   75.69
  -1   1  -2 1198.58   75.89
  -1   1  -2 1237.38   76.09
   1   1   2 1141.49   76.29
  -2   1   2  621.44   36.30
   2   1  -2  555.54   37.40
   2   1  -2  574.24   36.90
  -2  -1  -2  551.94   36.40
  -2  -1  -2  610.24   36.40
   2   1  -2  543.65   37.10
   2  -1   2  509.95   37.00
   2   1  -2  560.64   38.40
   2  -1   2  576.34   37.00
  -2  -1  -2  595.14   36.40
   2  -1   2  584.54   37.60
   2  -1  -2  590.44   37.10
   2   1   2  564.64   37.40
   2   1   2  589.44   37.00
   2  -1  -2  588.44   38.00
  -2   1  -2  636.74   36.40
   2  -1  -2  488.25   36.90
   2  -1  -2  532.15   37.00
  -2   1  -2  554.04   36.90
  -2   1  -2  581.24   36.40
  -2  -1   2  611.84   36.30
   2   1   2  517.15   36.90
  -2   1  -2  616.64   36.50
   3   1  -2 1710.33  110.09
   3  -1   2 1820.42  110.09
   3  -1   2 1562.44  110.69
   3  -1   2 1812.72  110.89
   3   1  -2 1823.52  109.99
  -3  -1  -2 1747.33  109.39
  -3   1   2 1699.43  109.09
   3  -1   2 1568.04  110.09
   3   1  -2 1933.51  111.59
  -3   1   2 1694.63  108.99
  -3   1  -2 1722.03  110.39
   3  -1  -2 1628.64  109.99
   3   1   2 1684.83  110.09
   3   1   2 1893.81  110.09
   3   1   2 1552.74  110.59
   3  -1  -2 1832.32  111.49
  -3   1  -2 1747.43  109.49
   3  -1  -2 1803.82  110.29
   3  -1  -2 1534.85  111.49
  -4  -1  -2   51.89    6.50
   4  -1   2   54.79    9.80
   4  -1   2   53.79    8.40
  -4  -1  -2   51.89   11.30
   4  -1   2   58.39    8.90
  -4   1  -2   66.69    6.80
   4  -1  -2   84.99   13.30
   4   1   2   57.19    9.40
   4   1   2   43.80    9.60
   4  -1  -2   36.20   12.70
   5  -1   2   31.60   10.10
   5   1   2   21.50   11.40
   0  -2   2 1712.13  113.59
   0   2  -2 1752.42  113.39
   0   2   2 1858.81  113.59
   0   2   2 1731.93  113.39
   0   2   2 1741.93  113.59
   0   2  -2 1963.90  113.69
   0  -2  -2 1768.12  113.59
   0  -2   2 1634.04  113.39
   0  -2  -2 1760.22  113.39
   0   2  -2 2004.60  113.69
   1   2  -2 2556.54  166.98
   1  -2   2 2600.04  167.08
  -1  -2  -2 2674.33  167.28
  -1   2   2 2891.21  167.28
  -1   2   2 2606.04  167.28
   1   2  -2 2510.55  167.78
   1  -2   2 2251.77  167.38
   1   2  -2 2808.92  167.28
  -1  -2  -2 2480.45  167.08
  -1   2   2 2589.04  167.08
  -1   2  -2 2550.04  167.38
   1   2   2 2714.33  167.08
  -1   2  -2 3043.30  167.38
   1   2   2 2458.35  167.68
  -1   2  -2 2550.84  167.08
  -1  -2   2 2451.05  167.08
  -1  -2   2 2703.23  167.28
   1   2   2 2714.33  167.08
  -1   2  -2 3059.69  167.38
  -2   2   2  443.36   33.50
  -2   2   2  567.34   33.40
   2  -2   2  544.25   34.70
  -2  -2  -2  535.95   33.50
   2  -2   2  465.45   34.10
  -2   2   2  496.85   33.50
   2   2  -2  523.75   34.70
  -2   2   2  567.94   33.40
   2   2  -2  546.15   33.90
   2  -2   2  487.35   34.10
  -2  -2   2  570.44   33.30
  -2   2  -2  546.95   33.80
  -2  -2   2  446.46   33.30
   2   2   2  474.15   34.20
  -2   2  -2  571.74   33.50
   2  -2  -2  504.05   34.20
   2   2   2  529.15   34.60
  -2   2  -2  584.44   33.60
   2  -2  -2  537.25   35.00
   3  -2   2  252.27   21.80
  -3   2   2  276.07   18.20
  -3   2   2  282.17   18.50
   3  -2   2  240.38   19.70
  -3  -2  -2  293.77   18.40
   3   2  -2  290.57   20.80
   3   2  -2  301.57   19.40
   3  -2   2  288.17   20.20
   3  -2   2  286.67   19.40
   3  -2  -2  241.18   22.50
  -3   2  -2  287.07   18.50
  -3  -2   2  273.57   18.10
   3  -2  -2  298.07   20.80
   3  -2  -2  271.97   19.90
  -3   2  -2  275.77   19.20
  -3  -2   2  288.57   18.10
   3   2   2  280.17   19.50
   3   2   2  291.47   20.30
   3   2   2  256.97   21.40
   4   2  -2  177.78   14.80
   4  -2   2  191.98   15.40
  -4  -2  -2  147.29   15.40
  -4   2   2  126.99   10.90
   4  -2   2  142.59   17.20
   4  -2   2  136.19   15.60
  -4  -2  -2  153.88   11.60
  -4   2  -2  154.28   11.70
   4  -2  -2  153.58   18.90
   4   2   2  178.48   13.80
   4   2   2  175.88   16.90
  -4  -2   2  146.49   11.10
   4  -2  -2  179.68   16.40
   5  -2   2  587.24   39.20
   5  -2  -2  472.95   41.20
   5   2   2  613.84   39.90
   0   3   2 1009.30   62.29
   0  -3  -2  968.20   62.49
   0   3  -2  993.20   62.59
   0   3  -2 1055.49   62.79
   0   3   2  882.01   62.49
   0   3  -2  963.40   62.29
   0   3   2 1043.10   62.49
   0  -3  -2  973.00   62.19
   0  -3   2  942.91   62.19
   0  -3   2  972.00   62.49
   1  -3   2  856.51   54.69
  -1  -3  -2  861.91   54.09
  -1  -3  -2  835.12   53.89
   1  -3   2  832.92   54.19
   1   3  -2  804.92   54.59
  -1   3   2  860.91   53.89
   1   3  -2  797.72   53.79
  -1   3   2  913.51   54.09
   1  -3   2  736.43   54.09
   1  -3   2  865.81   53.89
  -1  -3   2  869.21   54.09
   1   3   2  793.02   54.49
  -1   3  -2  970.00   54.09
   1  -3  -2  745.03   54.19
  -1  -3   2  854.71   53.69
   1   3   2  924.61   53.89
  -1   3  -2  869.41   53.99
  -1   3  -2  810.52   53.79
  -1   3  -2  941.81   54.19
  -1  -3   2  815.12   53.79
   1   3   2  823.62   54.09
   1   3   2  860.21   53.89
  -2  -3  -2  623.54   40.00
   2  -3   2  626.34   41.30
  -2  -3  -2  621.24   40.20
  -2   3   2  580.24   39.70
  -2  -3  -2  629.64   39.70
  -2   3   2  659.33   40.20
   2   3  -2  645.54   41.60
   2  -3   2  569.54   40.40
   2   3  -2  706.63   40.50
  -2   3   2  676.93   40.20
  -2   3  -2  634.34   40.30
   2   3   2  599.54   40.50
  -2   3  -2  644.34   40.20
  -2  -3   2  620.14   40.10
   2  -3  -2  565.14   41.90
  -2  -3   2  631.04   40.00
  -2   3  -2  586.74   39.80
   2  -3  -2  604.44   40.60
   2   3   2  630.74   41.40
  -2   3  -2  673.83   40.40
   3   3  -2  435.46   25.90
   3  -3   2  328.67   26.80
   3  -3   2  389.26   26.50
  -3  -3  -2  374.76   24.30
   3  -3   2  374.66   25.80
  -3   3   2  395.86   24.80
   3  -3   2  321.57   25.70
   3   3  -2  410.36   27.40
  -3  -3  -2  384.16   24.90
  -3  -3   2  399.06   24.80
  -3   3  -2  357.96   24.40
  -3   3  -2  376.76   25.00
   3  -3  -2  401.96   27.00
   3   3   2  354.56   27.20
   3   3   2  415.86   27.00
   3  -3  -2  344.07   28.20
   3   3   2  371.86   25.70
   3  -3  -2  374.86   25.80
  -3  -3   2  372.26   24.70
  -4  -3  -2   39.40    9.60
  -4  -3  -2   52.79    4.90
  -4  -3  -2   40.50    6.70
  -4   3   2   35.90    5.60
   4  -3   2   33.80    7.90
   4  -3   2   29.70    9.50
   4  -3   2   39.70    7.50
   4   3   2   42.70   15.40
  -4   3  -2   41.70    6.50
   4   3   2   38.40    7.30
  -4  -3   2   39.50    6.10
   4  -3  -2   39.10    7.70
  -4   3  -2   41.30    5.80
   4  -3  -2   44.90   10.70
   5  -3   2   79.79   11.40
  -5  -3  -2   58.99    7.00
   5  -3  -2   71.19   13.30
  -5   3  -2   67.19    8.00
   0   4  -2  548.95   37.70
   0   4   2  602.14   37.50
   0   4  -2  598.14   37.60
   0  -4  -2  591.44   37.30
   0   4   2  521.65   37.50
   0  -4   2  602.74   37.30
   0   4  -2  523.95   37.70
   0  -4  -2  592.94   37.60
   0  -4   2  584.54   37.10
   0   4  -2  615.84   37.60
   0   4   2  627.44   37.60
   0  -4   2  590.54   37.30
   0  -4   2  579.74   37.60
   1   4  -2  522.45   36.70
   1  -4   2  591.84   36.90
  -1   4   2  561.04   35.70
  -1  -4  -2  548.65   36.20
  -1  -4  -2  545.65   36.00
   1  -4   2  531.55   36.20
  -1   4   2  572.44   36.30
  -1   4   2  588.34   36.20
  -1  -4  -2  604.44   35.70
   1  -4   2  574.14   36.40
  -1  -4   2  595.84   35.70
  -1  -4   2  591.54   36.30
   1  -4  -2  538.15   37.10
  -1   4  -2  596.94   36.40
   1   4   2  503.85   36.70
  -1   4  -2  553.14   36.10
  -1   4  -2  602.44   36.30
   1  -4  -2  503.05   36.30
  -1  -4   2  558.04   36.00
  -1   4  -2  552.14   35.80
   2  -4   2   59.29    6.90
  -2  -4  -2   62.79    4.50
  -2  -4  -2   60.79    5.10
  -2  -4  -2   58.19    4.80
  -2   4   2   61.79    4.90
  -2   4   2   56.09    4.80
   2  -4   2   51.39    6.70
   2   4  -2   72.59    6.70
   2  -4   2   57.39    6.60
   2  -4  -2   46.50    6.60
  -2   4  -2   59.69    4.70
  -2   4  -2   63.59    5.50
  -2  -4   2   73.59    5.10
  -2  -4   2   64.89    5.00
   2  -4  -2   49.50    8.30
   2   4   2   71.29    6.80
   2   4   2   60.89    6.40
   2  -4  -2   63.69    6.70
  -3  -4  -2  337.17   22.10
  -3  -4  -2  320.77   21.10
   3  -4   2  270.57   23.60
   3  -4   2  355.66   23.60
   3  -4   2  309.77   22.60
  -3   4   2  319.47   21.90
   3   4  -2  342.27   24.10
  -3   4   2  322.47   21.30
   3  -4  -2  359.86   24.30
  -3   4  -2  329.57   21.30
   3   4   2  345.47   24.10
  -3  -4   2  316.37   21.90
   3  -4  -2  319.17   23.30
   3   4   2  342.07   25.60
   3   4   2  350.66   22.70
  -3   4  -2  297.47   22.10
  -3  -4   2  348.77   22.10
  -3  -4   2  325.27   21.10
   4  -4   2   61.79   12.30
  -4   4   2   74.79    6.70
   4  -4   2   91.29   12.00
  -4  -4  -2   76.59    5.80
   4  -4   2   40.90   11.80
   4   4   2   75.09    8.80
  -4  -4   2   53.99    5.50
  -4   4  -2   66.29    6.40
   4  -4  -2   80.19   16.30
  -5   4   2  105.59   10.50
  -5  -4  -2  110.79    8.90
   5  -4   2  118.69   12.60
  -5   4  -2  129.99   10.20
   5  -4  -2  137.99   16.70
  -5  -4   2  104.49    9.30
   0  -5  -2  741.03   47.40
   0   5   2  792.42   47.80
   0  -5  -2  801.02   48.40
   0  -5   2  718.63   47.00
   0  -5   2  720.43   47.30
   0  -5  -2  708.03   47.70
   0   5  -2  672.93   47.80
   0   5   2  640.54   47.50
   0   5  -2  742.13   47.90
   0  -5   2  750.62   47.80
   0   5  -2  762.72   47.70
   0  -5  -2  829.32   47.30
  -1  -5  -2  579.84   38.70
   1  -5   2  640.34   39.00
   1  -5   2  583.74   39.00
  -1   5   2  643.14   39.90
   1  -5   2  586.64   38.90
   1   5  -2  587.84   39.90
  -1  -5  -2  599.94   39.00
  -1   5   2  634.24   39.10
   1  -5  -2  589.54   39.80
  -1   5  -2  640.64   40.20
   1   5   2  539.45   39.30
  -1   5  -2  636.14   39.10
  -1   5  -2  596.44   38.50
  -1  -5   2  581.24   38.70
   1  -5  -2  597.24   38.90
  -2  -5  -2  394.16   23.90
   2  -5   2  347.97   25.40
   2  -5   2  399.96   25.80
  -2   5   2  374.96   24.00
   2  -5   2  375.46   25.20
  -2   5   2  373.96   24.70
  -2  -5  -2  379.36   24.60
   2  -5   2  318.47   26.10
   2   5  -2  379.76   26.20
  -2  -5  -2  371.26   24.80
   2  -5  -2  315.87   26.60
  -2  -5   2  396.46   23.90
   2  -5  -2  391.16   26.10
   2  -5  -2  375.66   25.20
  -2  -5   2  380.36   24.80
  -2  -5   2  369.36   24.50
  -2   5  -2  383.76   25.00
  -2   5  -2  366.66   24.10
   2   5   2  393.36   26.40
  -3   5   2   20.00    3.10
  -3  -5  -2   26.20    5.60
  -3   5   2   24.10    5.20
   3  -5   2   23.40    6.20
  -3  -5  -2   30.20    3.20
   3  -5   2   27.40    6.80
  -3  -5   2   24.10    5.30
   3   5   2   29.90    6.20
  -3   5  -2   36.30    4.30
  -3   5  -2   26.00    6.10
   3  -5  -2   22.00    7.10
  -3  -5   2   28.30    3.20
  -4  -5  -2    6.50    2.40
  -4   5   2    7.00    3.30
   4  -5   2   14.90    7.10
   4  -5   2   17.30    9.60
  -4  -5   2    4.90    2.50
  -4   5  -2    7.70    3.60
   4  -5  -2    0.90    7.70
   4  -5  -2    5.10    9.80
   0   6   2 2282.47  165.18
   0   6   2 2816.02  165.58
   0  -6  -2 2565.54  164.98
   0  -6  -2 2857.91  164.78
   0  -6   2 2899.11  164.88
   0  -6   2 2371.56  164.38
   0   6  -2 2328.17  165.38
   0  -6  -2 2646.04  165.58
   0  -6   2 2572.44  164.98
   0  -6   2 2459.25  165.38
   0   6  -2 2758.32  165.58
   0  -6  -2 2637.34  166.18
   1  -6   2   49.90    8.00
  -1  -6  -2   67.09    5.90
  -1   6   2   69.39    5.90
  -1  -6  -2   64.49    4.70
   1  -6   2   67.09    6.60
  -1  -6  -2   59.39    6.20
   1   6  -2   72.69    7.40
  -1  -6  -2   69.59   13.60
  -1   6   2   61.19    5.50
  -1  -6   2   66.49    5.40
   1  -6  -2   51.79    7.90
  -1  -6   2   53.29    6.80
   1  -6  -2   52.39    8.20
  -1  -6   2   63.59    4.70
   1  -6  -2   64.19    7.80
  -1   6  -2   74.39    6.70
   1   6   2   56.59    6.20
   1  -6  -2   58.89   10.40
  -1   6  -2   61.99    5.50
  -1  -6   2   58.99    6.40
   2  -6   2   81.49   11.90
  -2  -6  -2   94.99    8.40
   2  -6   2   82.29   10.30
   2   6  -2  110.49    9.80
   2  -6   2   88.09    8.80
  -2   6   2   94.49    7.00
  -2  -6  -2  113.89   13.10
  -2  -6  -2  101.89    6.70
  -2  -6  -2   82.19    8.60
  -2   6   2   96.89    8.10
  -2  -6   2   98.29    8.30
  -2   6  -2   87.19    7.10
  -2  -6   2  109.39    6.70
   2  -6  -2   85.89    9.50
   2  -6  -2   83.59   10.60
   2   6   2   96.99   10.50
  -2   6  -2   89.69    8.60
  -2  -6   2   92.79    9.60
   2  -6  -2  110.09   10.30
  -3  -6  -2   24.70    5.90
   3  -6   2   19.30    6.50
  -3  -6  -2   24.50    3.00
   3  -6   2   25.80    5.60
   3   6  -2   34.10    8.90
  -3   6   2   20.60    5.40
  -3   6   2   17.50    2.90
  -3   6  -2   22.10    3.30
  -3  -6   2   23.30    5.80
  -3  -6   2   18.10    2.20
   3  -6  -2   13.30    7.90
   3   6   2   19.30    8.50
  -3   6  -2   28.50    6.50
   3  -6  -2   19.60    5.70
  -4  -6  -2  328.07   21.20
  -4   6   2  314.57   21.60
  -4  -6   2  327.97   21.20
  -4   6  -2  335.77   21.60
   0  -7  -2  174.38   15.90
   0   7  -2  167.68   13.90
   0  -7  -2  201.38   13.20
   0  -7   2  190.88   12.90
  -1  -7  -2  167.78   18.20
  -1   7   2  174.88   13.30
  -1  -7  -2  164.58   14.60
   1  -7   2  136.39   16.30
  -1  -7  -2  181.78   12.10
  -1  -7  -2  171.68   11.60
  -1  -7  -2  170.08   13.30
   1  -7   2  167.38   14.40
   1  -7   2  179.58   13.00
  -1   7   2  174.98   12.10
   1   7  -2  168.98   13.70
   1  -7  -2  147.69   15.40
  -1  -7   2  195.58   13.90
   1  -7  -2  199.08   14.40
  -1   7  -2  167.88   12.20
  -1  -7   2  157.78   13.80
   1  -7  -2  150.38   14.20
  -1  -7   2  186.08   12.20
  -1   7  -2  199.68   14.20
  -1  -7   2  178.98   11.50
   1   7   2  156.38   13.50
   1  -7  -2  170.48   13.60
  -1   7  -2  178.08   14.30
   2  -7   2  157.68   17.10
   2  -7   2  154.78   15.70
  -2   7   2  186.78   14.70
   2   7  -2  171.98   17.10
   2  -7   2  200.18   15.10
  -2   7   2  191.68   12.80
  -2  -7  -2  202.98   15.20
  -2  -7  -2  200.08   12.40
  -2   7  -2  174.08   14.90
  -2   7  -2  188.68   12.90
   2  -7  -2  177.78   15.90
   2  -7  -2  208.88   15.50
   2   7   2  193.08   17.00
   2  -7  -2  168.58   15.90
  -2  -7   2  197.58   13.30
  -2  -7   2  197.88   12.40
  -2  -7   2  185.28   14.80
  -3  -7  -2   83.09   15.80
  -3  -7  -2   84.79    6.20
   3   7  -2  106.49   17.70
  -3   7   2   82.09    7.10
   3  -7   2   92.09   11.50
   3  -7   2   82.99   13.90
  -3   7  -2   73.29    7.20
  -3  -7   2  104.99   13.30
   3  -7  -2   70.09   11.20
  -3  -7   2   77.59    7.80
   3   7   2   98.69   17.30
   3  -7  -2   94.19   12.00
  -3  -7   2   80.89    6.30
   4  -7   2  575.64   40.60
  -4  -7  -2  595.54   38.00
  -4   7   2  616.64   38.40
   4  -7  -2  561.04   40.80
  -4  -7   2  572.84   38.00
  -4   7  -2  624.74   38.40
  -4  -7   2  610.34   39.20
   0  -8   2  134.09   10.40
   0  -8  -2  133.69   10.90
   1   8  -2  366.06   28.90
  -1  -8  -2  392.06   25.70
   1  -8   2  388.06   26.90
  -1   8   2  417.96   26.40
  -1  -8  -2  435.96   26.30
   1  -8  -2  366.66   27.30
  -1  -8   2  441.36   26.50
  -1  -8   2  392.16   25.70
   1  -8  -2  372.66   28.20
  -1   8  -2  424.36   28.20
   1  -8  -2  350.06   27.90
   2  -8   2   20.20    6.70
   2  -8   2   19.60    6.70
  -2   8   2   23.40    3.80
   2   8  -2   31.00    9.90
   2  -8   2   17.80    6.70
  -2  -8  -2   17.80    2.80
  -2  -8  -2   18.70    3.70
  -2   8  -2   34.20    8.90
   2  -8  -2   28.20    7.90
   2  -8  -2   24.40    6.20
  -2  -8   2   21.40    3.90
  -2  -8   2   27.50    3.70
   2   8   2   31.30   11.50
  -2  -8   2   20.50    7.60
  -2   8  -2   22.00    4.20
   3  -8   2   75.79   12.80
  -3  -8  -2   61.79    5.70
  -3   8   2   63.99    7.30
   3  -8   2   61.09   10.30
  -3  -8  -2   60.29    7.40
  -3  -8   2   72.49    7.80
  -3  -8   2   73.59    5.90
   3  -8  -2   66.39   12.40
  -3   8  -2   78.89    6.90
   4  -8   2    5.50    6.10
  -4  -8  -2   16.20    2.80
  -4  -8  -2    9.80    5.30
   4  -8  -2   21.10    6.90
  -4   8  -2   27.90    5.10
  -4  -8   2   20.10    3.30
  -4  -8   2    9.10    5.00
   0  -9  -2  524.45   40.00
   0  -9  -2  609.14   38.50
   0  -9   2  612.64   38.60
  -1  -9  -2   36.40    9.90
   1  -9   2   31.50    6.80
  -1  -9  -2   36.90    6.40
   1  -9   2   32.10    9.10
  -1  -9   2   44.50    6.30
   1  -9  -2   30.30    7.00
   2  -9   2  117.69   15.60
   2  -9   2  116.89   16.90
  -2  -9  -2  146.19   10.30
  -2  -9  -2  155.78   11.60
   2  -9  -2  142.69   16.10
  -2   9  -2  159.58   12.30
  -2  -9   2  160.88   11.30
   2  -9  -2  122.09   14.80
  -2  -9   2  153.68   10.50
   3  -9   2   64.19   10.90
  -3  -9  -2   58.59    5.80
   3  -9  -2   42.60    7.80
  -3   9  -2   68.09    7.50
   0 -10   2  148.29   12.80
   0 -10  -2  137.99   17.70
   0 -10  -2  150.28   14.30
  -1 -10  -2  249.97   16.70
   1 -10   2  178.28   19.80
   1 -10   2  215.28   19.20
   1 -10  -2  203.68   20.70
  -1 -10   2  245.08   16.60
   2 -10   2   60.29   12.10
  -2 -10  -2   64.39    8.70
   2 -10  -2   74.49   11.40
  -2 -10   2   81.59    7.70
  -3 -10  -2   14.10    6.00
   3 -10   2    3.50    8.10
  -3  10   2    1.10   15.00
  -3 -10   2   -1.40    4.70
  -3  10  -2    1.40    7.30
   3 -10  -2    7.50    5.80
   0 -11  -2  113.69   18.70
  -1 -11  -2   33.50    7.50
   1 -11  -2   17.30    9.20
  -2 -11  -2   22.40    7.00
   2 -11   2   26.30    9.50
  -2 -11   2   28.00    6.50
   2 -11  -2   14.60    7.10
   0   0  -3    0.10    0.70
   0   0  -3   -0.80    0.70
   0   0  -3    0.20    0.50
   0   0   3    0.10    0.50
   0   0   3    0.10    0.90
  -1   0   3  313.67   17.60
  -1   0  -3  285.37   17.70
  -1   0  -3  266.57   17.90
   1   0  -3  258.37   18.00
  -1   0   3  252.47   17.50
   1   0   3  275.87   17.60
  -1   0  -3  274.77   17.70
  -1   0   3  280.97   17.60
  -2   0  -3  151.68    9.50
   2   0  -3  151.28   11.10
   2   0  -3  154.58   11.80
   2   0  -3  139.49   10.70
   2   0   3  129.79   10.20
  -2   0  -3  130.79    9.30
   2   0   3  145.29   10.40
   2   0   3  154.48   10.90
   2   0  -3  116.99   10.10
  -2   0   3  155.08    9.20
   3   0  -3  635.94   42.40
   3   0   3  585.44   42.40
   3   0  -3  677.33   43.10
   3   0   3  687.73   43.00
  -3   0  -3  637.14   41.40
   3   0   3  586.84   43.40
   3   0  -3  622.94   42.60
  -3   0  -3  637.14   42.50
   3   0  -3  671.13   43.60
  -3   0  -3  669.83   41.60
   3   0   3  708.43   42.50
   4   0   3   29.90    8.70
  -4   0  -3   39.60    6.30
   4   0   3   40.90    7.50
   5   0   3   17.60    9.90
   5   0   3   20.20   11.20
   0   1  -3 1702.13  113.89
   0   1  -3 2122.49  114.19
   0   1   3 1717.73  113.89
   0   1   3 1744.13  113.99
   0  -1   3 1603.44  113.89
   0  -1  -3 1857.71  113.99
   0  -1  -3 1862.91  114.09
   1  -1   3 5036.30  380.36
   1   1  -3 5857.91  380.76
  -1   1   3 6044.70  380.66
  -1  -1  -3 6092.49  380.36
  -1  -1  -3 6438.06  380.36
   1  -1   3 5950.31  380.26
  -1   1   3 5930.61  380.46
   1  -1   3 5771.22  380.36
  -1  -1  -3 5771.32  380.36
   1   1   3 6843.52  380.16
   1   1   3 6022.90  380.56
   1  -1  -3 5639.34  380.36
  -1  -1   3 6872.41  380.36
  -1   1  -3 5619.34  380.26
   1   1   3 6570.14  380.86
  -1   1  -3 6319.47  380.96
   1  -1  -3 5507.85  380.36
  -1   1  -3 6214.78  380.46
  -1  -1   3 5794.02  380.46
  -1  -1   3 6053.79  380.56
   2  -1   3  186.08   14.40
   2   1  -3  202.38   14.80
  -2  -1  -3  230.18   14.20
  -2   1   3  208.18   13.20
  -2  -1  -3  203.48   13.40
  -2   1   3  203.68   13.10
   2  -1   3  208.88   14.20
   2   1  -3  213.58   14.30
   2   1  -3  208.18   15.50
   2  -1   3  208.98   14.70
   2   1  -3  179.88   14.30
   2  -1  -3  224.98   15.50
   2  -1  -3  175.98   14.40
  -2   1  -3  214.38   13.40
  -2   1  -3  213.48   13.80
   2   1   3  189.28   14.10
  -2   1  -3  197.68   13.90
   2  -1  -3  220.38   14.60
  -2  -1   3  223.28   13.20
  -3   1   3  397.66   24.60
   3  -1   3  351.66   27.50
   3  -1   3  417.76   26.20
  -3   1   3  409.96   24.80
   3   1  -3  399.46   26.90
  -3  -1  -3  406.56   25.10
  -3   1   3  375.96   24.70
   3  -1   3  429.66   26.90
   3   1  -3  412.46   26.20
   3  -1   3  351.66   26.20
  -3  -1  -3  346.57   26.00
   3   1  -3  367.66   27.10
   3   1  -3  409.26   28.40
  -3   1  -3  386.56   25.30
   3  -1  -3  393.46   26.50
  -3   1  -3  379.66   25.10
   3   1   3  359.66   27.30
   3  -1  -3  365.26   26.70
   3   1   3  366.86   26.00
  -3   1  -3  408.26   26.10
  -3  -1   3  391.36   24.70
   3  -1  -3  414.76   27.50
   3  -1  -3  324.17   29.10
  -3  -1   3  375.16   24.50
  -4  -1  -3  122.09   14.60
  -4  -1  -3  144.09   11.20
   4  -1   3  146.39   13.80
   4  -1   3  155.48   16.10
   4   1   3  154.28   14.20
  -4   1  -3  146.09   11.20
   4  -1  -3  154.78   16.80
   4  -1  -3  124.79   20.10
   4   1   3  144.89   15.80
   5  -1   3  227.08   19.50
   5   1   3  206.68   20.10
   5   1   3  216.48   20.20
   0   2   3 7248.77  462.25
   0  -2   3 7041.10  462.15
   0   2  -3 8160.38  462.75
   0  -2  -3 7233.88  462.35
   0   2  -3 7282.07  461.45
   0  -2   3 7310.07  462.45
   0   2   3 6854.51  464.15
  -1  -2  -3  564.84   34.90
  -1   2   3  508.45   34.90
   1  -2   3  518.15   35.10
  -1   2   3  565.64   34.70
   1   2  -3  537.85   35.40
   1  -2   3  486.95   35.10
   1  -2   3  563.24   34.70
   1   2  -3  558.64   34.60
  -1   2   3  571.74   34.80
  -1   2  -3  628.34   35.00
  -1  -2   3  543.65   34.70
   1  -2  -3  494.45   35.10
  -1  -2   3  505.05   34.90
   1   2   3  534.55   35.30
   1   2   3  577.44   34.70
   1   2   3  564.14   34.70
  -1   2  -3  545.55   34.80
   2  -2   3  178.18   12.90
   2  -2   3  188.58   13.00
   2   2  -3  151.78   12.40
  -2  -2  -3  161.08   11.70
  -2   2   3  168.38   11.40
  -2   2   3  193.68   11.60
   2   2  -3  187.68   14.40
  -2  -2   3  183.08   11.40
  -2   2  -3  191.68   12.00
   2  -2  -3  174.18   13.60
  -2   2  -3  165.28   11.70
   2   2   3  157.78   12.40
   3   2  -3  275.67   19.40
   3   2  -3  304.67   18.60
   3  -2   3  242.38   18.60
  -3  -2  -3  265.17   17.50
  -3   2   3  240.48   17.20
  -3   2   3  263.87   17.70
   3  -2   3  263.57   18.70
   3  -2   3  293.97   19.50
   3  -2   3  226.88   20.40
   3  -2  -3  254.37   19.10
  -3  -2   3  262.17   17.20
  -3   2  -3  266.67   17.70
   3  -2  -3  271.77   20.00
  -3   2  -3  284.97   18.40
   3   2   3  255.27   18.80
   3  -2  -3  234.28   22.50
   3   2   3  248.58   20.10
   4  -2   3  183.48   16.30
  -4   2   3  174.58   12.80
   4   2  -3  206.48   19.00
  -4  -2  -3  173.48   13.70
   4  -2   3  211.88   17.10
   4  -2   3  194.28   16.90
  -4   2  -3  182.68   13.20
   4   2   3  207.38   15.60
   4  -2  -3  182.98   21.00
   4   2   3  201.28   17.80
  -4   2  -3  162.98   13.90
  -4  -2   3  184.28   13.10
   4  -2  -3  193.28   18.30
   5  -2   3  177.48   15.50
  -5  -2  -3  133.59   12.30
   5   2   3  179.38   17.30
  -5   2  -3  151.98   12.60
   0   3   3  568.44   35.10
   0  -3   3  553.84   35.00
   0  -3   3  536.95   35.10
   0   3   3  541.85   35.00
   0   3  -3  591.04   35.20
   0   3  -3  548.35   35.00
   0  -3  -3  527.25   35.10
   0   3   3  528.25   35.10
   0  -3   3  527.75   34.90
   0   3  -3  545.15   35.30
  -1  -3  -3 1551.44   94.59
  -1   3   3 1630.54   94.99
  -1   3   3 1533.05   94.89
   1   3  -3 1491.65   95.59
   1  -3   3 1449.76   95.09
   1  -3   3 1566.14   95.59
  -1  -3  -3 1450.45   94.79
   1  -3   3 1400.26   94.99
  -1  -3  -3 1565.84   95.09
  -1   3  -3 1409.76   94.59
  -1   3  -3 1498.35   94.89
  -1   3  -3 1701.73   95.19
  -1  -3   3 1514.25   94.99
   1  -3  -3 1390.36   95.09
  -1  -3   3 1444.36   94.79
  -1  -3   3 1525.85   94.59
   1   3   3 1613.34   94.79
   1   3   3 1438.36   95.49
   1  -3  -3 1327.77   95.69
   1   3   3 1408.36   94.99
   2  -3   3  409.26   27.80
  -2   3   3  438.46   27.60
   2   3  -3  423.66   28.80
   2  -3   3  382.36   28.20
  -2  -3  -3  433.76   27.10
  -2   3   3  413.06   27.00
  -2  -3  -3  418.06   27.60
  -2   3   3  434.86   27.50
  -2  -3   3  425.16   27.00
   2   3   3  453.75   28.90
  -2  -3   3  432.56   27.30
  -2   3  -3  410.06   27.10
  -2   3  -3  452.65   27.80
  -2   3  -3  429.36   27.60
   2   3   3  406.46   28.00
  -2   3  -3  443.06   27.90
   2  -3  -3  416.86   28.20
  -2  -3   3  427.16   27.50
   3   3  -3  109.09   10.40
   3   3  -3  117.09    9.70
   3  -3   3   93.39   10.20
  -3  -3  -3  101.19    8.10
  -3  -3  -3  111.29    7.60
  -3   3   3  114.39    7.90
   3  -3   3  126.69   10.50
   3  -3   3  104.19    9.50
   3  -3   3   97.09   11.70
  -3   3  -3  100.09    8.40
   3   3   3  103.39   14.40
   3  -3  -3  123.89   11.50
  -3   3  -3  104.59    7.80
   3   3   3  105.99    9.50
   3  -3  -3   93.19   14.70
   3  -3  -3   89.39   10.50
  -3  -3   3  103.29    8.40
  -3  -3   3  109.59    7.90
  -4   3   3  169.98   11.20
  -4  -3  -3  143.79   12.30
   4  -3   3  126.79   15.50
   4  -3   3  187.08   15.30
   4  -3   3  156.98   15.50
  -4  -3  -3  170.18   10.70
   4   3  -3  172.68   18.60
  -4  -3  -3  133.79   16.30
   4  -3  -3  151.88   19.10
   4  -3  -3  164.18   15.70
  -4   3  -3  155.98   11.10
  -4   3  -3  127.09   12.10
   4   3   3  163.08   16.50
  -4  -3   3  153.08   12.00
   5  -3   3  196.18   16.00
  -5  -3  -3  171.78   12.60
  -5   3  -3  170.78   13.60
   5  -3  -3  185.88   20.40
   0  -4  -3  223.88   15.00
   0  -4   3  220.08   15.00
   0   4  -3  209.88   15.00
   0   4   3  203.98   14.90
   0   4  -3  220.18   15.00
   0  -4   3  222.18   14.40
   0   4  -3  241.78   15.40
   0  -4   3  230.08   14.80
   0   4   3  240.88   15.30
   0   4   3  238.18   15.00
   0  -4  -3  197.88   15.30
   0  -4   3  248.28   14.80
  -1   4   3 1377.96   85.49
   1  -4   3 1312.17   85.49
   1   4  -3 1306.27   86.19
  -1  -4  -3 1406.66   84.99
   1  -4   3 1397.76   85.59
  -1  -4  -3 1303.77   85.29
  -1   4   3 1388.26   85.49
  -1   4   3 1334.17   84.99
  -1  -4  -3 1366.26   85.69
  -1   4  -3 1334.27   84.99
  -1   4  -3 1264.57   85.49
   1  -4  -3 1229.88   86.19
  -1   4  -3 1387.76   85.59
  -1   4  -3 1449.26   85.69
  -1  -4   3 1383.16   84.99
   1  -4  -3 1195.48   85.49
  -1  -4   3 1369.36   85.59
   1   4   3 1519.15   85.59
   1   4   3 1255.17   85.99
  -1  -4   3 1270.07   85.19
   2  -4   3  126.09    9.50
   2  -4   3  107.29    9.90
   2  -4   3  118.29    9.40
  -2  -4  -3  118.09    7.60
  -2   4   3  118.99    8.10
   2  -4   3   93.89   12.30
  -2   4   3  114.49    7.80
  -2  -4  -3  110.89    8.30
   2   4  -3  121.89    9.60
  -2   4  -3  109.09    7.80
   2  -4  -3   93.39   13.60
  -2  -4   3  115.49    8.20
   2   4   3  118.69    9.00
  -2  -4   3  114.89    7.50
   2   4   3  108.29    9.20
   2  -4  -3  102.39   10.20
   2  -4  -3  106.89    9.50
  -2   4  -3  112.69    8.60
  -2  -4   3  114.59    8.10
   3  -4   3  703.33   44.80
  -3   4   3  634.54   43.30
   3  -4   3  708.93   44.00
   3  -4   3  608.64   44.30
  -3   4   3  658.13   42.70
   3  -4   3  604.84   45.20
  -3  -4  -3  699.03   42.70
   3   4  -3  660.63   45.60
  -3  -4  -3  690.63   43.80
   3  -4  -3  665.53   44.10
  -3   4  -3  649.83   42.70
  -3  -4   3  629.94   42.50
   3   4   3  713.03   44.80
   3   4   3  695.83   45.80
  -3  -4   3  699.43   43.60
   3  -4  -3  703.43   45.60
  -3   4  -3  622.84   43.70
   3   4   3  728.83   44.00
  -3  -4   3  657.53   43.50
   4  -4   3  138.29   13.80
  -4  -4  -3  120.19    8.10
  -4   4   3  102.69    9.00
   4   4  -3  106.89   20.10
   4  -4   3  131.49   15.50
  -4  -4  -3  106.99   13.80
   4  -4   3   93.79   16.30
   4   4   3  116.79   12.00
  -4  -4   3   96.89    7.90
   4  -4  -3  119.39   14.60
   4  -4  -3  111.49   17.90
  -4   4  -3  110.29    8.70
  -5  -4  -3   28.30    3.90
   5  -4   3   38.70    7.30
  -5   4   3   33.10    5.50
  -5   4  -3   34.60    5.20
   5  -4  -3   36.70   11.00
  -5  -4   3   29.60    4.60
   0   5  -3  787.92   52.89
   0  -5  -3  898.11   52.39
   0   5  -3  835.52   53.09
   0   5   3  870.61   52.29
   0   5   3  750.72   52.69
   0  -5   3  756.92   52.79
   0   5   3  888.41   52.89
   0   5  -3  740.53   52.99
   0  -5   3  809.62   52.09
   0  -5   3  816.22   52.49
   0  -5  -3  792.32   52.89
   0  -5   3  904.31   52.49
  -1  -5  -3  597.04   39.80
   1   5  -3  602.04   40.90
  -1  -5  -3  606.04   40.70
   1  -5   3  640.64   40.10
  -1   5   3  618.74   40.70
   1   5  -3  628.74   41.20
   1  -5   3  607.84   40.10
  -1  -5  -3  635.74   39.40
  -1   5   3  622.84   39.40
  -1  -5   3  640.64   40.30
  -1  -5   3  582.34   39.70
   1  -5  -3  585.94   40.80
  -1   5  -3  637.94   40.20
  -1   5  -3  708.53   43.90
   1   5   3  558.04   40.40
  -1  -5   3  639.94   39.30
   1  -5  -3  586.44   40.00
  -1  -5   3  664.33   39.80
  -2  -5  -3  430.96   27.90
   2  -5   3  383.26   28.30
  -2   5   3  437.16   27.00
  -2   5   3  426.76   27.70
   2  -5   3  437.16   28.10
  -2  -5  -3  466.75   26.90
   2  -5   3  361.36   29.20
   2   5  -3  444.06   29.30
  -2   5  -3  426.86   27.00
  -2  -5   3  398.16   27.50
   2  -5  -3  408.66   29.00
  -2  -5   3  437.66   27.90
   2  -5  -3  420.66   28.20
  -2   5  -3  424.86   28.00
   2  -5  -3  356.66   28.90
  -2  -5   3  441.46   26.80
   2   5   3  436.46   29.20
   3  -5   3  214.08   18.40
  -3   5   3  210.38   15.30
  -3   5   3  217.98   14.60
   3   5  -3  225.78   18.40
  -3  -5  -3  227.08   14.30
  -3  -5  -3  243.88   16.30
   3  -5   3  204.88   17.80
  -3  -5   3  223.08   14.30
  -3  -5   3  218.28   15.70
   3   5   3  223.98   18.40
   3  -5  -3  193.58   18.40
  -3   5  -3  201.98   15.90
  -3   5  -3  222.68   14.70
   3  -5  -3  222.78   18.00
   4  -5   3  210.48   18.10
   4  -5   3  182.08   19.60
  -4  -5  -3  191.08   12.70
  -4   5   3  191.08   13.20
   4  -5  -3  194.48   18.40
  -4   5  -3  188.18   13.40
   4  -5  -3  183.38   18.10
  -4  -5   3  183.48   12.70
   0  -6  -3  476.95   28.70
   0   6   3  393.36   29.20
   0  -6   3  407.56   28.40
   0  -6   3  415.96   28.90
   0   6  -3  479.75   29.80
   0  -6   3  468.55   28.70
  -1   6   3  643.64   39.30
  -1  -6  -3  588.34   39.40
  -1  -6  -3  586.94   39.00
  -1  -6  -3  606.34   38.20
  -1   6   3  610.44   38.30
   1   6  -3  585.54   39.90
   1  -6   3  624.54   39.10
   1  -6   3  607.24   39.10
   1  -6  -3  547.15   40.30
  -1   6  -3  625.74   39.50
  -1   6  -3  590.94   38.30
   1  -6  -3  593.74   39.90
   1  -6  -3  523.15   39.20
   1   6   3  590.64   39.70
  -1  -6   3  633.24   38.10
  -1  -6   3  618.84   39.40
   1  -6  -3  563.74   39.10
  -1   6  -3  577.14   39.70
  -1  -6   3  656.13   38.70
   2  -6   3  323.67   21.70
  -2   6   3  325.67   21.40
  -2  -6  -3  367.96   24.30
  -2   6   3  318.97   20.60
   2  -6   3  279.27   24.00
  -2  -6  -3  317.57   21.80
  -2  -6  -3  325.17   20.30
   2   6  -3  321.17   23.70
   2  -6  -3  305.27   22.10
  -2  -6   3  324.07   20.30
  -2   6  -3  303.67   21.80
   2   6   3  321.67   22.90
  -2  -6   3  327.17   21.70
  -2   6  -3  317.07   20.60
   2  -6  -3  269.67   23.30
   2  -6  -3  316.37   23.00
  -2  -6   3  296.97   22.00
   3  -6   3   15.00    7.60
   3   6  -3   40.50    9.70
  -3   6   3   30.10    6.40
   3  -6   3   18.40    6.30
  -3   6   3   29.40    3.30
   3  -6   3   33.10    5.90
  -3  -6  -3   31.50    3.40
  -3  -6   3   29.00    3.20
  -3   6  -3   36.80    6.90
  -3  -6   3   34.70    7.10
   3  -6  -3   28.30    7.20
   3  -6  -3   32.40    6.50
  -3   6  -3   29.30    3.50
   4  -6   3  145.79   16.00
   4  -6   3  112.29   16.80
  -4   6   3  135.69   10.20
  -4  -6  -3  124.99    9.20
  -4   6  -3  140.09   10.10
   4  -6  -3  140.09   20.70
  -4  -6   3  136.69    9.30
  -4  -6   3  118.99   11.20
   0   7  -3    3.80    4.80
   0   7  -3   16.00    6.30
   0  -7  -3    3.70    3.40
   0  -7   3    1.90    2.50
   0  -7  -3    4.60    6.00
  -1  -7  -3  330.57   21.00
   1  -7   3  336.47   22.20
   1  -7   3  348.37   22.90
  -1  -7  -3  311.27   23.10
  -1  -7  -3  332.57   24.10
   1  -7   3  264.57   24.60
  -1  -7  -3  326.77   21.60
  -1   7   3  327.87   23.00
   1   7  -3  320.27   23.20
  -1   7   3  331.17   21.50
  -1  -7   3  290.77   22.90
   1  -7  -3  360.86   23.70
  -1  -7   3  349.37   22.80
   1  -7  -3  293.87   23.30
  -1   7  -3  337.97   23.10
   1  -7  -3  313.07   22.80
  -1   7  -3  332.97   23.20
  -1  -7   3  360.06   21.70
   1  -7  -3  282.97   23.00
  -1  -7   3  327.87   21.10
  -1   7  -3  326.37   21.80
   1   7   3  327.37   23.30
   2  -7   3   15.70    7.60
  -2  -7  -3    3.70    1.80
  -2   7   3    8.10    2.80
  -2  -7  -3    7.10    7.00
  -2   7   3   18.20    6.60
   2  -7   3    2.70    4.50
   2  -7   3    7.10    5.50
   2   7   3    5.60    6.60
  -2   7  -3    5.20    3.00
   2  -7  -3    0.40    5.00
   2  -7  -3   10.20    5.70
   2  -7  -3    3.90    6.70
  -2  -7   3    6.20    1.80
  -2   7  -3    6.00    7.00
   3  -7   3   66.09   13.20
  -3   7   3   73.09    6.60
   3  -7   3   84.29   14.80
   3  -7   3   70.79   12.20
  -3  -7  -3   68.79    5.70
   3  -7  -3   71.29   14.20
  -3   7  -3   66.89    6.80
  -3  -7   3   73.69    5.70
  -3  -7   3   82.59    7.00
   3  -7  -3   82.99   12.10
   4  -7   3  343.47   25.60
  -4  -7  -3  331.97   21.90
  -4   7   3  359.46   22.40
   4  -7  -3  320.87   25.40
  -4   7  -3  338.87   22.30
  -4  -7   3  334.67   22.00
  -4  -7   3  335.27   23.30
   0  -8   3   -0.40    3.00
   0  -8  -3    7.70    6.60
   0  -8  -3   -2.60    4.30
  -1  -8  -3  570.34   39.20
  -1  -8  -3  623.64   37.00
   1  -8   3  574.84   37.60
   1  -8   3  478.95   39.30
   1   8  -3  542.75   39.70
  -1  -8  -3  549.65   36.40
  -1   8   3  593.34   37.10
  -1  -8   3  587.14   36.50
   1  -8  -3  535.65   38.80
   1  -8  -3  535.75   39.00
  -1   8  -3  635.34   38.80
  -2   8   3  100.99   11.20
  -2  -8  -3   91.49    7.10
   2  -8   3   81.69   12.70
   2  -8   3   91.69   12.00
  -2   8   3   91.39    8.10
   2   8  -3  119.29   15.10
   2  -8   3   88.09   14.00
  -2  -8  -3   92.39    8.20
  -2  -8   3   89.19    8.40
  -2  -8   3   84.49    7.10
   2   8   3  118.39   15.20
   2  -8  -3   91.59   13.10
  -2   8  -3  109.29   14.60
  -2   8  -3   98.99    8.60
  -2  -8   3   98.59   13.20
   2  -8  -3   87.99   11.80
   3  -8   3  255.87   19.00
  -3   8   3  211.58   15.00
   3  -8   3  201.88   18.90
  -3  -8  -3  210.28   14.20
  -3  -8   3  203.78   14.20
  -3   8  -3  210.28   15.20
   3  -8  -3  203.18   20.80
  -3  -8   3  223.68   15.60
  -4  -8  -3   11.40    4.50
  -4  -8  -3   19.10    3.30
   4  -8   3   22.70    6.40
   4  -8  -3   25.00    7.20
  -4   8  -3   25.10    4.70
  -4  -8   3    8.20    6.50
  -4  -8   3   21.90    3.10
   0  -9  -3  470.85   30.40
   0  -9   3  481.05   30.30
   0  -9  -3  397.66   32.20
   1  -9   3  133.69   12.70
   1  -9   3  113.89   17.20
  -1  -9  -3  137.19   16.30
  -1  -9  -3  157.38   11.30
   1  -9  -3  127.99   15.80
  -1  -9   3  148.89   11.50
  -2  -9  -3  155.08   11.90
  -2  -9  -3  148.39   10.80
  -2   9   3  147.79   12.00
   2  -9   3  125.19   15.40
   2  -9   3  125.09   17.40
   2  -9  -3  150.48   16.50
  -2  -9   3  164.28   11.90
  -2   9  -3  166.58   13.10
   2  -9  -3  148.69   14.90
  -2  -9   3  167.38   11.00
  -3  -9  -3    6.20    3.00
   3  -9   3    5.20    6.60
  -3  -9  -3    9.70    6.80
  -3  -9   3   10.20    3.40
  -3   9  -3   -0.50    6.40
  -3   9  -3    0.00    5.80
   3  -9  -3   -0.50    5.70
   0 -10  -3   37.60    7.90
   0 -10   3   37.40    6.40
   1 -10   3  175.88   15.40
  -1 -10  -3  129.89   19.30
   1 -10   3  143.39   19.70
   1 -10  -3  163.88   16.60
  -1 -10   3  186.78   12.90
   2 -10   3    2.40    8.40
   2 -10  -3    8.50    6.20
  -2 -10   3   11.10    4.50
   0 -11  -3    9.80   10.10
   1 -11   3   11.40    9.40
  -1 -11  -3   23.00    9.00
   1 -11  -3    6.60    7.00
  -2 -11  -3   47.50    8.20
   2 -11   3   45.20   11.10
   2 -11  -3   45.20    7.90
  -2 -11   3   58.79    9.00
   0 -12   3   38.00   12.60
   0   0   4  184.08   12.10
   0   0  -4  190.58   12.20
   0   0  -4  177.88   12.10
   0   0   4  194.18   12.10
  -1   0   4 1565.54   90.99
  -1   0   4 1470.65   90.89
  -1   0  -4 1416.16   90.89
   1   0   4 1479.65   90.89
  -1   0  -4 1309.57   91.09
  -1   0   4 1392.96   90.79
  -1   0  -4 1410.26   91.19
  -1   0  -4 1467.15   91.09
   1   0  -4 1406.96   91.29
   2   0   4    3.40    2.60
   2   0  -4    1.90    3.80
  -2   0  -4    1.10    1.20
  -2   0   4    3.70    1.00
   2   0  -4    0.10    2.20
  -2   0  -4    2.80    2.40
   2   0   4    4.60    3.00
   2   0  -4   12.90    5.00
  -2   0  -4    0.80    2.00
  -3   0   4   35.80    2.80
  -3   0  -4   31.90    5.20
  -3   0   4   34.80    3.20
   3   0  -4   33.30    7.10
  -3   0  -4   34.50    3.90
   3   0  -4   41.30    5.90
   3   0  -4   50.19    9.00
   3   0   4   31.00    5.70
   3   0  -4   32.50    6.20
   3   0   4   31.90    7.00
  -4   0  -4   44.30    6.80
   4   0   4   44.80    7.70
   4   0   4   42.00    8.50
  -5   0  -4   -3.90    5.80
   5   0   4   -6.30   10.50
   5   0   4    1.00    8.90
   0   1  -4 1076.19   59.39
   0  -1  -4  877.91   59.19
   0   1   4  849.81   58.99
   0   1  -4  984.60   59.29
   0  -1  -4  938.21   59.19
   0  -1   4  859.71   58.99
   1   1  -4 9026.60  577.54
   1  -1   4 9775.72  577.84
   1  -1   4 9384.26  577.84
   1  -1   4 7953.10  577.94
  -1   1   4 9357.56  578.54
   1   1  -4 9261.67  579.44
  -1  -1  -4 8585.24  578.74
  -1   1   4 8678.23  578.24
  -1  -1  -4 8724.13  577.94
  -1  -1  -4 9694.13  578.54
   1   1   4 9049.29  578.04
  -1   1  -4 8908.91  577.84
  -1  -1   4 9194.08  578.24
   1   1   4 9710.93  577.64
   1  -1  -4 8537.65  579.54
  -1   1  -4 9999.00  579.04
  -1  -1   4 9132.29  578.54
  -1   1  -4 9602.94  578.44
  -2   1   4  448.86   26.70
  -2  -1  -4  440.46   26.90
   2   1  -4  417.26   27.70
   2  -1   4  441.96   27.30
   2   1  -4  474.15   27.40
   2   1  -4  380.56   27.80
   2  -1   4  453.55   27.90
   2   1  -4  428.06   28.50
  -2   1   4  399.36   26.80
  -2   1   4  417.26   26.70
  -2  -1  -4  419.96   26.90
  -2   1  -4  435.76   27.00
  -2  -1   4  408.76   26.70
  -2   1  -4  363.06   27.20
   2  -1  -4  354.26   27.30
  -2  -1   4  377.46   26.70
   2  -1  -4  414.86   27.60
  -2  -1   4  447.46   26.70
   2  -1  -4  423.26   28.50
  -2   1  -4  429.16   26.90
   3   1  -4  393.76   28.70
   3   1  -4  465.85   27.80
   3   1  -4  434.96   28.70
  -3  -1  -4  417.16   26.70
   3  -1   4  362.96   28.80
  -3  -1  -4  390.66   27.70
   3   1  -4  434.86   30.00
  -3   1   4  382.96   26.30
   3  -1   4  368.26   27.80
  -3   1   4  426.46   26.30
  -3   1   4  408.36   26.20
   3  -1   4  456.25   27.80
   3  -1  -4  413.06   28.00
  -3   1  -4  433.26   27.50
   3  -1  -4  407.36   29.10
   3   1   4  380.46   28.40
   3  -1  -4  399.46   33.30
  -3   1  -4  405.96   26.80
  -3  -1   4  422.06   26.20
   3   1   4  389.36   27.50
  -4  -1  -4   29.80    6.50
   4  -1   4   39.30    8.50
  -4   1   4   42.60    4.40
   4  -1   4   33.20    8.40
  -4  -1  -4   35.30    9.00
   4   1   4   23.10    7.00
   4  -1  -4   43.10    9.50
   4   1   4   33.50    8.60
  -4  -1   4   48.20    5.10
  -4   1  -4   36.70    7.00
   5  -1   4   61.19   12.60
   5  -1   4   62.59   10.80
  -5  -1  -4   76.89    8.10
  -5   1  -4   73.69    8.50
   5   1   4   57.09   11.50
   5   1   4   48.10   10.70
   0  -2   4  516.45   32.70
   0   2   4  520.05   32.70
   0  -2  -4  464.15   32.50
   0   2  -4  578.24   32.90
   0   2  -4  475.55   32.50
   0  -2   4  505.45   32.70
   0  -2   4  493.75   32.50
   0   2   4  508.65   32.60
   0   2  -4  555.04   32.80
   0  -2  -4  482.35   32.70
   1   2  -4  213.18   14.60
   1   2  -4  225.78   13.80
  -1   2   4  186.98   14.30
   1  -2   4  207.88   14.60
   1  -2   4  225.78   14.00
  -1  -2  -4  218.68   13.80
  -1  -2  -4  218.48   14.10
  -1   2   4  228.18   14.00
   1  -2   4  215.18   14.50
  -1  -2   4  219.08   13.90
   1   2   4  238.98   14.00
   1  -2  -4  206.78   14.70
  -1   2  -4  222.88   14.20
  -1   2  -4  230.18   14.20
   1  -2  -4  189.88   15.10
   1   2   4  228.98   14.00
  -1   2  -4  202.98   13.80
   1   2   4  185.08   14.40
   2   2  -4  479.25   33.90
  -2   2   4  541.65   32.30
  -2  -2  -4  483.95   32.10
   2  -2   4  504.15   32.70
  -2  -2  -4  529.65   32.60
   2  -2   4  557.24   33.60
   2  -2   4  453.05   33.00
  -2   2  -4  489.15   32.10
   2  -2  -4  492.35   33.00
   2  -2  -4  477.05   33.90
  -2   2  -4  556.54   32.70
   2   2   4  458.55   32.90
  -2   2  -4  535.05   32.80
  -2   2  -4  494.35   32.60
  -2  -2   4  513.55   32.20
   3  -2   4    2.60    4.40
   3  -2   4   -3.90    4.90
  -3   2   4    0.50    2.20
  -3   2   4   -0.90    1.80
  -3  -2  -4    3.30    2.30
   3   2  -4    7.30    9.40
   3   2  -4   -3.90    5.10
  -3  -2  -4    2.40    2.50
   3   2  -4    4.80    4.50
   3  -2   4    8.00    6.40
  -3   2  -4    7.00    4.40
   3  -2  -4   15.20    9.70
   3  -2  -4   -0.30    5.80
   3   2   4    0.20    6.10
  -3  -2   4    4.10    2.50
   3   2   4   -2.30    4.50
  -3   2  -4    6.10    3.10
  -3   2  -4   -2.90    2.50
   3  -2  -4   -2.30    4.10
   4  -2   4  377.26   28.10
   4  -2   4  408.56   29.30
  -4   2   4  356.06   25.40
  -4  -2  -4  407.16   25.30
  -4  -2  -4  358.86   26.20
   4   2  -4  435.26   32.30
  -4  -2  -4  337.47   28.30
  -4  -2   4  406.96   25.80
   4   2   4  427.96   28.60
  -4   2  -4  400.26   25.40
  -4   2  -4  350.66   26.30
   4   2   4  439.96   27.60
   4  -2  -4  417.86   29.20
   4  -2  -4  349.77   31.30
  -5  -2  -4   37.50    4.80
   5  -2   4   34.00    7.80
   5   2   4   20.60   10.90
  -5   2  -4   51.79    5.90
   5   2   4   50.19   10.90
   0  -3   4 1384.56   88.99
   0   3  -4 1358.36   89.09
   0   3  -4 1578.64   89.39
   0   3   4 1452.85   89.09
   0  -3  -4 1254.37   88.99
   0   3   4 1483.35   89.29
   0  -3  -4 1263.37   89.09
   0   3  -4 1520.75   89.59
   0  -3   4 1420.86   89.09
   0  -3   4 1408.36   89.29
   0  -3  -4 1457.35   89.39
   0   3  -4 1262.37   89.39
  -1   3   4   99.29    6.80
   1  -3   4  103.19    7.40
   1  -3   4  103.29    7.60
  -1  -3  -4  101.19    6.40
  -1   3   4   85.29    6.50
  -1  -3  -4   82.99    6.60
  -1   3  -4   97.89    6.80
  -1   3  -4   91.79    6.60
   1   3   4   94.99    7.40
  -1  -3   4  105.69    6.20
  -1  -3   4  100.09    6.70
   1  -3  -4   87.59    7.90
  -1   3  -4   99.19    7.20
  -1  -3   4   85.39    6.60
   1  -3  -4   96.29    8.60
  -1   3  -4   89.29    6.80
  -2   3   4  222.48   13.40
  -2  -3  -4  189.08   12.30
   2  -3   4  178.78   13.70
  -2   3   4  182.98   12.30
   2  -3   4  209.08   14.60
   2  -3   4  183.18   13.50
   2   3  -4  191.48   14.10
   2   3  -4  196.38   16.50
  -2   3   4  196.18   12.70
  -2  -3  -4  189.98   12.90
   2  -3  -4  176.18   14.70
   2   3   4  181.28   13.40
  -2  -3   4  190.68   12.60
   2   3   4  214.18   14.10
   2  -3  -4  182.68   13.80
  -2   3  -4  186.98   14.10
  -2   3  -4  174.38   12.80
  -2  -3   4  172.18   12.20
  -2   3  -4  198.58   13.10
  -3   3   4  119.59    9.10
   3  -3   4  119.59   12.40
  -3  -3  -4  133.39    9.90
   3   3  -4  149.39   12.10
   3  -3   4  147.59   11.00
  -3   3   4  122.59    9.30
   3  -3   4  122.49   12.40
  -3  -3  -4  130.79    9.00
   3  -3  -4  125.49   11.60
   3   3   4  146.29   13.70
   3  -3  -4  126.59   16.60
   3   3   4  135.29   11.00
  -3   3  -4  125.69   10.10
  -3   3  -4  128.59    9.20
  -3  -3   4  126.49    9.60
  -3  -3   4  138.79    9.40
  -3   3  -4  139.79   11.60
   3  -3  -4  134.89   12.80
   4  -3   4  140.09   15.70
  -4   3   4  154.18   10.80
   4  -3   4  157.78   16.90
   4   3  -4  146.09   19.10
  -4   3   4  139.89   11.10
  -4  -3  -4  152.58   10.50
  -4  -3  -4  143.79   12.50
  -4  -3  -4  151.18   16.20
   4   3   4  169.48   15.70
   4  -3  -4  173.88   17.20
  -4   3  -4  124.09   12.40
   4  -3  -4  132.09   17.30
  -4   3  -4  162.78   10.90
  -4  -3   4  140.29   11.70
   4   3   4  179.38   13.90
  -5  -3  -4  163.88   12.50
   5  -3   4  192.08   15.70
   5   3   4  212.38   18.10
  -5   3  -4  169.58   13.30
   0   4   4   70.29    5.20
   0   4  -4   68.69    6.10
   0   4   4   72.59    6.00
   0  -4   4   69.09    5.00
   0   4  -4   53.29    5.10
   0  -4  -4   67.49    7.00
   0   4   4   57.19    4.90
   0   4  -4   67.69    6.40
   0  -4   4   52.79    5.00
   1  -4   4  803.72   54.89
   1   4  -4  824.82   55.39
   1  -4   4  846.22   54.49
   1  -4   4  891.51   54.69
  -1   4   4  900.81   54.69
  -1   4   4  867.61   54.19
   1   4  -4  904.51   55.49
  -1   4   4  881.01   54.59
  -1  -4  -4  860.51   54.79
  -1  -4  -4  882.31   54.09
   1  -4  -4  771.02   54.79
  -1   4  -4  875.51   54.79
   1   4   4  793.52   55.09
  -1  -4   4  826.92   54.39
  -1  -4   4  806.92   54.59
  -1   4  -4  896.71   54.79
  -1   4  -4  874.01   54.19
  -1  -4   4  862.01   54.69
   1  -4  -4  760.52   55.39
  -1  -4   4  878.41   54.09
   1   4   4  930.91   54.69
  -1   4  -4  832.72   54.89
  -2   4   4  497.05   31.30
  -2   4   4  491.95   31.80
   2  -4   4  506.45   32.10
  -2  -4  -4  525.95   31.20
  -2  -4  -4  500.25   32.10
   2   4  -4  484.05   33.30
   2  -4   4  465.65   32.50
  -2   4  -4  421.96   31.80
   2   4   4  517.25   33.30
   2  -4  -4  480.05   33.30
   2   4   4  521.05   32.20
   2   4   4  496.55   33.20
   2  -4  -4  444.56   33.40
   2  -4  -4  480.65   32.40
  -2  -4   4  493.95   31.10
  -2  -4   4  482.15   31.60
  -2   4  -4  499.65   31.30
  -2   4  -4  511.75   32.20
  -2  -4   4  486.45   31.90
   3   4  -4  206.18   16.60
  -3  -4  -4  205.68   14.50
   3  -4   4  165.68   16.00
  -3   4   4  204.08   13.90
   3  -4   4  212.58   15.00
  -3   4   4  181.78   13.30
  -3  -4  -4  200.38   13.10
   3  -4   4  187.18   16.90
  -3  -4   4  203.38   13.00
   3  -4  -4  195.28   15.60
  -3   4  -4  190.18   14.40
   3  -4  -4  178.28   18.50
   3  -4  -4  208.28   16.90
   3   4   4  207.68   16.80
  -3  -4   4  207.18   14.20
  -3   4  -4  195.58   13.30
   3   4   4  220.88   15.10
   4  -4   4  202.18   19.00
  -4  -4  -4  178.68   18.70
   4   4  -4  217.18   21.90
  -4   4   4  192.38   13.30
   4  -4   4  179.18   19.40
  -4   4   4  178.48   14.30
  -4  -4  -4  212.88   12.90
  -4  -4  -4  177.28   15.80
   4  -4  -4  188.98   18.20
  -4  -4   4  199.28   12.80
  -4  -4   4  174.58   14.80
   4  -4  -4  180.18   21.70
  -4   4  -4  195.18   13.40
  -4   4  -4  175.88   14.70
   4   4   4  223.18   16.30
  -5   4   4   44.30    6.00
  -5  -4  -4   45.70    5.50
   5  -4   4   39.40    7.40
   5  -4  -4   46.10   12.20
  -5   4  -4   63.69    7.40
   0   5   4   -0.40    2.40
   0   5  -4    0.00    2.50
   0  -5  -4   -1.00    4.30
   0  -5  -4    1.70    2.50
   0  -5   4   -2.50    2.20
   0  -5   4   -0.80    1.90
   0  -5  -4   -0.50    2.90
   0  -5   4    1.80    2.50
   0   5  -4    0.40    3.50
   0   5   4   -3.00    2.70
   0   5  -4    4.30    3.40
   0  -5   4    0.80    2.70
  -1  -5  -4  324.37   20.00
   1   5  -4  355.76   22.60
   1   5  -4  304.17   21.50
  -1   5   4  306.37   20.10
  -1  -5  -4  266.87   21.80
  -1   5   4  321.77   20.80
   1  -5   4  335.37   21.00
   1  -5   4  303.97   21.10
   1  -5   4  320.67   20.80
   1  -5  -4  298.77   22.00
  -1  -5   4  295.47   20.60
   1  -5  -4  290.97   21.00
  -1  -5   4  328.97   21.00
  -1  -5   4  319.07   19.90
   1   5   4  282.47   21.40
  -1   5  -4  338.47   20.20
  -1   5  -4  308.77   21.60
  -1  -5   4  334.07   20.40
   1  -5  -4  271.37   22.60
   1   5   4  364.06   21.30
  -1   5  -4  256.47   21.20
  -2   5   4  145.99    9.60
  -2  -5  -4  146.39    9.40
   2  -5   4  153.48   11.40
   2   5  -4  137.59   11.80
  -2  -5  -4  144.89   10.60
   2  -5   4  118.79   14.00
  -2   5   4  144.29   10.40
   2  -5   4  130.89   11.90
  -2  -5   4  144.89   10.50
   2  -5  -4  134.59   12.20
   2  -5  -4  121.79   14.10
   2   5   4  167.18   11.20
  -2  -5   4  134.49   10.40
   2   5   4  151.28   12.10
  -2  -5   4  140.09    9.30
   2  -5  -4  132.99   12.20
  -2   5  -4  135.29   10.60
  -2   5  -4  134.29    9.60
   3  -5   4  429.76   31.90
   3  -5   4  461.05   32.30
  -3   5   4  430.76   29.50
   3   5  -4  497.35   33.20
  -3   5   4  480.75   30.20
  -3   5  -4  417.06   30.60
  -3  -5   4  463.25   30.40
   3  -5  -4  455.75   33.20
  -3  -5   4  457.55   29.10
   4  -5   4   30.40   12.00
  -4   5   4   29.40    4.10
   4  -5   4   29.30    8.10
  -4  -5  -4   31.20    4.00
   4  -5  -4   26.90   11.00
  -4  -5   4   30.40    4.20
   4  -5  -4   18.30    6.90
   4   5   4   39.60    7.90
  -4  -5   4   26.70    5.30
  -4   5  -4   30.30    4.00
   0  -6   4  258.07   16.70
   0  -6  -4  244.28   19.30
   0   6  -4  255.17   17.70
   0  -6  -4  214.48   18.20
   0  -6   4  227.38   17.20
   0  -6  -4  267.57   16.70
   0   6  -4  259.37   18.50
  -1  -6  -4  411.06   27.20
  -1   6   4  399.76   26.00
  -1   6   4  420.16   27.00
   1  -6   4  403.66   26.80
  -1  -6  -4  446.66   28.10
   1   6  -4  388.86   27.70
  -1  -6  -4  407.76   25.80
   1  -6   4  454.05   27.10
  -1  -6   4  440.76   26.40
  -1   6  -4  395.16   26.20
   1  -6  -4  369.96   28.00
  -1   6  -4  399.06   27.60
  -1  -6   4  415.66   27.20
  -1  -6   4  367.36   26.60
  -1  -6   4  410.16   25.90
   1   6   4  397.26   27.40
   1  -6  -4  350.76   27.80
  -1   6  -4  420.46   27.30
   1  -6  -4  367.86   27.20
   2  -6   4  526.45   33.70
  -2  -6  -4  568.14   34.50
  -2   6   4  505.15   33.40
   2   6  -4  516.75   35.60
  -2   6   4  497.35   32.40
   2  -6   4  454.65   33.80
  -2  -6  -4  511.65   32.30
  -2  -6  -4  491.95   33.80
  -2   6  -4  450.45   33.60
  -2  -6   4  513.75   32.30
  -2   6  -4  506.25   32.50
   2  -6  -4  510.65   34.80
   2   6   4  517.65   34.80
  -2  -6   4  532.25   33.00
  -2  -6   4  495.95   33.60
   2  -6  -4  489.15   33.90
  -3   6   4  342.47   22.00
   3  -6   4  392.26   24.20
   3  -6   4  299.27   25.90
  -3  -6  -4  349.37   21.90
   3  -6   4  316.07   24.90
   3   6  -4  347.87   27.30
  -3   6   4  341.57   23.50
  -3  -6  -4  339.07   24.30
  -3  -6   4  355.16   22.80
   3  -6  -4  293.87   26.20
  -3   6  -4  344.17   22.10
  -3  -6   4  342.07   24.10
  -3   6  -4  290.07   23.90
  -3  -6   4  341.67   21.80
   3  -6  -4  358.66   24.70
   4  -6   4   30.70    8.40
  -4  -6  -4   29.00    3.90
  -4   6   4   19.90    3.70
  -4  -6   4   22.80    3.00
  -4   6  -4   20.90    3.70
   4  -6  -4   19.60   10.40
  -4  -6   4   22.10    5.40
   4  -6  -4   15.90    6.90
   0  -7  -4   37.70    6.00
   0  -7   4   38.10    4.90
   0   7  -4   41.40    7.70
   0  -7  -4   37.60    6.20
   0   7  -4   49.50    8.00
  -1  -7  -4   97.49    7.30
   1  -7   4   73.69   14.00
   1  -7   4   96.89    9.40
  -1  -7  -4  116.59   12.50
  -1   7   4  104.79    8.20
  -1  -7  -4  107.19   10.90
   1   7  -4   92.39   10.30
  -1   7   4  106.09   10.10
  -1   7  -4  111.89   10.40
  -1  -7   4  109.79   10.60
  -1  -7   4  106.59    8.10
   1  -7  -4  101.89   11.00
   1   7   4  113.79   11.00
  -1  -7   4   91.89   12.80
   1  -7  -4   91.49   10.80
   1  -7  -4   94.69   11.60
  -1  -7   4  104.59    7.30
  -1   7  -4   83.49    9.20
  -1   7  -4  109.39   11.60
   2  -7   4   19.90    6.30
  -2  -7  -4   26.70    3.50
   2  -7   4   28.60    6.00
  -2   7   4   30.90    3.70
   2   7  -4   38.60    9.40
  -2  -7  -4   33.80    8.00
   2  -7   4   28.00    7.80
   2  -7  -4   45.40    9.90
   2  -7  -4   24.30    7.40
  -2   7  -4   29.70    4.00
   2  -7  -4   20.20    6.30
  -2  -7   4   27.10    7.20
  -2  -7   4   25.00    3.10
  -2   7  -4   44.00    8.50
   3  -7   4  349.07   26.90
  -3   7   4  366.96   23.60
  -3  -7  -4  333.97   28.10
  -3   7   4  325.87   26.00
   3  -7   4  349.47   27.10
  -3  -7  -4  371.26   23.30
  -3  -7   4  391.76   24.20
   3  -7  -4  335.57   26.90
  -3  -7   4  351.96   26.90
   3  -7  -4  403.86   26.60
  -3  -7   4  371.66   23.30
  -3   7  -4  366.96   23.60
  -4  -7  -4   19.00    2.90
  -4   7   4   21.20    4.10
   4  -7   4   10.90    6.10
  -4  -7   4   17.20    3.10
   4  -7  -4   22.70    7.80
  -4   7  -4   28.60    4.70
  -4  -7   4   21.10    6.30
   0  -8   4  658.93   43.20
   0   8  -4  768.32   45.10
   0  -8  -4  625.84   43.20
   0  -8  -4  595.74   44.40
   1  -8   4   19.40    8.70
  -1  -8  -4   14.20    4.20
  -1  -8  -4   20.80    8.00
  -1   8   4   23.60    5.00
   1   8  -4   23.10    7.40
   1  -8  -4   20.30    7.90
   1  -8  -4   24.90    7.40
  -1  -8   4   20.60    3.50
  -2  -8  -4  203.68   18.20
   2  -8   4  190.48   18.80
  -2  -8  -4  184.78   18.90
  -2   8   4  209.58   17.80
   2  -8   4  170.48   17.30
  -2   8   4  208.18   14.00
   2   8  -4  212.08   22.40
  -2  -8  -4  201.38   13.30
  -2  -8   4  205.78   18.60
  -2  -8   4  211.08   13.40
  -2   8  -4  194.78   14.20
  -2   8  -4  163.78   18.60
   2  -8  -4  184.58   18.50
  -2  -8   4  216.78   14.50
   2  -8  -4  206.08   17.20
  -3   8   4   37.70    4.90
   3  -8   4   34.40   10.90
  -3  -8  -4   29.00    4.40
   3  -8   4   47.90   12.00
  -3  -8   4   36.40    5.80
  -3   8  -4   43.30    4.70
  -3  -8   4   35.40    4.70
   3  -8  -4   37.20    9.60
   0  -9  -4  814.82   58.19
   0  -9   4  917.71   56.99
   0  -9  -4  893.51   56.89
  -1  -9  -4  351.36   27.30
   1  -9   4  358.56   25.80
   1  -9   4  317.27   28.80
  -1  -9  -4  405.26   24.80
  -1  -9   4  395.16   25.00
   1  -9  -4  356.76   27.50
  -2  -9  -4  184.28   14.40
   2  -9   4  139.49   18.00
  -2   9   4  174.78   13.90
   2  -9   4  152.48   16.50
  -2  -9  -4  167.78   12.40
   2  -9  -4  183.68   17.70
  -2  -9   4  187.78   13.50
  -2  -9   4  187.08   12.40
   2  -9  -4  160.78   18.00
   3  -9   4   44.60    7.60
  -3   9   4   37.60    5.50
  -3  -9  -4   41.70    5.70
  -3  -9  -4   36.80    6.70
   3  -9  -4   31.40    7.40
  -3  -9   4   38.40    7.10
  -3   9  -4   35.40    6.10
  -3  -9   4   36.00    5.20
   0 -10   4   94.89   10.40
   0 -10  -4   75.69   14.90
  -1 -10  -4  118.29   17.20
   1 -10   4  123.79   13.70
  -1 -10  -4  143.59   13.10
  -1 -10   4  148.69   12.00
   1 -10  -4  117.19   14.30
   2 -10   4  120.79   16.40
   2 -10   4  148.19   22.30
   2 -10  -4  125.89   13.50
  -2 -10   4  120.09   11.30
   0 -11  -4   30.50    8.40
   1 -11   4  161.18   19.00
   1 -11  -4  169.88   16.60
  -1 -11   4  206.28   15.30
   2 -11  -4   83.89   11.70
  -2 -11   4  105.59   10.70
   0   0  -5    1.00    1.20
   0   0  -5    1.00    0.80
   0   0   5    1.00    1.20
   0   0  -5    0.00    1.10
   0   0   5    0.30    0.80
  -1   0   5 7915.81  504.35
  -1   0  -5 8606.44  504.35
   1   0  -5 7955.00  504.75
   1   0   5 6839.42  504.05
  -1   0   5 8023.00  504.45
   1   0   5 8466.85  504.05
  -1   0  -5 8497.35  503.85
   1   0  -5 8102.19  505.35
  -1   0  -5 7369.26  504.35
  -2   0  -5    2.40    1.60
  -2   0  -5    1.30    1.70
  -2   0   5    0.30    0.70
  -2   0   5    0.70    1.20
   2   0  -5   -0.50    3.50
   2   0   5    1.40    2.70
  -2   0  -5    2.10    2.70
   2   0  -5    5.40    5.30
   2   0  -5    3.00    4.50
   2   0  -5    0.10    2.30
  -3   0  -5    9.00    2.40
  -3   0   5   13.40    2.00
   3   0  -5   13.50    7.70
  -3   0   5    8.30    2.10
   3   0   5    6.90    6.00
   3   0   5   10.20    4.30
  -3   0  -5    4.80    3.60
   3   0  -5    7.20    5.50
  -4   0  -5  128.39    9.20
   4   0   5  105.29   12.90
   4   0  -5  131.39   21.30
  -4   0  -5  116.09   10.80
   4   0   5  131.59   12.80
   5   0   5  104.99   13.70
  -5   0  -5   87.29    9.20
   5   0   5  100.69   15.90
   0   1   5 1367.66   86.89
   0   1  -5 1232.28   86.89
   0   1   5 1349.16   87.09
   0   1  -5 1362.76   87.19
   0   1  -5 1480.15   87.29
   0  -1   5 1337.27   86.89
   0  -1  -5 1343.57   87.19
   0  -1  -5 1502.75   87.09
  -1   1   5  791.62   52.29
   1   1  -5  880.41   52.49
  -1  -1  -5  848.52   52.29
   1   1  -5  839.72   52.59
  -1  -1  -5  819.92   52.09
   1  -1   5  686.93   52.39
  -1   1   5  848.02   52.09
  -1  -1  -5  741.23   52.39
   1   1  -5  806.92   52.89
  -1   1   5  824.32   51.99
   1  -1   5  859.01   52.09
   1   1  -5  809.52   51.89
  -1  -1  -5  777.62   51.89
   1   1   5  922.81   52.09
  -1  -1   5  813.72   52.29
   1  -1  -5  743.13   52.89
   1  -1  -5  772.62   52.29
  -1   1  -5  864.91   52.29
  -1   1  -5  735.93   51.89
  -1  -1   5  845.12   51.99
  -1   1  -5  877.81   52.39
   1   1   5  891.41   52.09
   1  -1  -5  826.32   52.29
  -1  -1   5  860.21   52.19
  -1   1  -5  794.12   52.09
   2   1  -5  281.57   19.40
  -2  -1  -5  303.67   18.50
  -2  -1  -5  291.27   18.50
   2   1  -5  306.47   20.60
   2  -1   5  267.47   19.20
  -2  -1  -5  279.87   17.90
   2   1  -5  234.88   18.90
  -2   1   5  295.27   18.00
  -2  -1  -5  253.77   18.90
  -2  -1   5  304.57   18.00
  -2   1  -5  290.77   18.50
  -2   1  -5  279.07   18.60
   2  -1  -5  290.77   20.40
  -2   1  -5  309.87   18.50
  -2  -1   5  266.97   18.20
  -2   1  -5  276.47   17.90
   2   1   5  262.07   18.80
  -2  -1   5  242.58   18.20
   3   1  -5  323.97   24.80
   3  -1   5  306.57   23.60
  -3   1   5  337.47   21.80
  -3   1   5  347.07   22.20
   3  -1   5  321.37   24.40
   3   1  -5  353.66   24.40
  -3  -1  -5  323.27   21.70
   3   1  -5  368.36   25.90
  -3   1   5  333.77   21.90
  -3   1  -5  371.56   23.30
   3  -1  -5  352.16   23.80
   3   1   5  321.07   24.10
  -3  -1   5  347.87   21.90
  -3  -1   5  341.37   21.90
   3  -1  -5  342.47   24.90
   3   1   5  326.17   23.30
  -3   1  -5  324.87   21.80
  -3   1  -5  335.47   22.50
  -4  -1  -5  177.58   17.00
   4  -1   5  208.68   18.00
  -4  -1  -5  165.98   14.00
   4  -1   5  181.88   16.20
  -4  -1  -5  186.88   13.00
  -4   1  -5  167.68   14.30
  -4  -1   5  201.58   13.40
   4   1   5  191.78   16.00
  -4   1  -5  191.28   13.00
   4  -1  -5  191.68   19.60
   4   1   5  218.68   16.40
   5  -1   5   22.50   11.40
   5  -1   5   29.20    7.10
  -5  -1  -5   30.50    4.70
  -5   1  -5   37.20    5.40
   5   1   5   26.70    7.80
   5   1   5   30.50   10.60
   0   2  -5   72.79    6.70
   0  -2   5   93.39    6.20
   0  -2  -5   96.19    7.20
   0  -2  -5   81.89    6.00
   0   2  -5   95.59    6.30
   0   2   5   88.69    6.50
   0   2  -5   91.59    6.20
   0   2   5   93.99    6.20
   0   2   5   83.09    6.00
  -1  -2  -5   65.39    6.30
  -1   2   5   58.49    4.30
   1  -2   5   71.49    5.50
   1   2  -5   49.00    4.70
  -1  -2  -5   51.29    4.40
  -1  -2  -5   63.79    4.40
   1  -2   5   63.29    5.50
   1  -2  -5   67.39    6.80
  -1  -2   5   70.39    4.80
  -1   2  -5   61.49    4.50
   1   2   5   67.49    4.60
  -1   2  -5   57.19    6.00
  -1   2  -5   53.19    4.50
   1  -2  -5   58.59    6.10
  -1   2  -5   64.49    5.00
  -1   2  -5   61.79    4.60
  -1  -2   5   65.99    4.40
   1   2   5   51.69    5.60
  -2  -2  -5 1664.33  102.59
  -2  -2  -5 1441.56  102.29
   2   2  -5 1613.14  103.79
   2   2  -5 1708.53  103.79
   2  -2   5 1481.65  102.79
  -2   2   5 1690.03  102.39
   2  -2   5 1725.43  102.59
  -2  -2  -5 1602.04  101.99
   2   2  -5 1504.95  102.69
   2  -2  -5 1628.24  102.79
  -2   2  -5 1647.04  102.49
  -2  -2   5 1614.34  102.19
  -2   2  -5 1675.43  102.69
   2   2   5 1446.86  102.59
  -2   2  -5 1576.64  101.99
  -2   2  -5 1773.52  102.79
  -3  -2  -5   43.50    4.80
   3  -2   5   31.10    6.30
   3  -2   5   34.50    7.10
   3  -2   5   47.40    6.90
  -3   2   5   34.90    4.40
  -3  -2  -5   37.10    4.10
  -3   2   5   41.00    3.70
  -3  -2  -5   40.90    6.00
   3   2  -5   38.90    7.20
  -3  -2  -5   41.70    7.60
   3  -2  -5   40.80   11.20
  -3  -2   5   39.10    4.80
   3   2   5   39.80    7.80
   3   2   5   50.79    7.00
  -3   2  -5   40.90    5.50
   3  -2  -5   42.90    6.50
  -3   2  -5   47.00    5.10
   3  -2  -5   39.30    9.10
  -3   2  -5   33.10    4.40
  -4   2   5  607.44   42.30
   4  -2   5  682.53   45.20
  -4  -2  -5  704.23   42.00
   4  -2   5  676.03   44.50
   4   2  -5  651.53   47.00
  -4  -2  -5  609.44   43.10
   4  -2  -5  688.03   44.60
   4  -2  -5  610.34   47.00
  -4   2  -5  683.83   42.00
  -4   2  -5  596.34   43.20
  -4  -2   5  666.83   42.60
   4   2   5  705.63   44.00
   5  -2   5  139.59   12.60
   5  -2   5  106.09   17.30
  -5  -2  -5  113.29    9.50
   5   2   5  115.69   15.70
  -5   2  -5  106.49    9.90
   5   2   5  136.89   15.20
   0   3   5  154.78    9.80
   0   3  -5  138.49    9.90
   0   3  -5  134.89   10.00
   0  -3  -5  137.39   10.20
   0  -3  -5  123.29    9.10
   0  -3  -5  120.29    9.40
   0  -3   5  153.88    9.50
   0   3  -5  126.09    9.70
   0   3  -5  143.49    9.60
   0  -3   5  130.99    9.40
   0  -3   5  145.69    9.00
   0  -3   5  151.08    9.50
   0   3   5  140.29    9.40
  -1   3   5  961.70   61.99
  -1  -3  -5  985.60   62.59
  -1   3   5 1032.80   62.39
   1   3  -5  953.90   63.09
   1   3  -5 1017.50   63.19
  -1  -3  -5  986.40   62.29
  -1  -3  -5 1020.90   61.99
  -1   3   5  993.40   62.39
   1  -3   5  980.60   62.29
   1  -3   5  946.51   62.49
   1  -3   5 1058.49   62.49
  -1   3  -5  924.81   61.99
  -1  -3   5  965.40   62.19
   1   3   5  911.41   62.39
  -1   3  -5  945.21   62.69
  -1   3  -5  888.01   62.89
  -1   3  -5 1079.99   62.59
   1  -3  -5  853.51   63.19
  -1   3  -5 1043.10   62.69
  -1  -3   5  978.60   61.89
   1  -3  -5  909.71   62.49
  -1  -3   5 1073.79   62.29
   2  -3   5   19.00    6.40
  -2  -3  -5   16.60    2.90
   2   3  -5   31.20    7.80
  -2  -3  -5   23.00    2.60
   2   3  -5   16.80    3.30
   2  -3   5   20.10    4.00
  -2   3   5   23.90    4.40
   2  -3   5   17.50    3.60
  -2   3   5   15.10    1.90
  -2   3   5   16.00    2.20
   2  -3  -5   15.60    3.70
  -2   3  -5   14.10    3.20
  -2   3  -5   15.00    2.80
  -2  -3   5   12.10    2.70
  -2  -3   5   16.10    2.00
  -2   3  -5   14.60    2.10
   2   3   5   20.70    3.80
   2  -3  -5   21.50    5.10
   2   3   5   13.30    6.00
  -3   3   5  722.43   44.20
  -3  -3  -5  682.43   43.60
  -3   3   5  665.73   43.50
   3  -3   5  654.23   45.20
   3  -3   5  765.92   45.00
  -3  -3  -5  623.44   45.30
   3   3  -5  671.33   46.30
  -3  -3  -5  715.93   44.60
   3  -3  -5  687.63   45.00
  -3   3  -5  669.23   44.60
   3   3   5  722.33   45.50
  -3  -3   5  643.14   43.40
   3  -3  -5  720.73   46.70
  -3  -3   5  693.93   44.20
   3  -3  -5  615.64   47.40
  -3   3  -5  683.93   43.60
   3   3   5  694.83   44.90
  -4   3   5  339.67   22.50
   4  -3   5  345.17   25.60
   4   3  -5  347.37   30.80
   4  -3   5  334.07   26.80
  -4  -3  -5  345.97   22.30
  -4   3  -5  333.57   22.50
   4   3   5  366.96   25.00
   4  -3  -5  366.06   26.10
   4   3   5  378.66   25.60
  -4  -3   5  334.47   22.10
  -4  -3   5  315.57   24.20
   4  -3  -5  306.87   29.40
   5  -3   5   16.90    6.60
  -5  -3  -5   19.40    3.90
   5   3   5   25.90   10.30
   5  -3  -5    1.00   12.80
   5  -3  -5   18.40   15.90
  -5   3  -5   28.80    4.90
   0  -4   5 3286.67  203.18
   0  -4   5 3312.07  203.58
   0  -4  -5 3267.87  203.58
   0   4   5 3264.67  203.38
   0   4   5 3553.44  203.08
   0   4  -5 3045.00  203.68
   0   4  -5 3338.67  203.68
   0  -4  -5 2776.62  203.18
   0   4  -5 3300.97  203.88
   0  -4  -5 2992.00  203.18
   0   4   5 3373.26  203.58
   0  -4   5 3136.29  202.78
   0  -4   5 3068.39  203.18
   1  -4   5  715.23   42.30
  -1   4   5  676.53   41.70
  -1  -4  -5  686.73   41.60
   1  -4   5  638.64   42.30
   1   4  -5  653.03   43.10
   1  -4   5  626.54   42.00
   1   4  -5  704.83   43.10
  -1  -4  -5  557.74   42.60
  -1  -4  -5  618.84   42.30
  -1   4   5  679.03   42.20
   1   4   5  701.63   42.30
  -1   4  -5  635.14   41.70
   1  -4  -5  589.14   43.10
  -1   4  -5  627.54   42.80
  -1   4  -5  643.34   42.30
   1   4   5  700.33   42.20
  -1  -4   5  713.43   42.20
  -1  -4   5  642.34   41.90
  -1   4  -5  624.94   42.80
  -1   4  -5  651.83   42.40
  -1  -4   5  662.83   41.60
  -1  -4   5  651.63   42.20
  -2  -4  -5   64.29    5.60
   2  -4   5   63.89    7.10
  -2   4   5   60.19    5.30
   2  -4   5   55.49   10.20
   2  -4   5   54.59    7.70
  -2  -4  -5   66.19    4.60
   2   4  -5   59.69    7.50
  -2   4   5   59.09    4.90
   2  -4  -5   59.39    8.30
   2  -4  -5   50.79    9.10
  -2  -4   5   55.29    5.40
  -2  -4   5   62.19    4.40
  -2   4  -5   58.09    5.00
   2   4   5   70.89    9.70
   2   4   5   66.09    7.10
   2  -4  -5   55.79    8.00
  -2   4  -5   65.19    5.90
  -2  -4   5   62.69    5.40
  -3   4   5  143.19   10.50
  -3  -4  -5  161.08   10.30
   3  -4   5  169.88   12.90
   3  -4   5  134.79   15.00
   3  -4   5  145.19   13.80
  -3   4   5  156.38   11.20
   3   4  -5  153.38   14.40
  -3  -4  -5  137.09   12.30
  -3  -4   5  137.29   11.40
   3   4   5  172.88   12.60
  -3   4  -5  146.09   10.40
   3  -4  -5  149.09   17.10
  -3  -4   5  147.89   10.10
  -3   4  -5  161.18   12.30
   3   4   5  142.99   15.20
   3  -4  -5  156.38   13.90
   3  -4  -5  171.88   14.50
   4  -4   5   12.40    7.50
  -4  -4  -5   17.10    2.80
  -4   4   5   14.40    3.70
   4  -4   5   13.40    8.90
   4  -4  -5   19.80    9.40
   4   4   5   21.90    7.20
  -4   4  -5    6.50    8.40
   4  -4  -5   13.20    7.80
  -4  -4   5   16.80    2.70
  -4   4  -5   11.20    3.70
   4  -4  -5    1.40    8.50
   0   5  -5  184.88   13.00
   0  -5   5  169.98   12.50
   0  -5   5  172.88   11.80
   0  -5  -5  181.38   12.30
   0  -5  -5  161.98   13.50
   0   5   5  184.98   12.30
   0  -5   5  180.88   12.20
  -1   5   5  273.57   17.60
  -1  -5  -5  280.67   18.70
  -1  -5  -5  267.87   17.40
  -1   5   5  274.17   18.30
   1  -5   5  262.97   18.30
   1  -5   5  301.27   18.70
   1   5  -5  256.77   19.10
  -1   5  -5  269.27   17.70
  -1  -5   5  269.57   17.40
  -1  -5   5  253.67   18.20
  -1  -5   5  277.67   18.50
  -1  -5   5  287.67   17.90
  -1   5  -5  267.97   19.10
  -1   5  -5  281.57   19.90
   1  -5  -5  233.78   18.80
   1  -5  -5  266.37   20.10
  -2   5   5  281.47   18.70
  -2  -5  -5  277.87   19.00
   2  -5   5  299.77   19.40
  -2  -5  -5  273.97   17.80
   2  -5   5  246.68   19.50
   2   5  -5  289.07   20.40
  -2   5   5  277.57   18.00
   2  -5   5  225.28   21.10
   2  -5  -5  279.87   20.40
  -2   5  -5  277.17   19.10
   2   5   5  319.77   19.20
  -2   5  -5  274.37   18.00
  -2  -5   5  255.57   18.70
   2  -5  -5  256.27   19.40
   2  -5  -5  243.58   21.60
  -2  -5   5  291.27   18.40
  -2  -5   5  280.27   17.70
  -2   5  -5  275.37   19.80
  -2  -5   5  289.37   18.90
   3   5  -5   36.90    8.00
  -3  -5  -5   38.40    7.20
   3  -5   5   25.60    8.00
  -3   5   5   30.60    5.10
   3  -5   5   26.50    6.30
   3  -5  -5   15.70    6.50
  -3  -5   5   31.60    5.90
  -3   5  -5   29.10    6.20
   3  -5  -5   29.50    9.10
   3   5   5   37.80    6.10
   4  -5   5  177.28   16.70
  -4  -5  -5  172.28   11.70
  -4   5   5  167.48   12.20
   4  -5   5  150.98   18.50
  -4  -5   5  170.78   11.80
   4  -5  -5  150.98   18.70
   4  -5  -5  169.88   17.80
  -4  -5   5  185.08   13.80
  -4   5  -5  186.88   12.30
   0  -6   5  104.59   10.50
   0  -6  -5   89.79   11.90
   0  -6  -5  120.39    8.80
   0  -6   5  106.59    8.40
   0   6  -5  109.09    9.00
   0   6  -5  120.49   10.30
   0  -6  -5  119.39   11.70
  -1   6   5   66.69    5.80
  -1  -6  -5   76.69    9.80
  -1  -6  -5   68.19    5.30
   1  -6   5   43.80   10.90
   1  -6   5   65.99    6.80
  -1   6   5   74.59    7.00
  -1  -6  -5   71.69    7.60
   1   6  -5   72.59    7.60
  -1   6  -5   86.89    8.30
   1  -6  -5   71.79    9.40
  -1   6  -5   64.69    6.30
  -1  -6   5   74.79    6.10
   1  -6  -5   67.09    9.50
  -1  -6   5   57.89    8.30
  -1  -6   5   77.69    6.80
   1  -6  -5   58.09    9.00
  -1  -6   5   69.09    5.30
  -1   6  -5   74.09    8.10
  -1   6  -5   75.79    7.40
  -2  -6  -5  679.03   42.60
   2  -6   5  622.14   44.30
  -2  -6  -5  673.43   44.20
   2   6  -5  691.73   45.90
   2  -6   5  754.32   44.00
  -2   6   5  660.23   43.80
  -2   6   5  668.23   42.80
  -2  -6   5  744.63   43.30
  -2   6  -5  651.53   44.60
  -2  -6   5  596.44   43.90
  -2  -6   5  693.03   44.10
   2  -6  -5  681.33   45.30
  -2   6  -5  684.03   42.80
   2  -6  -5  585.74   44.90
  -2  -6   5  684.33   42.60
  -2   6  -5  644.64   44.20
   2  -6  -5  652.43   44.30
   3  -6   5  550.24   40.00
   3  -6   5  564.44   39.80
  -3   6   5  568.34   38.10
  -3   6   5  596.44   36.80
  -3  -6  -5  594.94   36.60
  -3  -6  -5  504.25   39.50
   3   6  -5  649.14   41.90
  -3  -6  -5  561.04   38.90
  -3  -6   5  630.74   37.50
  -3  -6   5  599.34   36.60
  -3   6  -5  581.24   36.80
  -3  -6   5  564.64   38.40
  -3   6  -5  491.75   38.40
   3  -6  -5  516.25   39.70
   3  -6  -5  606.44   38.90
  -4  -6  -5  407.66   26.80
  -4   6   5  382.26   26.80
   4  -6   5  428.26   29.50
   4  -6  -5  433.56   29.80
   4  -6  -5  382.46   30.50
  -4   6  -5  435.06   27.40
   0  -7  -5    5.90    4.00
   0  -7  -5   12.70    6.30
   0  -7   5    8.40    2.80
   0   7  -5    8.20    4.50
  -1   7   5  265.47   17.90
  -1  -7  -5  255.47   17.40
  -1  -7  -5  282.37   20.40
  -1   7   5  275.67   18.90
  -1  -7  -5  300.47   20.30
   1  -7   5  254.07   18.40
   1   7  -5  258.67   19.90
   1  -7  -5  260.77   21.30
  -1   7  -5  252.77   18.10
   1  -7  -5  229.48   20.10
  -1  -7   5  258.67   17.40
  -1  -7   5  235.18   20.90
  -1  -7   5  274.87   19.90
  -1  -7   5  275.97   18.00
  -1   7  -5  268.07   19.50
  -2  -7  -5  136.89   13.40
   2   7  -5  124.99   13.10
   2  -7   5   94.49   13.70
  -2   7   5  115.39   10.60
  -2  -7   5   99.29    9.40
  -2   7  -5   71.99   15.00
  -2  -7   5  105.19   10.50
   2  -7  -5   98.29   12.10
  -3  -7  -5  188.88   17.80
   3  -7   5  151.58   17.50
  -3   7   5  197.88   19.70
  -3   7   5  174.78   12.40
  -3  -7  -5  179.98   11.90
   3  -7   5  154.58   16.70
   3   7  -5  213.38   23.20
  -3  -7   5  190.98   13.50
   3  -7  -5  154.88   16.60
  -3  -7   5  175.58   12.00
   3  -7  -5  179.98   17.10
  -3   7  -5  168.38   12.70
  -4   7   5   31.70    4.50
   4  -7   5   28.10    6.90
  -4  -7  -5   25.90    3.40
  -4   7  -5   39.60    4.70
   4  -7  -5   26.80    9.80
  -4  -7   5   41.50    4.70
  -4  -7   5   36.20    8.00
   0  -8  -5   26.80    5.80
   0  -8  -5   27.50    6.90
   1   8  -5   98.99   14.10
  -1  -8  -5  123.79   10.50
  -1  -8  -5  127.79   14.30
  -1   8   5  123.79   11.40
  -1  -8   5  123.39    9.40
   1  -8  -5  115.09   13.70
  -1  -8   5  137.89   10.00
  -1   8  -5  109.29   13.80
   1  -8  -5   96.29   16.60
  -2  -8  -5 1026.20   64.89
  -2   8   5 1001.40   60.89
  -2  -8  -5 1016.00   62.99
   2  -8   5  873.71   63.09
  -2  -8  -5  985.10   60.59
   2  -8   5  922.01   62.39
  -2   8   5  932.01   63.09
   2  -8  -5  876.61   62.89
   2  -8  -5 1009.90   62.59
  -2   8  -5  975.10   60.89
  -2  -8   5  896.51   62.89
  -2  -8   5  990.90   60.59
  -2  -8   5 1094.29   61.59
  -2   8  -5  799.52   62.39
   2  -8  -5  881.51   62.99
  -3  -8  -5  179.48   12.70
   3  -8   5  149.99   19.40
  -3   8   5  190.88   13.60
   3  -8  -5  216.68   18.50
  -3   8  -5  183.68   13.30
  -3  -8   5  183.48   12.80
  -3  -8   5  197.68   13.80
   0  -9   5  642.84   41.10
   0  -9  -5  600.14   42.50
  -1  -9  -5   28.10    5.10
   1  -9   5   30.30    6.20
  -1  -9  -5   33.30    7.20
   1  -9  -5   27.90    8.00
  -1  -9   5   29.90    5.10
  -2  -9  -5  268.07   24.00
  -2  -9  -5  298.97   19.60
  -2   9   5  307.17   20.10
   2  -9   5  250.17   22.30
   2  -9   5  267.77   22.20
  -2  -9   5  289.27   18.90
  -2  -9   5  294.47   19.60
   2  -9  -5  254.17   22.10
   2  -9  -5  289.07   24.50
  -3   9   5   19.00    5.10
   3  -9   5   13.60    6.90
  -3  -9  -5   20.20    4.00
   3  -9  -5   18.00    6.90
  -3  -9   5   13.90    3.90
  -3  -9   5   12.40    5.70
  -3   9  -5   25.90    6.10
   3  -9  -5   19.10    9.70
   0 -10   5  849.72   53.59
   0 -10  -5  788.62   55.29
  -1 -10  -5  177.48   15.00
   1 -10   5  189.08   16.00
   1 -10  -5  142.99   17.80
  -1 -10   5  192.08   13.70
   2 -10   5   65.49   11.60
  -2 -10  -5   89.79   11.10
   2 -10   5   76.19   12.80
   2 -10  -5   80.79   11.20
   0 -11  -5  585.14   40.20
   1 -11   5    8.30    8.60
  -1 -11  -5   14.00   11.10
  -1 -11   5    9.90    6.60
   1 -11  -5   17.30    8.20
   0   0   6  383.66   26.10
   0   0  -6  396.86   25.90
   0   0   6  399.36   26.10
   0   0  -6  391.46   26.20
   0   0  -6  452.05   26.20
  -1   0   6 8054.29  498.35
  -1   0  -6 7557.04  497.95
  -1   0   6 7603.64  498.55
  -1   0  -6 8155.58  498.45
   1   0  -6 7829.52  498.75
  -1   0  -6 7585.94  497.75
   1   0  -6 7959.30  498.15
  -1   0  -6 8079.79  498.35
  -1   0   6 8768.12  497.75
  -1   0   6 7596.54  498.15
   1   0  -6 7500.25  498.85
   2   0   6 1265.57   87.69
  -2   0   6 1503.35   87.09
  -2   0  -6 1390.36   87.29
   2   0  -6 1420.96   88.79
   2   0  -6 1452.25   87.69
  -2   0  -6 1321.87   87.89
  -2   0  -6 1272.97   87.79
  -2   0  -6 1513.25   87.59
  -2   0   6 1223.68   87.59
  -2   0  -6 1357.36   86.89
   2   0  -6 1323.47   87.99
  -2   0   6 1434.36   87.19
   3   0   6  113.99   10.90
   3   0  -6  149.88   12.00
  -3   0  -6  108.09   10.20
  -3   0  -6  134.79    9.50
  -3   0  -6  127.69    8.80
   3   0  -6  133.79   12.80
  -3   0   6  126.49    9.00
   3   0  -6  131.29   13.50
  -3   0   6  129.19    8.80
   3   0   6  122.79   11.70
  -4   0  -6   80.39   11.90
   4   0  -6   49.99   11.90
   4   0   6   65.69   10.20
  -4   0  -6   51.59    8.20
   4   0   6   47.30    8.50
  -4   0  -6   58.59    6.00
   5   0   6   53.89   11.90
   5   0   6   75.69   10.30
  -5   0  -6   59.29    7.70
   0   1  -6   35.90    3.40
   0   1   6   45.20    3.70
   0  -1  -6   42.20    4.30
   0  -1   6   41.80    3.50
   0   1  -6   43.50    3.20
   0   1   6   35.60    3.20
  -1  -1  -6 2943.01  188.38
   1  -1   6 2543.75  188.58
  -1  -1  -6 2943.31  188.18
  -1   1   6 2999.00  188.28
  -1  -1  -6 3014.10  188.68
   1   1  -6 3089.09  188.48
   1   1  -6 2915.91  189.18
  -1   1   6 3061.99  188.48
  -1  -1  -6 2875.41  188.38
  -1  -1  -6 3080.49  188.78
   1   1  -6 3234.28  189.08
   1  -1  -6 2795.72  189.28
  -1   1  -6 3008.20  188.68
  -1   1  -6 3217.18  188.68
   1  -1  -6 2874.01  188.48
   1  -1  -6 3082.79  188.68
  -1  -1   6 3080.59  188.28
  -1   1  -6 2902.41  188.88
  -1  -1   6 3083.59  188.48
  -1   1  -6 2923.71  188.38
  -1   1  -6 2842.62  188.08
  -2   1   6  592.94   36.60
  -2  -1  -6  565.44   36.50
  -2  -1  -6  562.74   37.50
   2   1  -6  580.14   37.60
   2  -1   6  508.45   37.40
   2   1  -6  518.05   37.60
  -2  -1  -6  585.84   37.10
  -2  -1  -6  613.24   37.10
   2   1  -6  563.24   38.50
  -2   1   6  595.54   36.80
  -2   1  -6  585.04   37.10
   2   1   6  504.25   37.30
  -2   1  -6  553.74   36.50
  -2  -1   6  594.64   36.60
   2  -1  -6  599.04   37.50
  -2   1  -6  622.44   37.50
  -2   1  -6  541.15   37.70
  -2  -1   6  605.44   36.80
  -2   1  -6  606.94   37.10
   3   1  -6  103.99   13.80
   3   1  -6  112.89   10.10
   3  -1   6   95.99   11.40
  -3   1   6   93.89    7.70
  -3  -1  -6  101.99    7.30
  -3  -1  -6  101.69    9.10
   3  -1   6  105.29    9.90
  -3  -1  -6  100.49    7.80
  -3   1   6   98.29    7.20
  -3   1  -6  101.99   10.70
  -3  -1   6   99.49    7.70
   3   1   6   94.79   11.20
   3  -1  -6   91.49   10.90
  -3   1  -6  103.09    8.70
   3  -1  -6  129.19   12.40
  -3   1  -6  103.89    8.20
  -3   1  -6  103.29    7.50
  -3  -1   6  100.09    7.40
   3   1   6  103.59    9.90
  -4  -1  -6   11.00    9.00
   4  -1   6    2.10    7.60
   4  -1   6   15.90    7.30
  -4  -1  -6   12.70    3.30
  -4  -1  -6   14.40    6.20
   4   1  -6   -0.60   14.30
  -4   1  -6   15.50    6.80
   4  -1  -6   20.90    8.90
   4  -1  -6    0.80    9.80
  -4   1  -6   17.80    3.40
   4   1   6   13.50    6.80
   4   1   6   15.10    7.40
   5  -1   6  217.38   16.70
  -5  -1  -6  178.68   14.10
   5  -1   6  201.38   20.40
   5   1   6  191.78   19.40
   5   1   6  224.58   16.80
   0   2   6 1116.19   68.89
   0   2  -6 1013.10   68.79
   0  -2  -6 1092.59   69.19
   0  -2  -6 1167.38   68.99
   0  -2  -6 1064.49   68.99
   0   2  -6 1162.48   69.39
   0   2  -6  996.10   68.89
   0  -2   6 1083.89   68.89
   0   2  -6 1069.29   69.59
   0   2   6 1120.49   69.09
   0  -2   6 1036.10   68.89
   1  -2   6  891.51   52.19
  -1  -2  -6  838.22   52.29
  -1  -2  -6  837.72   51.99
  -1   2   6  818.22   51.69
   1  -2   6  747.63   52.19
   1   2  -6  816.02   52.89
   1   2  -6  801.72   52.69
  -1   2   6  800.32   51.89
  -1  -2  -6  751.42   52.29
  -1   2   6  824.32   52.09
  -1  -2  -6  829.62   51.69
  -1   2  -6  786.02   52.59
  -1  -2   6  878.31   51.99
  -1   2  -6  877.01   52.39
  -1   2  -6  909.81   52.39
   1  -2  -6  796.32   52.19
  -1   2  -6  772.82   52.09
   1  -2  -6  728.53   52.99
  -1   2  -6  763.92   51.69
  -1  -2   6  822.52   51.59
  -1  -2   6  831.32   51.89
  -2   2   6  562.94   34.30
  -2   2   6  555.84   34.10
   2   2  -6  546.35   35.60
  -2   2   6  513.35   33.80
  -2  -2  -6  502.15   35.00
  -2  -2  -6  507.15   34.60
   2   2  -6  513.75   35.50
   2   2  -6  563.24   36.20
  -2  -2  -6  564.44   34.60
  -2   2   6  597.94   34.50
   2  -2   6  497.65   35.00
  -2  -2   6  506.95   33.80
  -2   2  -6  583.54   34.80
   2   2   6  484.05   34.80
  -2  -2   6  530.95   34.10
  -2   2  -6  524.25   35.00
   2  -2  -6  533.35   36.10
  -2   2  -6  490.65   35.20
   2  -2  -6  537.05   35.00
   2   2   6  535.95   35.50
  -3   2   6  375.16   23.80
  -3   2   6  401.96   24.50
   3  -2   6  308.97   26.40
   3  -2   6  339.47   25.10
  -3  -2  -6  352.86   24.20
   3   2  -6  377.36   26.40
  -3  -2  -6  315.47   25.30
   3   2  -6  401.66   28.00
  -3  -2  -6  354.86   25.10
  -3  -2  -6  362.26   23.40
   3  -2  -6  385.26   26.90
   3   2   6  389.86   25.70
  -3   2  -6  351.06   25.40
   3  -2  -6  314.87   29.60
  -3   2  -6  365.56   23.40
  -3   2  -6  373.86   24.50
   3  -2  -6  389.76   25.20
   3   2   6  343.07   24.90
  -3  -2   6  377.06   24.10
  -4   2   6  223.28   17.30
  -4  -2  -6  248.28   20.90
  -4  -2  -6  253.47   16.90
   4  -2   6  248.98   20.70
   4  -2   6  265.37   20.30
  -4  -2  -6  239.28   18.60
  -4   2  -6  231.68   18.40
  -4   2  -6  271.27   17.00
  -4  -2   6  238.18   17.70
   4   2   6  272.57   19.80
   4   2   6  292.67   19.60
   4  -2  -6  280.47   21.90
   5  -2   6   -0.10    5.90
   5  -2   6   -3.60   12.80
  -5  -2  -6    1.10    3.60
   5   2   6    8.40    9.00
  -5   2  -6    4.60    4.90
   5   2   6    5.90   10.00
  -5   2  -6  -18.10   11.50
   0  -3   6 1291.47   80.09
   0  -3  -6 1192.58   80.29
   0   3  -6 1420.56   80.79
   0   3  -6 1104.59   80.09
   0   3   6 1254.67   80.29
   0   3   6 1251.27   80.09
   0  -3   6 1299.77   80.19
   0   3   6 1342.67   80.49
   0  -3  -6 1251.07   80.19
   0   3  -6 1196.18   80.59
   0  -3  -6 1235.08   80.49
   0   3  -6 1349.07   80.59
   0   3  -6 1181.78   80.19
   0  -3   6 1285.47   80.49
   1  -3   6  120.49    8.60
  -1  -3  -6  124.19    8.00
  -1   3   6  124.19    7.90
   1  -3   6  121.79    9.00
   1   3  -6  128.09   10.90
  -1   3   6  132.39    9.20
  -1  -3  -6  126.69    9.70
  -1   3   6  104.79    8.10
   1   3   6  118.19    9.00
  -1  -3   6  137.19    8.50
  -1   3  -6   98.19    8.50
  -1   3  -6  115.09    9.50
  -1   3  -6  115.79    8.10
  -1   3  -6  119.89    9.60
   1   3   6  130.09    8.60
   1  -3  -6  123.89    9.30
  -1  -3   6  121.69    8.30
  -1   3  -6   98.59    8.30
  -1  -3   6  125.99    7.80
   1  -3  -6  111.99   10.50
  -2   3   6 1207.78   73.69
   2   3  -6 1222.78   75.49
  -2   3   6 1176.78   73.09
  -2  -3  -6 1215.38   73.19
   2   3  -6 1170.18   75.09
   2  -3   6 1099.49   74.19
  -2  -3  -6  987.40   74.19
   2  -3   6 1299.97   73.99
  -2  -3  -6 1203.38   74.09
   2  -3  -6 1127.19   74.09
  -2  -3   6 1149.58   73.09
  -2  -3   6 1156.78   73.39
   2  -3  -6 1070.99   75.59
  -2   3  -6 1150.78   74.09
  -2   3  -6 1233.78   74.09
   2  -3  -6 1106.19   75.19
  -2   3  -6 1170.68   73.19
   2   3   6 1081.39   73.89
  -2   3  -6 1098.69   74.49
  -3   3   6   -1.20    2.20
   3  -3   6   -1.10    6.40
  -3  -3  -6    7.60    4.20
   3  -3   6    1.80    6.10
  -3  -3  -6    5.80    4.80
  -3   3   6    1.70    2.60
   3   3  -6    4.10    6.90
  -3  -3  -6    4.00    2.00
  -3   3  -6   10.90    5.80
   3   3   6   -0.10    4.40
   3  -3  -6    2.80    5.30
  -3   3  -6   -0.50    4.10
   3  -3  -6    5.50   10.10
  -3  -3   6    2.50    1.60
   3  -3  -6    3.90    5.60
  -3  -3   6    4.70    3.10
  -3   3  -6    0.30    2.40
  -3   3  -6    7.10    6.00
   4  -3   6 1442.06   87.49
  -4  -3  -6 1469.75   84.69
  -4   3   6 1266.47   86.19
  -4  -3  -6 1240.18   87.19
   4  -3  -6 1166.98   87.39
   4  -3  -6 1282.77   88.39
   4  -3  -6 1491.75   87.09
  -4  -3   6 1396.26   84.59
  -4   3  -6 1403.76   84.79
  -4   3  -6 1191.68   86.09
  -5  -3  -6  126.59    9.90
   5  -3   6  149.59   12.70
  -5   3   6   94.49   12.80
  -5   3  -6  130.09   10.80
   5   3   6  160.58   16.20
   5  -3  -6  155.28   18.00
  -5   3  -6  110.69   16.20
   0  -4   6 2641.74  167.68
   0   4   6 2521.85  167.98
   0   4  -6 2742.63  168.58
   0   4   6 2600.54  168.38
   0  -4  -6 2671.73  168.58
   0   4  -6 2380.16  167.88
   0   4  -6 2860.01  168.88
   0  -4   6 2775.62  168.58
   0  -4  -6 2592.84  167.98
   0   4  -6 2659.93  168.68
   0   4   6 2842.12  168.48
   0   4   6 2729.73  167.78
   0  -4   6 2667.03  168.08
   0  -4  -6 2443.36  168.08
   1  -4   6  467.85   31.90
  -1   4   6  446.86   32.30
   1  -4   6  493.75   32.00
  -1  -4  -6  436.26   32.30
  -1  -4  -6  510.75   31.20
  -1  -4  -6  460.35   31.90
   1   4  -6  528.35   33.00
  -1   4   6  508.85   32.30
   1   4  -6  505.95   32.80
   1  -4  -6  445.46   32.90
  -1  -4   6  491.65   31.60
  -1   4  -6  471.35   32.70
   1   4   6  519.95   31.90
  -1   4  -6  495.15   31.30
  -1  -4   6  556.44   31.70
  -1   4  -6  471.25   31.90
   1   4   6  499.95   31.90
   1  -4  -6  468.35   32.10
  -1  -4   6  523.05   32.10
  -1   4  -6  477.05   32.00
  -2  -4  -6   67.09    5.90
  -2   4   6   57.79    5.10
   2   4  -6   63.59    6.80
  -2  -4  -6   59.09    4.70
   2  -4   6   49.10    8.20
   2  -4   6   63.49    7.20
   2  -4   6   56.89    7.10
  -2   4   6   60.69    4.70
  -2   4  -6   57.59    7.60
  -2  -4   6   63.19    5.50
   2   4   6   68.59    9.20
   2  -4  -6   51.99    8.20
  -2   4  -6   67.99    6.40
   2  -4  -6   57.79    9.40
  -2  -4   6   58.29    5.50
  -2   4  -6   58.09    6.10
  -2  -4   6   54.29    5.60
   2   4   6   52.19    6.60
  -2  -4   6   57.49    4.30
  -2   4  -6   56.59    5.10
   2  -4  -6   66.19    8.70
   3  -4   6   36.90    8.10
  -3  -4  -6   42.50    4.30
  -3   4   6   46.40    4.40
  -3  -4  -6   50.49    8.20
   3  -4   6   35.20    7.40
  -3   4   6   38.00    6.10
  -3  -4  -6   42.30    6.80
   3  -4  -6   38.50   10.00
   3   4   6   40.50    7.10
  -3  -4   6   32.90    3.70
  -3   4  -6   48.90    8.60
  -3   4  -6   42.60    4.80
  -3  -4   6   33.60    6.40
   3  -4  -6   38.50    6.60
   3   4   6   43.40    8.10
   3  -4  -6   47.90    9.90
   4  -4   6   65.39   11.60
  -4  -4  -6   64.59    6.00
  -4   4   6   60.29    7.10
   4  -4   6   64.09   10.60
   4   4   6   74.59   10.80
  -4   4  -6   73.69    6.60
   4  -4  -6   58.79   13.50
  -4  -4   6   70.79    5.90
   4  -4  -6   67.09   10.10
  -4  -4   6   77.49   13.10
   0  -5  -6 1644.04  103.39
   0  -5   6 1614.34  103.19
   0  -5  -6 1474.75  103.39
   0   5  -6 1694.23  104.59
   0  -5   6 1552.54  104.09
   0   5   6 1634.84  104.09
   0   5  -6 1507.55  103.49
   0  -5   6 1602.14  103.69
   0  -5  -6 1801.12  105.09
   0  -5   6 1698.93  103.69
   0  -5  -6 1842.92  104.49
   0  -5  -6 1447.96  103.79
   0   5   6 1670.23  103.29
   1   5  -6  793.82   45.60
   1   5  -6  665.83   45.20
   1  -5   6  639.04   44.10
  -1  -5  -6  705.43   44.50
  -1   5   6  703.93   43.40
  -1   5   6  718.53   44.30
  -1  -5  -6  711.13   43.30
  -1  -5  -6  599.34   44.20
  -1  -5   6  698.43   43.30
  -1  -5   6  718.33   44.40
  -1   5  -6  654.23   44.40
   1  -5  -6  637.54   44.90
  -1   5  -6  714.23   44.90
  -1   5  -6  707.03   44.50
  -1  -5   6  723.23   43.80
   1  -5  -6  632.14   44.30
   1  -5  -6  613.74   45.20
  -1   5  -6  664.63   43.40
  -1  -5   6  635.14   43.80
  -2   5   6  151.98   11.40
   2   5  -6  161.78   13.30
   2  -5   6  184.48   12.70
   2  -5   6  138.89   12.90
  -2  -5  -6  164.98   12.10
  -2   5   6  158.78   10.60
   2  -5   6  142.09   14.90
  -2  -5  -6  163.98   10.60
  -2  -5   6  158.38   10.40
   2  -5  -6  143.49   13.40
  -2  -5   6  168.48   11.40
  -2   5  -6  153.98   13.00
  -2   5  -6  142.99   12.20
   2  -5  -6  144.69   15.60
  -2  -5   6  150.48   12.20
   2   5   6  175.88   12.30
   2  -5  -6  160.18   14.00
  -2   5  -6  166.48   12.40
  -2   5  -6  157.98   10.90
  -2  -5   6  151.68   11.70
  -3  -5  -6  587.94   34.80
  -3  -5  -6  525.35   37.80
  -3  -5  -6  576.14   36.70
  -3   5   6  518.25   35.90
   3  -5   6  527.65   37.70
   3   5  -6  565.94   39.00
  -3   5   6  558.44   34.90
   3  -5   6  504.85   37.30
  -3  -5   6  550.24   34.60
   3  -5  -6  561.14   37.00
  -3   5  -6  468.95   36.30
  -3  -5   6  540.35   36.20
  -3   5  -6  570.94   34.90
   3  -5  -6  519.05   38.80
  -3  -5   6  562.94   36.10
  -4  -5  -6   72.69    6.10
  -4   5   6   73.79    7.40
   4  -5   6   63.09   11.70
  -4   5  -6   89.29    7.30
   4  -5  -6   61.39    9.10
  -4  -5   6   77.49    6.30
  -4  -5   6   76.09   11.60
   4   5   6   74.99   11.40
   0  -6  -6   51.99    9.10
   0  -6   6   41.10    7.30
   0  -6  -6   49.90    7.10
   0  -6   6   49.60    5.00
   0   6  -6   54.29    7.20
   0   6  -6   44.70    5.80
   1  -6   6   74.89    7.70
  -1  -6  -6   96.19   10.00
  -1  -6  -6   94.89    9.10
   1  -6   6   62.39   13.30
  -1  -6  -6   77.19    7.40
  -1   6   6   77.99    6.80
  -1  -6  -6   82.19    6.40
  -1   6   6  106.59    8.40
   1   6  -6   96.49    8.90
  -1  -6   6   74.19   10.00
   1  -6  -6   91.69   11.40
  -1   6  -6   75.59    7.70
  -1  -6   6   91.59    7.20
   1  -6  -6   89.09   10.50
   1  -6  -6   85.49   10.40
  -1  -6   6   84.59    6.50
  -1   6  -6   79.49    7.60
  -1  -6   6  106.19    8.70
  -1   6  -6  107.09    9.10
  -2  -6  -6   60.49    5.00
   2   6  -6   64.09    9.60
  -2   6   6   70.49    5.60
  -2  -6  -6   73.09    8.50
   2  -6   6   44.00    8.40
  -2  -6  -6   69.89    8.00
  -2   6   6   56.29    7.00
   2  -6  -6   58.39    9.50
   2  -6  -6   82.89   10.40
  -2   6  -6   66.59    8.60
  -2  -6   6   58.59    6.10
  -2   6  -6   49.80    6.00
  -2  -6   6   63.69    7.90
  -2   6  -6   58.29    9.00
   2   6   6   73.59    8.10
   2  -6  -6   57.69    9.40
  -2  -6   6   60.39    5.00
  -3   6   6  330.47   23.40
   3  -6   6  313.97   24.70
  -3  -6  -6  328.57   24.70
   3  -6   6  286.37   24.90
  -3  -6  -6  353.46   21.50
  -3   6   6  354.56   21.70
   3   6  -6  342.07   27.40
  -3  -6  -6  286.07   25.30
  -3   6  -6  359.66   21.90
  -3   6  -6  280.67   24.30
   3  -6  -6  371.76   24.80
  -3  -6   6  378.56   22.60
   3  -6  -6  316.07   25.60
  -3  -6   6  325.27   23.80
  -3  -6   6  333.07   21.50
   4  -6   6   11.90    6.40
   4  -6   6   16.90   17.50
   4  -6  -6    0.90   16.00
  -4  -6   6    5.40    8.10
   4  -6  -6   19.00    8.50
   0  -7   6  662.93   42.70
   0   7  -6  719.53   43.80
   0   7  -6  596.84   43.70
   0  -7  -6  646.34   44.00
  -1   7   6   21.60    5.30
   1   7  -6   32.10    7.60
  -1   7   6   22.20    3.90
   1  -7   6   16.50    4.30
   1  -7   6   16.70    9.10
  -1  -7  -6   21.80    3.10
  -1  -7   6   29.40    7.40
  -1   7  -6   23.20    5.30
   1  -7  -6   28.90    7.10
  -1  -7   6   25.40    3.00
  -1  -7   6   25.30   10.10
   1  -7  -6   31.90    7.10
  -1  -7   6   24.10    3.70
   1  -7  -6   38.60    7.90
  -1   7  -6   25.30    5.70
   2  -7   6  209.88   20.70
  -2   7   6  254.07   16.70
   2   7  -6  256.67   21.20
   2  -7   6  231.58   18.80
  -2  -7  -6  242.08   20.10
  -2  -7  -6  238.78   20.60
  -2   7   6  248.08   18.80
  -2  -7  -6  264.57   16.60
  -2  -7   6  250.57   19.40
   2  -7  -6  224.68   19.80
  -2  -7   6  288.77   17.40
  -2   7  -6  236.08   20.20
   2  -7  -6  247.68   20.30
  -2  -7   6  263.27   16.30
   3  -7   6   82.69   14.90
   3  -7   6   84.89   14.20
  -3   7   6  101.19    8.00
  -3  -7  -6  109.99   13.80
  -3  -7  -6   92.59    7.30
  -3  -7   6   94.69    9.40
   3  -7  -6  123.39   14.50
  -3  -7   6   93.49    7.30
  -3   7  -6   99.99    8.40
   3  -7  -6   92.39   13.20
  -4  -7  -6   58.29    5.70
  -4   7   6   68.39    7.10
   4  -7   6   65.49    9.90
  -4  -7   6   58.09    5.60
   4  -7  -6   87.39   11.00
   4  -7  -6   42.20    9.70
  -4   7  -6   86.09    7.90
  -4  -7   6   61.99    9.90
   0   8  -6    9.60    7.60
   0  -8  -6    5.20    6.10
   0   8  -6   22.20    7.50
   1  -8   6  181.08   14.80
   1   8  -6  209.98   17.90
  -1  -8  -6  196.38   17.60
   1  -8  -6  169.28   16.10
   1  -8  -6  188.58   18.90
  -1  -8   6  190.28   13.70
  -1  -8   6  194.18   14.00
   2   8  -6   66.79   16.10
   2  -8   6   65.89   11.10
   2  -8   6   72.69   11.70
  -2   8   6   80.69   12.10
  -2  -8  -6   77.09   13.20
  -2   8   6   72.49    7.40
  -2  -8  -6   65.99    6.30
  -2  -8   6   82.09    8.00
   2  -8  -6   68.29   11.40
  -2  -8   6   73.69    6.30
   2  -8  -6   66.09   10.40
  -2   8  -6   73.49    8.40
   3  -8   6  504.15   36.30
  -3  -8  -6  556.54   36.90
   3  -8   6  451.55   36.70
  -3  -8  -6  502.75   32.90
  -3   8   6  531.85   33.40
  -3  -8   6  553.94   34.10
  -3   8  -6  521.65   33.50
  -3  -8   6  503.05   32.90
   3  -8  -6  431.76   35.90
   3  -8  -6  556.94   36.50
   0  -9  -6    4.80    6.20
   0  -9   6    6.00    3.90
  -1  -9  -6  135.19   16.40
   1  -9   6  143.69   13.40
  -1  -9  -6  148.79   12.20
  -1  -9   6  164.28   12.30
   1  -9  -6  143.79   15.70
   2  -9   6  114.09   14.30
   2  -9   6  101.19   18.80
  -2  -9  -6  111.79   10.10
  -2  -9  -6   99.59   18.00
  -2   9   6  135.89   11.00
  -2  -9   6  117.89   10.10
  -2  -9   6  106.49    9.50
   2  -9  -6  103.69   13.40
   2  -9  -6  135.59   16.70
  -3   9   6   73.49    9.60
   3  -9   6   66.69   10.00
  -3  -9  -6   51.29    7.10
  -3  -9   6   49.20    5.60
   3  -9  -6   53.29   10.80
  -3  -9   6   61.49    8.80
   3  -9  -6   61.09   12.40
   0 -10   6   63.19    9.60
   0 -10  -6   59.59   12.20
   1 -10   6   73.09   11.60
  -1 -10   6   74.09    8.40
   2 -10   6   23.20   10.60
   2 -10   6   33.70   10.00
  -2 -10  -6   34.10    7.00
  -2 -10  -6   38.00   19.40
  -2 -10   6   39.20    6.50
  -2  10  -6   17.40    7.20
   2 -10  -6   22.40    6.50
   0 -11   6  216.18   17.40
   0 -11  -6  202.98   19.60
   1 -11   6   45.90    9.50
  -1 -11  -6   45.40   10.90
   1 -11  -6   34.80    7.60
  -1 -11   6   53.89    9.40
   0   0   7    0.80    1.20
   0   0  -7   -2.70    2.40
   0   0  -7    4.60    3.10
   0   0   7   -2.20    1.40
   0   0  -7    1.30    2.20
   0   0  -7    0.30    1.30
  -1   0   7   87.99    6.50
  -1   0  -7   88.29    7.40
  -1   0  -7   86.79    7.50
   1   0  -7   87.09    6.80
  -1   0   7  104.79    6.50
  -1   0   7  101.59    6.20
   1   0  -7   94.49    8.00
  -1   0  -7   93.69    6.50
   1   0   7   99.39    7.30
  -1   0  -7   80.89    6.60
  -1   0  -7  104.49    8.10
   1   0  -7  103.59    8.80
   1   0   7   79.89    7.60
  -1   0  -7   92.29    6.60
  -2   0   7 2789.62  165.88
   2   0   7 2319.07  166.58
   2   0  -7 2514.15  166.88
  -2   0   7 2719.43  166.08
   2   0  -7 2674.83  166.38
   2   0  -7 2727.03  167.78
   2   0   7 2354.16  166.38
  -2   0  -7 2828.62  166.78
  -2   0  -7 2588.64  166.58
  -2   0  -7 2793.12  166.48
  -2   0   7 2516.45  165.58
  -3   0  -7    9.30    5.20
   3   0  -7   -1.60    6.20
  -3   0   7    3.40    3.10
   3   0  -7    9.70    7.10
   3   0  -7   16.00    6.30
   3   0   7   -0.50    5.50
  -3   0  -7    4.00    2.30
  -3   0  -7   -3.90    3.60
  -3   0   7    2.80    2.30
   3   0   7   -2.00    4.30
   4   0   7    6.40    7.40
   4   0  -7    1.20   11.20
   4   0   7   24.20    7.50
  -4   0  -7   16.30    3.30
  -4   0  -7   11.60    8.40
  -4   0  -7   29.60    9.50
   5   0   7   59.19   11.70
  -5   0  -7   47.60    5.80
   5   0   7   67.49    9.70
   0  -1   7   19.60    2.50
   0  -1   7   16.10    1.80
   0  -1  -7   21.70    3.00
   0  -1   7   19.80    2.80
   0   1   7   10.60    2.00
   0   1  -7   18.40    2.40
   0   1  -7    6.90    2.60
   0   1   7   16.50    2.40
   0   1  -7   10.90    1.90
   0   1   7   19.40    2.50
   0   1  -7   17.70    2.50
   0  -1  -7   13.70    1.90
   1   1  -7 2613.04  170.28
  -1   1   7 2686.33  169.08
  -1   1   7 2717.13  169.48
  -1  -1  -7 2616.64  169.38
   1  -1   7 2285.17  169.58
   1   1  -7 2706.13  170.08
  -1  -1  -7 2800.62  169.78
   1   1  -7 2771.92  169.48
  -1  -1  -7 2731.43  169.08
  -1   1   7 2686.13  169.28
   1  -1   7 2734.43  169.38
  -1  -1  -7 2749.23  169.78
  -1  -1  -7 2515.65  169.38
  -1  -1   7 2852.21  169.58
  -1   1  -7 2526.15  169.78
  -1  -1   7 2772.42  169.28
  -1   1  -7 2789.12  169.78
   1   1   7 2663.83  169.38
  -1   1  -7 2574.64  169.08
   1  -1  -7 2657.03  169.58
   1  -1  -7 2766.22  169.78
  -1  -1   7 2651.23  169.08
  -1   1  -7 2990.40  169.78
   1  -1  -7 2458.05  170.28
  -1   1  -7 2557.14  169.48
  -2  -1  -7 1088.79   73.89
  -2  -1  -7 1152.38   74.49
  -2  -1  -7 1215.88   74.19
  -2   1   7 1188.58   73.79
  -2  -1  -7 1197.68   74.09
  -2   1   7 1114.19   73.29
   2   1  -7  967.70   75.19
  -2  -1  -7 1066.39   73.49
   2  -1   7 1086.59   74.39
   2   1  -7 1199.28   74.39
  -2   1  -7 1269.97   74.29
   2   1   7 1039.20   74.19
  -2  -1   7 1142.39   73.29
  -2   1  -7 1294.87   73.49
   2  -1  -7 1166.78   75.49
  -2   1  -7 1182.58   74.19
   2   1   7 1080.09   74.59
   2  -1  -7 1191.48   74.39
  -2  -1   7 1217.78   73.89
  -2   1  -7 1317.27   74.49
  -3   1   7  138.19    9.30
   3   1  -7  123.19   14.30
   3   1  -7  149.59   13.30
   3   1  -7  159.58   15.00
  -3  -1  -7  121.29   11.70
  -3  -1  -7  129.59    9.20
  -3  -1  -7  140.39   10.30
   3  -1   7  124.09   11.70
  -3  -1  -7  135.39   11.10
   3  -1  -7  138.39   13.80
  -3   1  -7  124.79   10.10
  -3   1  -7  127.99   13.30
  -3   1  -7  151.68   10.80
  -3  -1   7  128.49    9.50
   3   1   7  111.59   11.40
   3  -1  -7  141.29   12.90
   3   1   7  117.89   11.60
  -3   1  -7  120.69    9.30
  -4  -1  -7  139.99   10.30
   4  -1   7  148.79   13.80
  -4  -1  -7  141.19   17.00
  -4  -1  -7  145.79   13.20
   4  -1   7  148.99   14.70
  -4   1   7  124.99   11.00
   4  -1  -7  164.48   17.80
  -4   1  -7  139.59   10.40
  -4   1  -7  129.29   12.90
   4   1   7  178.48   15.00
   5  -1   7   69.09    9.50
   5  -1   7   47.50   12.20
  -5  -1  -7   49.99    6.50
  -5   1  -7   42.60    5.70
   5   1   7   68.29   11.50
   0   2   7  784.22   49.20
   0  -2   7  797.02   49.20
   0   2  -7  777.72   49.60
   0  -2  -7  802.82   49.40
   0  -2   7  735.43   49.30
   0   2  -7  753.42   49.20
   0   2  -7  748.83   49.70
   0  -2  -7  840.12   49.30
   0   2   7  796.02   49.50
   0   2  -7  747.53   49.60
   0   2  -7  715.53   49.30
   0  -2  -7  729.63   49.50
   0   2   7  796.72   49.10
  -1  -2  -7   16.10    3.10
  -1   2   7   11.00    2.10
  -1   2   7   12.90    1.60
  -1  -2  -7   11.20    1.60
   1  -2   7    9.90    2.60
   1   2  -7   15.50    4.10
   1  -2   7    9.50    2.60
   1  -2  -7    6.80    3.30
  -1  -2   7   10.10    2.30
  -1   2  -7    3.10    4.10
  -1   2  -7   15.00    1.80
   1  -2  -7   13.20    4.40
  -1  -2   7    9.20    1.90
  -1  -2   7   10.80    1.30
   1   2   7   11.80    2.90
  -1   2  -7   15.50    3.90
   1   2   7   13.30    3.30
   2   2  -7   46.20    7.00
  -2  -2  -7   32.00    4.30
   2  -2   7   38.90    5.90
  -2  -2  -7   36.70    3.60
  -2   2   7   39.80    3.40
   2   2  -7   44.80    8.50
   2   2  -7   38.70    5.90
  -2   2   7   37.50    3.60
  -2  -2  -7   42.60    4.00
  -2   2  -7   33.70    7.10
  -2  -2   7   40.50    4.90
  -2   2  -7   38.20    3.60
  -2  -2   7   30.30    3.70
  -2   2  -7   33.80    4.30
   2   2   7   31.70    5.50
   2  -2  -7   42.10    7.50
   2  -2  -7   37.50    5.20
  -3   2   7   81.99    7.90
  -3  -2  -7   89.29    7.70
  -3   2   7   85.89    6.50
  -3   2   7   86.49    7.00
   3   2  -7  105.29   11.80
   3  -2   7   78.09    9.70
  -3  -2  -7   89.49    6.80
   3  -2   7   78.69   11.40
  -3  -2  -7   83.79    8.90
  -3  -2  -7   93.19   11.60
   3   2   7   89.39    9.50
  -3  -2   7   85.99    6.30
   3  -2  -7   99.69   19.30
   3  -2  -7   92.59   11.20
   3  -2  -7  104.99   12.00
  -3   2  -7   83.29    6.70
  -3  -2   7   84.89    8.40
  -3   2  -7   83.09   11.60
  -3   2  -7   90.59    8.00
  -3   2  -7   96.19    9.10
   4  -2   7   19.80    8.30
  -4   2   7   15.20    3.50
   4  -2   7   18.00    8.40
  -4  -2  -7   14.70    3.20
   4  -2  -7   23.70    8.90
   4   2   7   24.20    8.00
   4  -2  -7   14.50    9.90
  -4   2  -7   23.20    3.60
  -4  -2   7   16.30    3.00
   4   2   7   16.40    7.40
   5  -2   7  258.97   25.60
   5  -2   7  313.17   21.00
  -5   2  -7  269.97   25.90
  -5   2  -7  262.07   19.20
   5   2   7  300.17   23.50
   0  -3   7  247.08   16.30
   0   3   7  237.98   16.40
   0  -3   7  258.87   16.30
   0  -3  -7  239.78   18.80
   0   3   7  261.97   16.20
   0  -3  -7  235.28   16.00
   0  -3   7  229.48   16.40
   0   3   7  253.67   16.10
   0   3   7  244.68   16.80
   0  -3   7  250.07   15.80
   0   3  -7  226.98   16.40
   0   3  -7  245.48   16.90
   0  -3  -7  254.97   16.90
   0   3  -7  250.57   16.70
  -1   3   7  165.28   10.70
   1  -3   7  168.98   12.00
   1   3  -7  176.68   12.20
  -1   3   7  165.58   11.90
  -1   3   7  166.78   11.10
   1   3  -7  174.78   13.10
   1   3  -7  183.28   13.00
   1  -3   7  155.98   11.60
  -1   3   7  153.08   11.10
  -1  -3  -7  167.48   10.70
  -1  -3  -7  169.28   12.00
   1   3   7  162.48   11.70
  -1   3  -7  155.48   11.00
  -1   3  -7  155.18   11.40
   1  -3  -7  150.58   13.20
   1  -3  -7  153.58   12.10
  -1  -3   7  176.58   11.30
  -1  -3   7  163.98   11.20
  -1  -3   7  163.28   10.60
  -1   3  -7  173.48   12.20
   1   3   7  142.59   11.90
  -1   3  -7  151.98   13.60
  -2  -3  -7  212.78   14.50
  -2   3   7  215.28   14.10
   2   3  -7  207.18   15.80
   2   3  -7  211.58   17.40
   2  -3   7  170.18   16.70
  -2  -3  -7  198.18   14.60
  -2   3   7  209.38   13.90
  -2  -3  -7  200.48   15.30
  -2  -3  -7  215.98   13.50
  -2   3   7  204.88   13.50
   2  -3   7  205.48   15.10
  -2  -3   7  228.78   14.10
  -2   3  -7  218.38   14.50
   2  -3  -7  208.28   16.40
   2   3   7  198.18   14.80
  -2  -3   7  207.48   13.30
   2  -3  -7  195.58   21.50
   2  -3  -7  187.18   15.30
  -2   3  -7  203.68   13.60
  -2  -3   7  205.58   14.00
  -2   3  -7  202.68   14.60
  -2   3  -7  206.58   15.50
   2   3   7  215.28   15.80
   3   3  -7  558.34   38.00
   3  -3   7  469.05   33.60
  -3  -3  -7  482.05   34.80
   3  -3   7  452.95   33.90
  -3  -3  -7  502.05   31.50
   3   3  -7  502.05   34.80
  -3   3   7  511.45   32.20
  -3   3   7  475.35   31.50
  -3  -3  -7  470.85   32.80
   3   3   7  547.35   33.20
  -3   3  -7  492.35   31.60
  -3   3  -7  485.85   33.00
  -3  -3   7  523.05   32.40
  -3  -3   7  471.45   31.30
  -3   3  -7  492.95   33.60
  -3   3  -7  439.96   33.00
   3  -3  -7  483.15   34.40
   3   3   7  497.75   33.10
   3  -3  -7  491.05   33.30
   4  -3   7   26.20    7.80
   4  -3   7   40.20    9.50
  -4  -3  -7   42.20    4.70
   4  -3  -7   42.90   19.80
  -4  -3   7   39.40    4.80
   4   3   7   47.80    9.20
   4  -3  -7   43.80    9.40
   4   3   7   30.60    8.00
  -4   3  -7   40.10    5.30
  -5  -3  -7    6.70    3.50
   5  -3   7   10.90    5.80
  -5   3  -7   14.10   12.40
  -5   3  -7   -0.60    4.90
   5   3   7    9.50    8.40
   0   4   7 3042.70  188.48
   0  -4   7 2963.80  188.08
   0   4   7 3028.70  188.08
   0   4  -7 3018.50  188.68
   0  -4   7 3041.40  188.58
   0  -4   7 3133.39  188.18
   0  -4  -7 2853.81  188.08
   0   4   7 2970.70  187.78
   0  -4  -7 2810.82  188.58
   0   4  -7 2876.91  188.58
   0   4  -7 2795.92  187.88
   0   4  -7 3104.89  189.08
   0  -4  -7 2972.60  187.98
   0  -4   7 2937.81  187.68
  -1  -4  -7  190.48   15.10
   1  -4   7  191.78   14.70
   1   4  -7  215.18   15.40
   1  -4   7  214.98   15.50
   1   4  -7  224.38   16.00
  -1  -4  -7  205.88   15.80
  -1  -4  -7  216.98   13.80
  -1   4   7  218.58   13.90
  -1   4   7  222.08   14.60
  -1  -4   7  219.28   13.80
  -1  -4   7  210.48   14.40
   1  -4  -7  196.88   16.30
  -1   4  -7  224.78   15.50
   1  -4  -7  188.58   15.30
  -1   4  -7  190.38   14.40
  -1  -4   7  221.98   14.70
  -1  -4   7  228.38   14.30
   1  -4  -7  239.48   18.90
  -2   4   7  145.29    9.90
  -2  -4  -7  139.59   10.50
   2  -4   7  105.29   13.40
  -2   4   7  136.39   10.00
  -2  -4  -7  120.19   10.50
  -2  -4  -7  139.49    9.10
   2   4  -7  136.59   11.70
   2  -4   7  126.39   11.20
   2   4  -7  171.58   17.40
   2   4   7  135.59   10.70
  -2   4  -7  135.19   11.50
  -2  -4   7  132.99   10.00
   2  -4  -7  127.59   11.30
   2  -4  -7  121.39   13.90
   2  -4  -7  144.39   12.80
  -2   4  -7  136.09    9.30
  -2  -4   7  133.79    9.00
  -2   4  -7  133.19   10.60
  -2   4  -7  136.59   10.30
  -2  -4   7  143.69    9.90
  -2  -4   7  137.09   10.20
  -3   4   7   84.59    6.80
   3   4  -7   89.49   12.00
   3  -4   7   70.89   12.20
  -3  -4  -7   76.59    8.70
  -3   4   7   84.99    7.30
  -3  -4  -7   78.89    9.90
  -3   4  -7   96.09   10.50
   3   4   7  101.09   11.00
  -3   4  -7   73.89    8.90
  -3  -4   7   91.69    7.80
  -3  -4   7   73.39    6.10
   3  -4  -7   73.79   13.70
  -3  -4   7   93.59    8.60
  -4  -4  -7  475.15   29.50
   4  -4   7  458.55   32.70
  -4   4   7  468.15   29.80
   4  -4   7  429.86   33.40
   4  -4  -7  461.25   32.60
  -4  -4   7  461.25   29.50
  -4   4  -7  445.96   29.80
   4  -4  -7  393.86   34.50
   4   4   7  522.55   32.30
   0   5  -7  710.13   46.90
   0  -5  -7  803.72   47.90
   0   5  -7  772.22   47.60
   0   5   7  735.43   46.50
   0  -5  -7  679.53   47.10
   0  -5   7  612.44   47.20
   0  -5   7  765.52   46.80
   0  -5   7  705.33   47.10
   0  -5   7  707.13   46.30
   0   5   7  750.52   46.90
   0   5  -7  755.92   47.80
  -1   5   7  219.08   14.10
   1  -5   7  188.18   14.80
   1   5  -7  230.08   16.60
  -1  -5  -7  202.08   13.80
  -1  -5  -7  193.68   14.70
   1   5  -7  202.78   15.70
  -1  -5  -7  224.08   15.40
  -1   5   7  215.08   14.90
  -1  -5   7  221.98   14.50
   1  -5  -7  203.58   17.60
   1   5   7  239.88   15.40
  -1   5  -7  214.78   14.40
   1  -5  -7  176.18   17.10
  -1   5  -7  229.98   15.80
   1  -5  -7  202.28   15.90
  -1  -5   7  222.98   15.00
  -1  -5   7  215.98   13.90
  -1   5  -7  214.88   15.30
  -1   5  -7  231.58   15.60
  -1  -5   7  186.98   15.10
   2   5  -7  250.67   19.80
  -2  -5  -7  268.87   18.50
  -2  -5  -7  258.87   16.70
  -2   5   7  260.07   16.80
   2  -5   7  212.98   20.40
  -2   5   7  273.77   17.80
   2  -5   7  242.38   18.60
  -2  -5  -7  233.88   18.40
   2  -5  -7  258.47   20.10
   2  -5  -7  239.78   18.70
  -2  -5   7  253.57   18.00
  -2  -5   7  257.67   16.60
  -2   5  -7  290.47   18.70
  -2   5  -7  271.87   18.90
   2  -5  -7  231.78   20.90
   2   5   7  285.27   18.40
  -2  -5   7  277.37   17.40
  -2  -5   7  225.68   18.20
  -2   5  -7  265.07   17.10
  -2   5  -7  253.77   18.70
   3  -5   7  175.88   17.80
  -3  -5  -7  197.38   12.70
   3   5  -7  209.18   18.30
  -3  -5  -7  169.68   16.20
  -3  -5  -7  180.28   14.90
  -3   5   7  191.58   12.80
   3  -5   7  177.58   16.60
  -3   5   7  190.48   14.10
   3  -5  -7  175.48   20.00
  -3  -5   7  176.98   14.60
  -3   5  -7  190.88   12.90
  -3   5  -7  152.98   15.30
   3  -5  -7  191.88   16.20
   3   5   7  223.88   15.20
  -3  -5   7  201.38   12.60
  -3  -5   7  206.18   14.20
   4  -5   7  231.48   27.90
  -4   5   7  259.27   17.10
  -4  -5  -7  243.58   16.50
   4  -5   7  215.98   23.00
   4  -5  -7  237.48   22.00
   4   5   7  297.77   20.00
  -4  -5   7  244.98   16.50
   4  -5  -7  235.08   24.70
  -4   5  -7  261.37   17.10
   0  -6  -7   22.80    6.50
   0  -6   7   12.00    6.20
   0   6  -7   15.40    4.20
   0  -6   7   19.10    3.20
   0  -6  -7   18.70    6.20
  -1  -6  -7  299.97   21.30
   1   6  -7  309.37   22.30
   1  -6   7  281.57   21.00
  -1  -6  -7  308.47   20.10
   1   6  -7  356.66   24.00
  -1  -6  -7  313.17   22.10
  -1  -6  -7  361.26   22.30
  -1   6   7  327.47   20.40
  -1   6   7  317.77   21.60
  -1  -6   7  300.17   20.00
  -1  -6   7  305.77   21.90
   1  -6  -7  297.97   23.10
  -1   6  -7  274.07   21.30
  -1  -6   7  318.97   20.70
  -1   6  -7  333.77   22.00
   1  -6  -7  299.67   23.30
  -1   6  -7  307.97   20.60
  -1  -6   7  259.37   22.40
  -1   6  -7  305.67   21.90
   1  -6  -7  285.97   22.20
  -2  -6  -7   89.39    6.70
  -2  -6  -7   78.59    9.20
   2  -6   7   78.29   13.10
   2  -6   7   74.29   10.00
  -2   6   7   85.59    7.40
  -2   6   7   93.99    8.90
  -2  -6  -7   92.59    9.90
  -2   6  -7   86.09    7.60
  -2   6  -7  105.29   10.00
   2   6   7  112.39   10.50
  -2  -6   7   92.19    6.50
   2  -6  -7   75.29   11.70
   2  -6  -7   87.89   13.80
  -2  -6   7   89.09    9.80
  -2   6  -7  100.69   10.90
   2  -6  -7  106.79   12.30
  -2  -6   7   90.49    7.90
   3   6  -7  989.10   65.99
  -3   6   7  994.90   59.19
   3  -6   7  874.11   61.39
  -3   6   7  890.51   61.19
   3  -6   7  897.61   61.49
  -3  -6  -7 1019.10   65.59
  -3  -6  -7  921.21   63.09
  -3  -6  -7  975.60   58.99
  -3   6  -7  958.90   59.29
  -3   6  -7  818.52   60.79
  -3  -6   7 1056.39   60.09
  -3   6  -7  801.32   61.29
   3  -6  -7  808.82   61.89
   3  -6  -7  996.00   61.29
   3  -6  -7  906.81   62.59
  -3  -6   7  891.01   64.19
  -3  -6   7  979.90   58.99
  -4   6   7  175.68   13.10
   4  -6   7  191.98   16.10
  -4  -6  -7  184.98   12.60
   4  -6   7  181.68   21.90
   4  -6  -7  148.89   18.30
  -4  -6   7  191.78   12.70
  -4   6  -7  208.08   13.50
   0   7  -7  921.91   60.49
   0  -7   7  901.41   59.49
   0   7  -7  810.22   60.79
   0  -7  -7 1065.79   61.59
  -1  -7  -7   68.59   10.70
   1   7  -7   55.69   10.10
  -1   7   7   54.69    7.10
  -1   7   7   80.59    8.90
   1  -7   7   63.29    7.50
  -1  -7  -7   60.29    6.30
  -1  -7   7   64.19    6.10
  -1  -7   7   58.39    6.60
   1  -7  -7   67.79   10.50
   1  -7  -7   58.09    8.80
  -1  -7   7   68.89   11.30
  -1   7  -7   65.89    8.90
  -2   7   7  265.87   17.40
  -2  -7  -7  262.77   20.30
  -2  -7  -7  250.77   21.80
   2  -7   7  222.18   20.40
  -2  -7  -7  304.37   20.60
   2  -7   7  250.37   19.70
  -2  -7  -7  259.87   17.10
   2   7  -7  276.07   22.10
  -2   7   7  258.27   19.70
  -2  -7   7  282.67   18.20
   2  -7  -7  243.18   20.00
  -2  -7   7  260.37   20.50
  -2  -7   7  261.47   17.00
  -2   7  -7  279.07   17.70
  -2   7  -7  231.38   22.00
   2  -7  -7  225.38   20.60
   3  -7   7  203.08   19.60
  -3  -7  -7  210.18   14.50
  -3   7   7  215.68   14.90
  -3  -7  -7  250.27   17.60
   3  -7   7  208.98   20.20
  -3   7  -7  215.48   15.20
   3  -7  -7  193.28   20.70
  -3  -7   7  204.68   14.50
   3  -7  -7  220.58   18.40
  -3  -7   7  233.68   16.30
  -4   7   7   15.60    3.70
  -4  -7  -7   21.00    3.20
   4  -7   7   14.60    6.10
   4  -7  -7    0.40    9.90
  -4  -7   7   20.20    3.40
   4  -7  -7   23.20    9.80
   4  -7  -7   22.30   10.20
  -4   7  -7   27.20    5.50
   0  -8   7   17.60    4.30
   0  -8  -7   10.80    6.80
  -1  -8  -7   27.40    5.50
   1   8  -7   32.90    9.50
   1  -8   7   30.10    5.60
  -1  -8  -7   45.30    8.40
   1  -8  -7   34.60    7.30
  -1  -8   7   43.40    6.30
  -2   8   7  172.28   12.70
   2  -8   7  146.99   16.10
   2  -8   7  165.88   15.70
  -2  -8  -7  167.58   12.00
  -2  -8  -7  191.88   15.50
   2  -8  -7  167.88   18.20
  -2  -8   7  185.98   13.40
  -2  -8   7  177.08   12.00
   2  -8  -7  155.48   15.90
  -2   8  -7  179.98   13.70
   3  -8   7  184.28   18.20
  -3  -8  -7  211.78   19.00
   3  -8  -7  210.68   19.10
   3  -8  -7  190.68   17.70
   0  -9   7  407.56   26.70
   0  -9  -7  362.26   27.90
   1  -9   7  460.05   31.70
   1   9  -7  428.66   38.70
  -1  -9  -7  484.35   33.50
  -1  -9   7  510.25   31.50
   1  -9  -7  435.66   33.60
  -2  -9  -7    3.90    5.70
   2  -9   7   -0.80    7.70
  -2  -9   7    2.50    4.40
  -2   9  -7    1.50    7.10
   2  -9  -7    2.30    7.60
  -2  -9   7    2.40    4.00
   2  -9  -7   10.60    9.50
   3  -9   7  110.19   19.50
   3  -9   7  124.49   13.20
  -3   9   7  133.39   12.80
   3  -9  -7  109.49   13.50
  -3  -9   7  134.59   12.20
  -3   9  -7  113.09   14.90
   3  -9  -7  143.79   18.90
  -3  -9   7  135.39   10.20
   0 -10   7   61.59    8.80
   1 -10   7  315.07   22.10
  -1 -10  -7  300.67   23.00
   1 -10  -7  253.57   23.20
  -1 -10   7  335.17   21.90
   2 -10   7   18.20    9.40
  -2 -10  -7    4.70    9.90
   2 -10  -7    7.80    5.90
  -2 -10   7   12.00    6.00
  -2  10  -7    0.30    6.70
   0 -11   7    9.20    7.10
   0 -11  -7    3.60    6.70
   1 -11   7   49.70    9.40
  -1 -11  -7   43.50   10.60
  -1 -11   7   55.99    8.00
   1 -11  -7   42.20    7.70
   0   0   8    0.70    1.60
   0   0  -8    1.90    3.60
   0   0  -8    0.10    1.20
   0   0  -8    1.00    2.50
   0   0  -8   -0.60    2.60
   0   0   8    0.00    1.60
   0   0  -8   -0.90    2.40
  -1   0  -8    5.00    4.10
  -1   0  -8    0.30    1.80
  -1   0   8    0.50    1.20
  -1   0   8    2.50    1.10
   1   0   8    5.90    2.90
  -1   0  -8    3.30    2.40
  -1   0  -8    3.20    3.30
   1   0  -8    0.10    2.00
  -1   0  -8    3.70    1.60
  -1   0   8    3.50    1.80
   1   0  -8    9.60    4.30
   1   0  -8    1.60    3.30
  -1   0  -8    2.00    1.90
   1   0   8    3.60    3.10
   2   0  -8  112.79   10.80
  -2   0  -8  112.09    8.80
  -2   0   8  107.59    7.70
   2   0   8  100.09   11.00
  -2   0   8  110.89    7.90
   2   0   8   89.89    9.10
  -2   0  -8  129.79    7.60
   2   0  -8  103.99   10.00
  -2   0  -8  115.19   10.10
  -2   0  -8  110.09    8.50
  -3   0   8   52.19    4.70
  -3   0   8   42.90    5.70
  -3   0  -8   46.90    4.70
  -3   0  -8   54.99    6.80
  -3   0  -8   50.09    5.70
   3   0   8   37.40    6.60
   3   0   8   51.19    8.90
  -3   0   8   40.20    4.30
   3   0  -8   59.09   11.50
   3   0  -8   49.90    8.20
   4   0  -8   -0.50   11.80
  -4   0   8   -0.40    4.50
   4   0   8   -4.10    7.40
  -4   0  -8   10.70    8.80
  -4   0  -8    3.00    2.90
   4   0   8    5.10    7.30
   5   0   8    4.40    7.30
  -5   0  -8   -7.90    4.00
   5   0   8   -6.40   10.80
   0   1  -8 2172.18  121.39
   0  -1  -8 1936.31  120.99
   0   1  -8 1932.41  121.29
   0  -1  -8 1948.21  120.79
   0   1  -8 1739.83  121.29
   0  -1   8 1911.71  120.79
   0   1   8 1918.41  121.09
   0  -1  -8 1807.42  121.79
   0   1   8 1962.90  120.79
   0  -1   8 1901.41  120.59
   0   1  -8 1833.52  120.69
   0  -1  -8 1794.22  121.09
  -1  -1  -8  915.91   59.09
  -1   1   8  944.71   58.59
  -1   1   8  923.91   58.89
  -1  -1  -8  946.31   58.39
  -1  -1  -8  848.82   58.79
   1   1  -8  977.70   59.09
  -1  -1  -8  951.60   59.09
   1  -1   8  791.82   58.89
   1  -1   8  966.50   58.79
  -1   1   8  930.51   58.39
   1   1  -8  918.01   59.79
  -1  -1  -8  943.31   58.79
   1   1  -8  997.90   59.49
  -1   1  -8  906.21   59.29
  -1  -1   8  952.80   58.39
  -1  -1   8  937.31   58.69
  -1   1  -8  967.30   59.19
  -1   1  -8  850.81   58.69
   1  -1  -8  926.71   59.09
  -1   1  -8  844.72   58.89
   1  -1  -8  919.41   58.99
   1  -1  -8  869.01   59.79
  -1   1  -8  916.11   59.09
   1   1   8  990.70   58.79
  -1  -1   8  965.10   58.99
  -1   1  -8  904.61   58.39
  -1  -1   8  860.31   58.59
  -2  -1  -8  533.25   32.80
  -2   1   8  517.75   32.20
   2   1  -8  533.75   33.70
  -2  -1  -8  479.35   32.50
   2  -1   8  480.35   33.10
   2   1  -8  535.95   34.50
  -2  -1  -8  512.65   32.00
   2   1  -8  509.85   33.50
  -2   1   8  509.65   32.40
   2  -1   8  432.46   33.50
  -2  -1  -8  433.86   32.90
  -2   1  -8  505.25   32.00
  -2   1  -8  513.15   33.20
  -2   1  -8  525.65   32.90
  -2   1  -8  512.85   32.80
   2  -1  -8  504.85   34.30
   2   1   8  445.76   33.00
   2  -1  -8  523.15   33.20
   2   1   8  486.05   33.40
  -2  -1   8  504.35   32.20
  -2  -1   8  513.45   32.50
  -3  -1  -8   33.20    6.10
   3  -1   8   26.00    5.70
  -3  -1  -8   39.30    6.00
   3   1  -8   53.79   12.10
  -3   1   8   30.80    3.90
   3  -1   8   25.90    6.00
   3   1  -8   25.20    8.30
  -3  -1  -8   30.50    4.20
  -3   1   8   29.60    5.00
  -3   1   8   33.50    3.70
  -3   1  -8   30.50    6.10
   3  -1  -8   30.30    7.10
   3   1   8   24.30    5.70
   3   1   8   32.60    6.30
  -3  -1   8   30.00    3.50
  -3  -1   8   30.70    5.30
  -3   1  -8   30.60    4.10
  -3  -1   8   34.00    4.60
   3  -1  -8   40.10    8.20
  -3   1  -8   39.60    7.10
  -4  -1  -8   77.49   12.10
   4  -1   8  104.99   13.20
  -4   1   8   95.79    7.60
  -4  -1  -8   92.69    7.50
   4  -1   8   93.49   13.10
  -4  -1   8   87.09    7.40
  -4   1  -8  101.99    7.90
   4   1   8   82.39   12.30
   4   1   8  112.99   12.60
   4  -1  -8  106.59   17.20
  -4   1  -8   87.59   12.10
  -4   1  -8   87.19   11.70
   5  -1   8   23.00   11.90
   5  -1   8   18.40    6.10
  -5  -1  -8    9.60    4.00
   5   1   8   17.30   10.40
  -5   1  -8   11.30    4.60
   5   1   8   17.80    6.40
   0   2  -8 1843.82  111.09
   0  -2   8 1581.14  110.49
   0   2  -8 1663.53  110.99
   0   2   8 1755.52  110.49
   0  -2  -8 1623.14  110.79
   0  -2   8 1757.32  110.19
   0   2   8 1843.12  110.89
   0   2  -8 1717.93  110.39
   0  -2   8 1710.13  110.49
   0   2   8 1752.02  110.19
   0  -2  -8 1912.31  110.69
   0  -2  -8 1797.72  110.59
   0   2  -8 1674.93  110.99
   1   2  -8  465.55   30.50
  -1  -2  -8  488.55   29.40
   1   2  -8  453.95   30.30
   1  -2   8  470.75   29.50
  -1  -2  -8  411.26   29.50
  -1   2   8  476.65   28.80
  -1   2   8  472.45   29.20
  -1  -2  -8  445.66   29.50
  -1   2   8  448.86   29.30
  -1  -2  -8  474.95   28.90
   1   2  -8  456.35   30.00
  -1  -2   8  458.35   29.30
   1  -2  -8  451.05   29.70
  -1   2  -8  444.66   28.90
  -1  -2   8  464.25   28.80
  -1   2  -8  412.16   30.10
   1  -2  -8  432.96   30.70
   1  -2  -8  399.96   29.30
   1   2   8  477.05   29.50
  -1  -2   8  470.75   29.20
  -1   2  -8  460.35   29.90
  -1   2  -8  446.46   29.90
  -1   2  -8  417.86   29.50
  -2  -2  -8  542.25   35.00
   2   2  -8  563.24   36.20
  -2  -2  -8  536.85   35.30
  -2   2   8  529.95   34.60
  -2  -2  -8  564.94   34.10
   2   2  -8  551.84   36.70
  -2   2   8  517.45   34.00
  -2   2   8  532.05   34.40
   2  -2   8  482.35   35.20
   2   2  -8  559.34   35.70
  -2  -2  -8  541.15   34.80
  -2   2  -8  534.85   35.10
  -2   2  -8  587.74   35.20
   2  -2  -8  525.95   35.30
  -2  -2   8  511.65   34.40
  -2   2  -8  530.55   34.10
  -2  -2   8  528.75   34.00
  -2   2  -8  551.74   35.70
   2   2   8  463.55   35.10
   2  -2  -8  522.45   36.40
  -2  -2   8  539.75   34.50
   2   2   8  537.95   35.40
   3   2  -8  705.93   47.60
  -3   2   8  694.13   44.30
   3   2  -8  718.63   46.90
  -3  -2  -8  686.33   44.90
   3  -2   8  643.04   45.50
   3  -2   8  643.94   45.30
  -3  -2  -8  699.23   43.70
  -3   2   8  670.63   43.60
  -3  -2  -8  708.23   45.60
  -3  -2  -8  660.43   45.10
  -3  -2   8  676.53   43.50
  -3   2  -8  674.23   45.00
  -3   2  -8  658.33   45.50
   3  -2  -8  722.83   47.20
  -3   2  -8  658.73   45.20
   3   2   8  667.63   45.20
   3   2   8  742.23   45.50
  -3   2  -8  688.03   43.70
   3  -2  -8  690.83   45.40
   4  -2   8    8.80    8.30
  -4   2   8    3.10    3.30
   4  -2   8    0.30    7.80
  -4  -2  -8    9.00    3.20
  -4   2  -8    3.50    3.10
   4  -2  -8    0.70    8.00
   4   2   8    5.80    6.10
  -4  -2   8    9.00    2.90
   4  -2  -8    8.70    9.40
   4   2   8    1.50    7.20
   5  -2   8   33.60   12.80
  -5  -2  -8   10.50    3.80
   5  -2   8   11.40    5.90
  -5   2  -8   14.70    4.80
   5   2   8   14.00   10.30
   0  -3   8 1141.79   72.49
   0  -3   8 1135.39   72.39
   0  -3   8 1160.98   72.79
   0   3  -8 1162.78   72.99
   0  -3   8 1131.09   71.99
   0  -3  -8  998.50   72.69
   0  -3  -8 1197.18   72.39
   0  -3  -8 1161.68   72.49
   0   3   8 1180.08   72.09
   0   3   8 1182.18   72.79
   0   3   8 1112.19   72.79
   0   3  -8 1116.19   72.29
   0   3   8 1208.58   72.39
   0   3  -8 1012.20   72.79
   1   3  -8  308.97   22.80
   1  -3   8  316.17   21.90
   1  -3   8  322.47   22.10
  -1  -3  -8  303.97   21.70
  -1  -3  -8  350.66   21.90
  -1   3   8  348.27   22.80
   1   3  -8  358.76   22.60
  -1  -3  -8  328.47   21.00
  -1   3   8  351.56   21.70
   1   3  -8  345.57   22.90
  -1   3   8  342.07   21.50
  -1   3   8  298.97   21.10
   1  -3  -8  322.47   22.10
   1   3   8  357.56   22.00
  -1   3  -8  328.67   21.10
   1   3   8  300.47   21.90
  -1  -3   8  354.56   21.50
  -1   3  -8  291.47   21.80
   1  -3  -8  315.67   23.20
  -1   3  -8  296.37   23.80
  -1  -3   8  330.47   21.40
  -1  -3   8  301.07   21.00
  -1   3  -8  342.57   22.00
  -2  -3  -8   66.79    9.00
   2  -3   8   54.29    8.60
  -2  -3  -8   67.29    6.30
  -2  -3  -8   62.59    6.40
   2  -3   8   56.89    7.40
   2   3  -8   86.39   11.60
  -2   3   8   62.79    5.90
  -2   3   8   63.49    5.50
  -2  -3  -8   70.79    5.30
  -2   3   8   66.09    5.00
   2   3  -8   62.89    8.10
  -2   3  -8   68.29    6.50
   2  -3  -8   70.49    9.80
   2   3   8   68.39    8.10
   2   3   8   75.29    7.80
  -2  -3   8   64.69    4.80
  -2   3  -8   61.69    5.40
   2  -3  -8   68.79    7.60
  -2  -3   8   65.49    6.20
  -2  -3   8   67.19    6.20
   2  -3  -8   64.29   11.50
  -2   3  -8   72.29    7.90
  -2   3  -8   70.89    6.20
   3  -3   8    5.40    5.40
  -3   3   8   11.20    2.90
  -3  -3  -8   14.70    5.30
  -3   3   8    7.30    2.30
  -3  -3  -8   13.10    7.00
  -3  -3  -8   11.10    2.70
  -3   3  -8   15.90    6.00
  -3   3  -8    7.00    2.50
   3  -3  -8   22.60    7.80
  -3  -3   8   10.50    2.10
  -3   3  -8   12.30    5.70
   3   3   8    3.40    6.00
  -3  -3   8   13.30    5.10
   4  -3   8   51.89   10.20
   4  -3   8   43.30    8.50
  -4  -3  -8   69.09    5.90
  -4  -3   8   55.69    5.50
   4   3   8   60.79   11.00
   4  -3  -8   53.29   10.20
   4   3   8   58.79    9.30
  -4   3  -8   49.30    6.80
   0   4   8    8.70    2.80
   0   4   8   10.60    3.60
   0   4  -8    7.00    3.60
   0  -4  -8    6.90    4.30
   0  -4   8   10.20    2.20
   0   4  -8    9.80    2.70
   0  -4  -8   10.80    5.50
   0  -4   8    5.30    4.00
   0   4  -8   10.50    3.70
   0  -4   8    9.20    2.60
  -1   4   8  693.43   46.10
   1   4  -8  747.93   47.60
  -1   4   8  732.83   45.70
   1   4  -8  744.83   47.60
  -1  -4  -8  746.53   46.90
  -1  -4  -8  701.43   46.60
   1  -4   8  656.63   46.40
  -1  -4  -8  688.53   46.50
  -1   4   8  737.73   46.50
  -1  -4  -8  709.13   45.60
   1   4   8  732.63   46.40
  -1   4  -8  744.83   48.00
  -1  -4   8  732.43   45.60
  -1   4  -8  700.03   46.70
  -1  -4   8  774.32   46.20
  -1  -4   8  690.63   46.20
  -1   4  -8  716.73   45.80
   1  -4  -8  658.63   47.60
   1  -4  -8  693.93   46.60
  -1  -4   8  740.63   46.70
  -1   4  -8  728.33   47.00
  -2  -4  -8  324.57   22.60
  -2  -4  -8  316.37   22.60
  -2  -4  -8  344.77   21.30
  -2   4   8  330.87   22.10
  -2   4   8  337.07   22.00
  -2   4   8  333.87   21.30
   2   4  -8  322.47   23.60
   2   4  -8  355.26   26.00
   2  -4   8  325.07   23.10
  -2   4  -8  344.07   23.20
   2  -4  -8  321.97   24.30
  -2  -4   8  325.37   22.20
   2  -4  -8  314.17   25.70
   2  -4  -8  312.77   23.20
  -2  -4   8  308.97   22.10
   2   4   8  330.37   22.50
  -2  -4   8  332.97   21.10
  -2   4  -8  336.67   21.30
  -2   4  -8  317.57   22.70
  -2   4  -8  311.27   22.40
  -2  -4   8  348.77   21.80
   3   4  -8   35.40    8.80
   3  -4   8   34.00    6.70
   3  -4   8   34.00    7.50
  -3  -4  -8   35.70    7.90
  -3  -4  -8   36.70    4.10
  -3   4   8   38.50    5.60
  -3  -4  -8   38.20    8.80
   3  -4  -8   37.50    7.00
  -3  -4   8   44.80    7.70
  -3   4  -8   39.60    4.60
  -3  -4   8   41.00    6.40
   3  -4  -8   40.40   11.10
  -3   4  -8   39.70    7.50
   3   4   8   33.60    6.50
   4  -4   8  465.65   35.70
  -4   4   8  500.35   32.90
   4  -4   8  493.55   35.40
  -4  -4  -8  510.25   32.70
  -4  -4   8  506.95   32.60
   4   4   8  570.34   35.30
   4  -4  -8  507.05   36.70
  -4   4  -8  513.65   33.00
   0  -5   8  668.83   44.90
   0   5  -8  694.83   45.40
   0  -5  -8  632.34   44.80
   0  -5   8  663.33   43.90
   0   5  -8  691.03   46.90
   0  -5   8  690.23   44.50
   0   5   8  657.73   45.50
   0  -5  -8  767.32   45.30
   0   5  -8  725.03   45.20
   0   5   8  688.63   44.60
  -1  -5  -8  372.16   29.10
   1   5  -8  487.05   29.90
  -1  -5  -8  436.26   28.60
  -1   5   8  408.16   27.90
   1   5  -8  441.26   29.40
  -1  -5  -8  420.76   27.00
   1  -5   8  384.66   27.90
  -1   5   8  435.36   27.20
  -1  -5  -8  428.76   28.10
  -1   5   8  431.36   28.10
  -1   5  -8  431.76   27.30
   1  -5  -8  389.76   28.40
   1  -5  -8  403.56   29.30
  -1   5  -8  414.86   28.40
  -1   5  -8  448.16   28.80
   1  -5  -8  382.06   29.40
  -1  -5   8  440.76   27.70
  -1  -5   8  436.76   28.40
  -1   5  -8  408.46   28.60
  -1  -5   8  400.26   28.00
  -1  -5   8  430.26   27.00
   2  -5   8   39.90    7.90
  -2   5   8   43.40    4.50
  -2   5   8   44.00    7.20
  -2   5   8   45.80    5.80
  -2  -5  -8   44.40    7.20
  -2  -5  -8   43.30    4.40
   2   5  -8   50.89    8.10
   2  -5   8   49.00    7.70
  -2   5  -8   53.39    5.20
  -2  -5   8   43.50    3.90
  -2  -5   8   50.89    5.70
   2  -5  -8   60.89   10.10
   2   5   8   46.40    6.60
  -2   5  -8   63.49    8.50
  -2   5  -8   43.10    7.70
  -2   5  -8   47.10    8.10
   2  -5  -8   38.30    6.30
  -2  -5   8   55.19    6.60
  -3  -5  -8   83.49   10.80
  -3  -5  -8   64.69   11.30
  -3   5   8   74.69    8.00
  -3   5   8   60.69    5.80
   3   5  -8   72.49   14.10
   3  -5   8   66.99   11.40
  -3  -5  -8   64.19    5.50
   3  -5   8   69.49   12.30
  -3   5  -8   64.19    6.30
   3  -5  -8   66.89   11.00
  -3  -5   8   71.69    8.80
   3  -5  -8   48.10    9.80
   3   5   8   85.49    9.50
  -3   5  -8   58.49   10.80
  -3  -5   8   64.59    5.30
  -3  -5   8   62.89    8.90
   4  -5   8   37.10    7.00
   4  -5   8   44.00   12.00
  -4  -5  -8   30.20    3.60
   4  -5  -8   25.80   12.80
   4  -5  -8   37.10    8.70
  -4  -5   8   24.30    4.00
   4   5   8   48.90    8.50
  -4   5  -8   38.70    5.50
   4  -5  -8    7.30   11.90
   0   6  -8   86.79    8.60
   0  -6   8   86.59    7.70
   0  -6  -8   93.39    9.80
   0   6  -8   94.69    9.50
   0  -6  -8   79.09   12.20
  -1  -6  -8  121.29   10.60
  -1   6   8  103.29    9.70
  -1   6   8   80.89   12.40
  -1  -6  -8   99.49    8.60
   1  -6   8   87.89    8.80
  -1  -6  -8   91.59    7.40
  -1   6   8  109.29    8.10
   1   6  -8  103.89   10.30
  -1  -6  -8  110.59   10.00
  -1  -6   8   93.49   13.20
   1  -6  -8   85.29   11.70
  -1   6  -8   99.09    9.90
   1  -6  -8  101.39   13.50
  -1  -6   8  100.99    8.20
  -1  -6   8   97.19    7.30
  -1  -6   8  102.59    9.50
   1  -6  -8   89.79   12.00
  -1   6  -8   96.39    9.00
  -1   6  -8   96.49   10.20
  -2   6   8   69.79    7.90
   2  -6   8   71.89   12.60
  -2  -6  -8   82.99    6.70
  -2   6   8   91.99    9.10
   2   6  -8   84.39   11.80
   2   6   8  101.09    9.80
  -2   6  -8   89.39    7.70
  -2   6  -8  110.79   18.00
  -2  -6   8   91.89   10.20
   2  -6  -8  103.69   12.80
   2  -6  -8   68.89   11.90
   3   6  -8   20.40   12.60
  -3  -6  -8    9.10    2.60
  -3  -6  -8   18.50   11.50
   3  -6   8    4.70    7.80
   3  -6   8   12.00    6.70
  -3   6   8   16.10    5.90
  -3   6   8   11.80    2.70
   3  -6  -8    4.00    8.00
  -3   6  -8   16.20    3.30
  -3  -6   8    9.20    5.00
  -3  -6   8   11.10    2.50
   3  -6  -8   -0.40    6.90
   3   6   8    7.30    6.80
   3  -6  -8   13.70    7.30
  -3  -6   8   22.00    9.00
  -3   6  -8   34.00   13.10
  -3   6  -8    2.30    5.40
   4  -6   8   11.30    7.50
  -4  -6  -8    4.90    2.80
  -4  -6  -8    3.00    8.40
   4  -6   8   -6.70   12.10
  -4   6   8    8.00    3.50
   4  -6  -8    1.70   11.10
  -4   6  -8   11.70    4.70
  -4   6  -8   -0.90    7.20
   4  -6  -8   10.50    9.60
  -4  -6   8    5.30    2.90
   4  -6  -8    0.80    8.10
   0  -7   8   59.29    6.80
   0  -7  -8   60.59    8.70
   0   7  -8   48.60   10.30
   0   7  -8   65.59    9.50
  -1   7   8  112.29    9.70
  -1  -7  -8  112.29   11.40
  -1   7  -8   95.59   13.80
   1  -7  -8   98.19   13.40
  -1  -7   8  111.39   12.40
   1  -7  -8   95.39   13.70
   1  -7  -8  118.79   15.40
  -1   7  -8  104.69   12.90
  -1  -7   8  105.79    8.50
  -1   7  -8  134.79   11.40
  -2   7   8   71.29    7.20
  -2   7   8   85.39   10.20
  -2  -7  -8  113.09   15.70
  -2  -7  -8   82.39    6.80
   2  -7   8   88.79   10.70
  -2  -7  -8   88.69   12.00
   2   7  -8   89.79   13.80
  -2  -7  -8   99.99   13.70
   2  -7   8   65.59   11.60
  -2  -7   8   82.09    8.30
   2  -7  -8   75.79   13.90
  -2  -7   8  103.79   13.20
  -2   7  -8   82.49    8.20
  -2  -7   8   80.19    6.40
   2  -7  -8   73.19   11.70
  -3  -7  -8  353.66   26.70
  -3   7   8  365.96   22.80
   3  -7   8  319.27   26.80
   3  -7   8  323.37   26.50
   3  -7  -8  366.26   26.80
  -3  -7   8  363.66   24.00
  -3   7  -8  333.77   22.80
  -3  -7   8  353.56   22.40
   3  -7  -8  305.17   26.20
  -4  -7  -8   68.39    6.50
   4  -7   8   75.39   10.00
  -4   7   8   71.49    7.10
   4  -7  -8   74.39   11.80
   4  -7  -8   72.49   13.10
  -4   7  -8   59.59   10.00
  -4  -7   8   67.79    6.70
  -4   7  -8   81.29    9.00
   0   8  -8  181.78   19.90
   0  -8   8  184.68   14.10
   0  -8  -8  178.58   17.30
   1  -8   8  151.18   13.40
   1   8  -8  165.88   18.00
  -1  -8  -8  162.08   14.40
  -1  -8  -8  139.29   12.70
  -1  -8   8  166.88   12.40
   1  -8  -8  156.98   16.30
   1  -8  -8  137.29   17.20
  -2  -8  -8  106.69    8.80
   2  -8   8  101.39   12.90
  -2   8   8  131.89    9.80
   2  -8   8  112.29   16.10
  -2  -8  -8  109.49   13.80
   2  -8  -8  104.29   14.70
  -2  -8   8  103.09    8.30
   2  -8  -8  109.89   16.60
  -2  -8   8  111.79   10.40
  -3  -8  -8   62.19    6.00
  -3   8   8   61.99    8.30
  -3  -8  -8   67.69   10.70
   3  -8   8   56.29    9.60
  -3   8  -8   55.09    7.70
   3  -8  -8   68.99   10.50
   0  -9  -8   20.90    7.20
   0  -9   8   11.40    5.10
   0   9  -8    0.30    9.80
   1  -9   8   39.60    7.40
  -1  -9  -8   42.60    8.40
   1  -9  -8   50.09    9.70
  -1  -9   8   45.30    8.00
  -2  -9  -8   70.59   11.10
   2  -9   8   58.79    9.90
   2  -9  -8   70.69   13.80
  -2  -9   8   60.59    8.10
   2  -9  -8   76.09   13.00
   3  -9   8   42.70   13.20
   3  -9   8   60.79    9.40
  -3  -9  -8   30.10    6.90
  -3   9   8   56.99    7.30
  -3  -9   8   41.00    5.70
   3  -9  -8   41.40    7.90
  -3  -9   8   60.19   10.20
   3  -9  -8   51.39   11.60
   0 -10   8   20.70    5.50
   0 -10  -8   15.00    8.70
   1 -10   8  447.86   32.20
  -1 -10  -8  465.55   32.90
  -1 -10   8  499.85   31.60
   1 -10  -8  431.56   32.50
  -2 -10  -8   11.20    9.40
   2 -10   8    9.40    9.30
  -2 -10   8    4.20    5.20
  -2  10  -8    0.90    6.90
   2 -10  -8    2.80    5.70
   0 -11  -8   37.10    9.10
   0 -11   8   62.59   11.00
  -1 -11  -8   12.50    7.70
   1 -11   8   11.40    8.80
  -1 -11   8   11.90    7.30
   1 -11  -8    7.00    7.50
   0   0  -9    1.80    3.00
   0   0  -9    0.40    2.40
   0   0  -9    2.10    3.90
   0   0   9   -0.10    2.30
   0   0  -9   -0.20    1.70
   0   0   9    0.40    1.90
   0   0   9    0.70    1.70
  -1   0   9  205.68   12.30
  -1   0  -9  180.08   14.10
  -1   0  -9  205.78   12.50
   1   0  -9  199.88   14.70
   1   0   9  160.98   13.50
  -1   0  -9  157.28   12.90
   1   0   9  211.98   13.60
  -1   0  -9  191.38   13.30
  -1   0  -9  196.88   14.10
  -1   0  -9  181.78   13.20
  -1   0   9  187.88   12.80
  -1   0   9  197.68   12.80
  -2   0  -9  948.31   67.39
   2   0  -9 1126.19   67.59
  -2   0   9 1072.39   66.69
  -2   0  -9  992.00   66.99
   2   0   9  972.60   67.39
  -2   0  -9 1076.09   66.49
   2   0   9 1007.90   67.59
  -2   0   9 1114.79   67.09
  -2   0  -9 1068.99   67.39
   2   0  -9 1064.29   68.79
   2   0  -9 1088.39   67.99
  -2   0   9 1036.30   66.29
  -3   0   9    1.10    3.00
  -3   0  -9   -1.50    5.40
   3   0  -9    6.70    7.60
  -3   0   9    0.10    2.00
  -3   0  -9    5.70    4.80
   3   0   9    3.80    5.10
   3   0   9    0.00    5.30
  -3   0  -9    3.50    4.60
  -3   0  -9    2.20    2.70
   3   0  -9   12.90    8.00
   4   0   9  259.87   21.10
   4   0   9  290.07   20.20
  -4   0   9  255.77   17.50
  -4   0  -9  252.37   17.60
  -5   0  -9    4.00    4.30
   5   0   9    3.20   11.20
   5   0   9    2.60    5.50
   0   1   9   28.40    3.30
   0   1  -9   33.00    5.30
   0   1  -9   27.40    3.60
   0  -1  -9   36.50    4.70
   0  -1   9   26.40    4.60
   0  -1  -9   27.80    5.20
   0  -1   9   26.70    3.00
   0  -1   9   30.70    3.80
   0   1   9   26.60    3.50
   1   1  -9  455.25   29.70
  -1  -1  -9  458.05   28.60
  -1   1   9  448.66   28.90
  -1  -1  -9  396.86   29.20
   1  -1   9  476.25   29.30
   1   1  -9  474.65   29.60
   1   1  -9  455.55   30.30
  -1  -1  -9  419.56   29.80
  -1  -1  -9  476.35   29.30
  -1  -1  -9  477.15   29.90
  -1   1   9  457.55   28.60
  -1  -1  -9  405.56   29.60
   1  -1  -9  375.46   29.20
   1   1   9  477.95   29.30
  -1  -1   9  466.95   28.90
   1  -1  -9  461.95   29.40
   1  -1  -9  414.26   30.30
  -1   1  -9  431.26   29.10
  -1  -1   9  459.85   28.50
  -1   1  -9  455.95   28.70
  -1   1  -9  514.65   29.60
  -1   1  -9  462.25   29.80
  -1   1  -9  417.56   29.30
  -1   1  -9  408.16   29.70
  -2  -1  -9 1424.46   89.19
   2   1  -9 1475.35   89.99
  -2  -1  -9 1354.66   88.49
   2   1  -9 1454.65   90.39
   2   1  -9 1456.45   89.19
  -2   1   9 1402.16   88.59
  -2   1   9 1402.06   88.39
  -2  -1  -9 1401.86   88.99
   2  -1   9 1283.77   88.99
  -2  -1  -9 1444.66   87.99
  -2   1   9 1371.36   87.89
   2  -1   9 1219.88   89.09
   2   1   9 1221.28   88.79
   2   1   9 1382.26   89.09
  -2   1  -9 1523.35   89.19
  -2   1  -9 1399.26   88.09
   2  -1  -9 1421.96   89.09
   2  -1  -9 1349.77   90.19
  -2  -1   9 1378.96   88.29
  -2  -1   9 1455.25   88.69
  -2   1  -9 1436.16   89.09
  -2  -1   9 1342.87   87.89
  -2   1  -9 1344.27   89.09
   3   1  -9  418.46   29.60
   3  -1   9  363.46   27.10
  -3  -1  -9  387.26   27.40
   3  -1   9  376.86   26.90
  -3  -1  -9  400.16   25.10
  -3   1   9  329.57   26.00
  -3  -1  -9  349.67   27.80
   3   1  -9  410.66   28.70
  -3  -1  -9  364.56   26.30
   3   1  -9  390.36   28.80
  -3   1   9  388.66   24.90
  -3   1  -9  381.06   25.10
  -3   1  -9  355.36   26.50
   3   1   9  420.16   26.80
  -3  -1   9  386.36   24.80
   3  -1  -9  399.56   29.00
   3  -1  -9  414.96   28.10
  -3   1  -9  434.46   32.20
   3   1   9  387.66   27.00
  -3   1  -9  426.46   29.60
  -4   1   9  239.68   16.40
   4  -1   9  252.37   20.40
   4  -1   9  230.18   20.40
  -4  -1  -9  243.88   16.40
  -4   1  -9  218.48   19.10
  -4   1  -9  247.98   16.70
   4   1   9  233.78   20.00
   4  -1  -9  273.27   25.50
  -4  -1   9  230.78   16.20
   4   1   9  288.27   19.10
   0   2   9  808.92   50.99
   0   2  -9  849.02   50.69
   0   2  -9  689.03   51.09
   0  -2   9  848.32   50.29
   0   2   9  873.01   50.39
   0  -2  -9  683.73   50.99
   0  -2   9  757.02   50.79
   0  -2   9  869.41   50.79
   0   2   9  852.71   50.69
   0  -2  -9  715.93   51.69
   0   2  -9  833.12   51.39
   0  -2  -9  722.93   50.69
   1   2  -9  879.51   53.39
  -1  -2  -9  907.81   52.89
  -1   2   9  848.62   53.19
   1   2  -9  878.61   53.99
  -1   2   9  816.72   52.49
  -1  -2  -9  770.02   53.19
  -1  -2  -9  860.81   52.49
   1  -2   9  723.53   53.19
  -1   2   9  828.42   52.79
  -1  -2  -9  910.71   53.39
   1  -2   9  816.42   53.19
  -1   2  -9  745.63   53.99
  -1   2  -9  774.42   52.89
  -1   2  -9  850.21   53.69
   1   2   9  839.62   52.99
   1  -2  -9  846.22   53.29
  -1   2  -9  823.42   52.49
  -1  -2   9  793.72   52.79
  -1   2  -9  952.30   53.59
   1  -2  -9  771.02   54.19
  -1   2  -9  793.32   53.29
  -1  -2   9  859.21   52.89
   1  -2  -9  701.93   52.99
   2   2  -9  261.27   18.40
   2  -2   9  227.88   17.50
   2   2  -9  240.98   19.50
  -2   2   9  233.88   16.40
   2  -2   9  213.78   18.40
  -2  -2  -9  249.88   16.00
  -2   2   9  243.18   15.80
  -2  -2  -9  244.38   17.20
  -2   2   9  254.87   16.50
  -2  -2  -9  250.57   17.00
  -2  -2  -9  252.57   17.20
   2   2  -9  223.28   19.40
  -2   2  -9  254.67   17.20
  -2   2  -9  257.37   17.70
  -2  -2   9  241.38   15.80
  -2   2  -9  272.77   17.30
   2  -2  -9  246.48   17.80
   2   2   9  269.47   18.10
  -2   2  -9  246.78   16.10
  -2  -2   9  234.78   16.50
   2  -2  -9  234.48   18.90
   2   2   9  215.38   17.50
   3  -2   9  274.37   22.00
  -3   2   9  284.47   19.10
   3   2  -9  349.07   25.10
   3   2  -9  299.87   22.90
  -3   2   9  288.97   20.10
  -3  -2  -9  290.97   21.30
  -3  -2  -9  286.87   20.90
  -3  -2  -9  288.47   19.30
  -3  -2  -9  270.37   21.30
  -3   2  -9  287.47   19.40
   3  -2  -9  326.07   23.60
  -3   2  -9  275.57   21.30
  -3   2  -9  312.37   21.80
  -3   2  -9  275.87   21.10
   3  -2  -9  302.77   22.60
  -3  -2   9  290.17   19.10
   3   2   9  316.67   22.70
   3   2   9  320.47   21.10
  -4  -2  -9  514.85   33.50
   4  -2   9  535.25   36.70
  -4   2   9  510.05   33.60
   4  -2   9  489.35   36.70
  -4   2  -9  515.65   33.70
  -4  -2   9  482.75   33.40
   4   2   9  534.65   36.30
   4  -2  -9  524.75   37.60
   4   2   9  587.44   35.60
   0   3   9   39.40    5.10
   0   3   9   41.00    4.80
   0  -3   9   39.20    3.80
   0  -3   9   42.70    5.10
   0  -3   9   40.60    5.40
   0  -3  -9   38.60    6.00
   0   3  -9   47.10    4.80
  -1  -3  -9   48.40    4.70
   1   3  -9   53.19    6.60
  -1   3   9   49.20    5.30
   1  -3   9   41.70    7.00
   1  -3   9   41.40    6.20
   1   3  -9   53.89    7.80
   1   3  -9   48.10    5.50
  -1  -3  -9   46.20    4.30
  -1  -3  -9   44.00    6.80
  -1   3   9   47.10    4.60
  -1   3  -9   54.29    6.40
  -1   3  -9   41.30    6.50
  -1   3  -9   55.49    5.00
   1  -3  -9   44.60    8.30
  -1   3  -9   48.90    4.60
  -1  -3   9   43.40    5.20
  -1  -3   9   51.89    5.20
   1  -3  -9   43.00    5.20
  -1  -3   9   45.10    3.80
  -2  -3  -9   29.50    5.40
   2  -3   9   24.60    4.80
  -2   3   9   31.60    3.40
  -2  -3  -9   29.90    3.90
   2   3  -9   32.30    8.10
  -2  -3  -9   27.10    5.40
   2  -3   9   22.30    5.70
  -2   3   9   30.00    4.10
  -2  -3  -9   34.90    5.10
   2   3  -9   33.20    6.10
  -2   3   9   28.90    4.10
   2  -3  -9   45.20    8.90
  -2   3  -9   35.90    6.70
  -2   3  -9   29.30    5.80
  -2  -3   9   27.70    4.50
  -2  -3   9   28.30    3.00
   2  -3  -9   12.40   10.40
  -2   3  -9   36.80    5.60
   2   3   9   34.30    5.80
   2  -3  -9   26.10    5.30
  -2  -3   9   26.60    4.40
   2   3   9   24.00    5.30
  -2   3  -9   30.50    3.90
  -3  -3  -9  754.92   47.80
   3  -3   9  696.43   48.40
  -3   3   9  724.13   47.00
   3   3  -9  778.42   50.09
   3   3  -9  812.92   51.09
   3  -3   9  747.53   48.30
  -3   3  -9  688.13   47.80
   3  -3  -9  634.94   52.59
  -3   3  -9  753.92   48.20
   3   3   9  649.54   48.50
   3  -3  -9  685.23   49.60
   4  -3   9  189.68   19.00
   4  -3   9  201.68   17.20
  -4   3   9  181.38   13.80
  -4  -3  -9  190.58   13.40
   4  -3  -9  187.68   20.30
  -4  -3   9  197.38   13.30
   4   3   9  208.38   17.40
   4   3   9  231.28   16.30
  -4   3  -9  188.48   13.90
   0  -4   9   32.30    4.10
   0   4   9   31.20    3.60
   0  -4   9   33.20    4.80
   0   4  -9   31.20    5.80
   0   4  -9   26.50    4.60
   0  -4   9   25.10    4.30
   0  -4  -9   24.50    5.00
   0  -4  -9   35.80    5.30
   0   4  -9   34.00    5.30
   0   4   9   31.30    4.40
  -1   4   9  447.96   30.10
   1  -4   9  425.16   30.50
  -1  -4  -9  489.15   30.90
   1   4  -9  470.65   31.40
  -1   4   9  462.25   29.60
  -1   4   9  492.15   30.50
   1   4  -9  498.35   31.60
  -1  -4  -9  467.65   30.50
  -1  -4  -9  459.45   29.50
  -1  -4  -9  439.66   30.80
  -1  -4   9  458.35   30.10
  -1  -4   9  468.55   30.70
  -1   4  -9  483.65   30.80
   1  -4  -9  442.36   32.30
  -1   4  -9  427.26   30.30
  -1   4  -9  470.15   29.80
   1  -4  -9  424.76   31.80
   1  -4  -9  439.46   30.70
  -1   4  -9  490.05   30.90
  -1  -4   9  465.65   29.40
  -1   4  -9  465.05   31.00
  -1  -4   9  434.66   30.20
   1   4   9  461.95   30.40
   2   4  -9   29.20    5.80
   2  -4   9   21.90    6.90
  -2  -4  -9   39.40    7.00
  -2  -4  -9   28.90    3.80
  -2  -4  -9   35.20    6.40
  -2   4   9   29.60    5.30
  -2   4   9   24.40    4.30
  -2   4   9   24.60    3.40
   2  -4   9   25.70    5.30
  -2  -4   9   27.10    6.10
  -2   4  -9   33.20    7.00
  -2  -4   9   25.30    5.10
  -2   4  -9   22.00    3.30
  -2  -4   9   22.90    4.20
   2  -4  -9   37.50    9.70
  -2   4  -9   28.90    6.60
  -2   4  -9   25.30    5.50
  -2  -4   9   30.50    3.00
   2   4   9   18.50    5.40
   2  -4  -9   27.20    5.10
  -3  -4  -9   56.79    5.50
   3   4  -9   60.99   13.70
  -3   4   9   66.19    5.60
  -3   4   9   67.49    7.20
  -3  -4  -9   58.19   10.00
   3  -4   9   71.29   10.90
  -3  -4  -9   70.89   10.20
   3  -4   9   57.39   10.10
   3  -4  -9   52.39   12.70
  -3  -4   9   63.29    5.30
  -3   4  -9   63.59   10.00
  -3   4  -9   63.99    5.90
   3   4   9   78.89    9.40
  -3  -4   9   59.49    7.90
   3  -4  -9   74.99   11.10
   4  -4   9    1.40    9.70
  -4   4   9   10.20    3.60
  -4  -4  -9    6.60    2.90
  -4  -4   9   18.30    2.80
  -4   4  -9    0.50    9.90
   4   4   9   13.60    8.10
  -4   4  -9    7.70    4.00
   4  -4  -9    2.50    8.40
   4  -4  -9   10.70   10.00
   0  -5   9  113.29   11.90
   0   5   9  125.59   11.30
   0  -5  -9  147.09   11.70
   0  -5   9  135.19   10.20
   0  -5  -9  106.59   12.70
   0   5  -9  138.39   12.00
   0   5  -9  145.29   11.40
   0   5  -9  142.79   10.90
  -1  -5  -9  384.16   29.90
  -1   5   9  442.56   28.10
  -1   5   9  395.26   29.20
   1   5  -9  440.46   30.20
  -1  -5  -9  493.65   29.40
  -1  -5  -9  449.86   29.10
   1  -5   9  382.56   28.80
  -1   5   9  442.76   29.20
  -1  -5  -9  447.76   29.80
   1   5  -9  487.85   30.80
  -1   5  -9  433.76   28.40
   1   5   9  504.75   29.30
  -1  -5   9  442.06   29.20
   1  -5  -9  429.56   30.90
  -1  -5   9  445.86   27.90
   1  -5  -9  397.86   30.50
  -1   5  -9  402.36   28.90
  -1   5  -9  409.86   29.40
  -1   5  -9  451.55   29.50
  -1   5  -9  433.16   29.40
   1  -5  -9  402.36   29.20
  -1  -5   9  440.46   28.50
  -1  -5   9  412.66   29.60
  -2  -5  -9   18.10    5.50
  -2  -5  -9   10.90    2.40
  -2  -5  -9   12.90    5.10
   2  -5   9   11.10    4.90
  -2   5   9   13.30    4.10
   2   5  -9   21.80    7.70
  -2   5   9   14.10    2.50
  -2  -5   9   14.30    2.00
  -2   5  -9   15.30    3.30
   2  -5  -9   13.90    6.00
  -2  -5   9   11.30    5.60
   2  -5  -9   13.20    7.10
  -2   5  -9   11.70    5.50
  -2  -5   9   16.20    3.70
   2  -5  -9    8.20    5.10
  -2   5  -9   20.20    7.90
  -2   5  -9   11.10    5.40
   2   5   9   14.10    6.00
   3  -5   9  207.78   18.10
  -3  -5  -9  198.58   18.30
  -3  -5  -9  215.18   18.30
   3  -5   9  211.78   18.80
   3   5  -9  200.98   21.20
  -3  -5  -9  217.38   14.00
  -3   5   9  209.88   16.10
  -3   5   9  216.78   14.20
  -3  -5   9  226.78   13.90
  -3  -5   9  190.58   16.60
   3  -5  -9  213.98   18.20
   3  -5  -9  184.98   19.90
  -3   5  -9  175.88   16.80
  -3   5  -9  223.18   14.40
  -3  -5   9  229.48   15.90
  -4   5  -9    5.80    7.80
   4  -5  -9   13.70   12.80
   0   6  -9 1205.68   70.99
   0  -6  -9  920.51   71.09
   0   6  -9 1125.19   71.39
   0  -6   9 1158.78   70.09
   0  -6  -9 1030.50   70.49
   1  -6   9   59.59    7.70
   1   6  -9   79.09    9.50
  -1   6   9   80.19    8.10
  -1  -6  -9   66.19    6.30
  -1  -6  -9   80.39   10.00
  -1   6   9   72.79    6.70
  -1   6   9   86.99   11.20
   1  -6  -9   58.89    9.70
   1  -6  -9   77.99   14.10
  -1  -6   9   52.69   10.00
   1  -6  -9   63.49    9.90
  -1   6  -9   82.89    8.90
  -1  -6   9   71.59    7.10
  -1   6  -9   82.19    8.70
  -1   6  -9   63.19    9.90
  -1  -6   9   84.49   10.50
  -1  -6   9   74.59    6.00
  -2  -6  -9  159.98   13.30
  -2  -6  -9  155.68   13.70
  -2  -6  -9  142.29   13.90
   2  -6   9  137.79   13.10
  -2   6   9  148.79   10.40
   2  -6   9  131.79   14.90
   2   6  -9  165.78   15.80
  -2   6   9  146.49   11.90
  -2  -6   9  144.29    9.90
  -2  -6   9  136.19   12.60
   2  -6  -9  141.69   16.40
  -2   6  -9  139.19   15.80
   2  -6  -9  132.09   13.70
  -3   6   9  492.75   30.40
   3  -6   9  467.55   33.10
   3  -6   9  436.46   33.40
  -3  -6  -9  473.65   30.20
  -3   6  -9  484.65   30.60
   3  -6  -9  475.15   33.50
  -3  -6   9  493.15   30.20
   3  -6  -9  377.06   33.70
  -3  -6   9  496.95   31.60
  -4  -6  -9    5.80    3.10
  -4   6   9    8.80    3.70
  -4  -6  -9   10.80    8.00
   4  -6   9   10.80   12.30
  -4   6  -9   10.70    4.50
  -4   6  -9   -0.30    7.70
  -4   6  -9    2.40    6.50
   4  -6  -9   10.50    9.90
   4  -6  -9    9.60   11.70
  -4  -6   9    6.70    3.20
   4  -6  -9    1.60   10.40
   0   7  -9    2.80    6.40
   0   7  -9   -3.40    6.40
   0  -7  -9   -6.10   10.50
   0  -7  -9   -1.80    5.60
  -1   7   9  224.78   16.10
  -1  -7  -9  253.87   17.60
   1  -7   9  204.38   16.70
   1   7  -9  215.98   19.20
  -1   7  -9  224.08   18.20
  -1  -7   9  226.78   16.10
   1  -7  -9  202.08   18.90
  -1  -7   9  226.18   15.30
  -2  -7  -9  143.89   10.90
   2  -7   9  127.69   16.40
  -2   7   9  162.08   14.40
   2  -7   9  157.88   14.50
  -2  -7  -9  174.58   14.10
  -2   7   9  153.48   11.10
  -2   7  -9  148.99   12.40
  -2  -7   9  158.48   10.90
  -2  -7   9  155.18   12.50
   2  -7  -9  145.09   15.80
   2  -7  -9  180.88   16.80
  -2  -7   9  172.58   15.70
  -3  -7  -9  123.49   11.90
  -3   7   9  119.29    9.00
   3  -7   9  101.99   15.10
  -3  -7  -9  108.19    8.40
  -3  -7   9  108.19   11.50
  -3  -7   9  109.09    8.20
  -3   7  -9   93.29    9.40
   3  -7  -9  102.19   15.90
   0  -8  -9  165.38   14.90
   0   8  -9  147.29   17.80
   0  -8   9  154.18   12.80
   1  -8   9  213.58   17.50
  -1  -8  -9  239.28   19.30
   1   8  -9  222.18   22.10
   1  -8  -9  211.88   21.10
   1  -8  -9  221.08   19.00
  -1  -8   9  240.58   16.70
   2  -8   9  213.18   21.70
   2  -8   9  227.58   18.50
  -2  -8  -9  258.47   20.10
  -2   8   9  244.98   16.90
   2  -8  -9  239.28   21.40
  -2   8  -9  235.28   20.40
   2  -8  -9  213.78   19.80
  -2  -8   9  250.67   17.60
  -2  -8   9  241.18   16.20
   3  -8   9  154.88   15.10
  -3  -8  -9  189.18   14.80
  -3  -8  -9  153.38   12.10
  -3   8   9  183.48   12.50
   3  -8   9  152.98   18.20
  -3   8  -9  125.79   14.50
  -3  -8   9  195.78   15.90
  -3   8  -9  147.59   17.30
   3  -8  -9  179.78   19.30
  -3  -8   9  152.68   11.60
   3  -8  -9  156.48   17.70
   0  -9  -9  120.29   14.00
   0  -9   9  127.79   12.20
  -1  -9  -9  188.88   17.80
   1  -9   9  180.38   15.10
   1  -9  -9  158.48   17.00
  -1  -9   9  200.68   15.50
  -2  -9  -9   62.39   12.20
   2  -9   9   57.69   11.40
  -2  -9   9   65.39    9.50
   2  -9  -9   66.99   10.90
   0 -10   9  354.16   25.20
   0 -10  -9  342.57   25.60
  -1 -10  -9  113.29   12.40
   1 -10  -9  101.49   12.30
  -2 -10  -9   29.20    9.20
   2 -10   9   24.80    8.10
  -2 -10   9   31.30    7.40
   2 -10  -9   26.10    6.60
   0 -11  -9   33.90    7.30
   0 -11   9   41.20    7.20
   0   0 -10   59.99    4.70
   0   0  10   65.49    6.70
   0   0  10   45.40    5.10
  -1   0 -10  892.81   60.69
  -1   0  10  963.60   59.79
  -1   0 -10  918.51   60.89
   1   0 -10  921.81   61.59
  -1   0  10  995.30   60.59
   1   0  10  960.50   60.59
  -1   0 -10  953.60   60.29
  -1   0  10  967.00   60.19
  -1   0 -10  893.51   59.89
   1   0 -10  970.40   60.49
   1   0 -10  935.91   60.99
  -2   0  10    4.40    2.20
   2   0 -10    1.80    5.20
   2   0  10    4.10    4.00
  -2   0  10    2.50    1.40
  -2   0  10    3.80    2.80
  -2   0 -10    6.10    2.10
  -2   0 -10   10.60    3.80
  -2   0 -10    3.70    4.00
  -2   0 -10    7.40    2.90
   2   0 -10    3.20    6.10
   2   0 -10    3.40    3.60
   2   0  10   -0.80    4.30
  -3   0  10  268.37   18.20
  -3   0  10  263.77   19.00
  -3   0 -10  277.17   18.30
   3   0  10  293.57   20.40
   3   0 -10  317.97   23.30
  -3   0 -10  266.67   20.00
  -3   0 -10  257.77   20.10
  -3   0 -10  293.97   20.30
   3   0 -10  289.47   23.20
   4   0  10  354.46   23.80
  -4   0 -10  311.97   21.30
   4   0  10  297.47   24.60
  -4   0 -10  330.37   24.60
  -4   0  10  318.47   21.00
   0  -1  10 1197.68   70.89
   0  -1 -10 1237.48   70.99
   0  -1 -10 1054.09   71.79
   0  -1 -10  984.30   70.99
   0   1 -10 1104.59   71.59
   0   1  10 1117.19   71.19
   0  -1  10 1210.48   70.49
   0  -1  10  950.60   70.89
   0   1 -10 1216.38   70.79
   0   1  10 1206.78   70.89
   0   1  10 1203.68   70.49
   0  -1 -10  971.20   71.29
   0   1 -10  993.10   71.39
   1  -1  10  149.39   11.80
   1   1 -10  159.68   11.50
  -1  -1 -10  150.48   11.00
  -1   1  10  163.18   10.90
   1  -1  10  127.69   11.50
  -1  -1 -10  154.58   12.80
  -1   1  10  157.38   10.10
  -1   1  10  149.09   10.60
  -1  -1 -10  157.38   10.90
   1   1 -10  148.69   12.90
   1   1 -10  152.28   12.50
  -1  -1  10  168.48   11.00
  -1  -1  10  151.78   10.90
  -1   1 -10  155.98   12.30
   1   1  10  153.28   12.30
  -1   1 -10  150.08   10.60
   1  -1 -10  129.59   12.70
  -1   1 -10  147.39   11.10
  -1   1 -10  159.88   11.10
   1  -1 -10  137.09   11.70
  -1  -1  10  156.88   10.00
   2   1 -10 2079.59  131.89
   2  -1  10 1876.81  130.39
  -2   1  10 2162.38  130.29
   2   1 -10 2123.99  130.49
  -2  -1 -10 2180.58  130.79
  -2   1  10 2040.40  129.29
  -2  -1 -10 2078.49  129.89
   2   1 -10 2140.99  131.59
  -2  -1 -10 2036.40  130.49
  -2   1  10 2009.90  129.79
  -2  -1 -10 2117.59  129.39
   2  -1  10 1880.91  130.49
   2  -1 -10 1988.80  131.69
  -2  -1  10 1984.10  129.69
   2  -1 -10 2094.09  130.39
  -2  -1  10 2184.58  130.29
  -2   1 -10 2087.39  129.39
  -2   1 -10 2015.70  130.49
   2   1  10 2103.89  130.39
  -2   1 -10 2099.59  130.59
  -2  -1  10 1999.60  129.29
  -2   1 -10 1915.01  129.79
   2   1  10 1799.72  130.19
   3  -1  10  106.09   11.50
   3   1 -10  119.79   17.40
  -3  -1 -10   90.19   10.10
  -3  -1 -10  104.79    9.90
  -3  -1 -10  102.19    8.50
  -3  -1 -10  101.49   10.80
  -3   1  10  100.59    8.80
  -3   1  10  109.99    7.70
   3   1 -10  128.29   17.00
   3   1 -10  124.49   15.60
  -3   1 -10   87.19   10.10
   3  -1 -10  128.79   14.50
   3   1  10  120.09   10.60
  -3   1 -10  105.09   10.00
  -3  -1  10  106.99    7.70
   3  -1 -10  120.29   14.00
  -4   1  10   48.90    6.00
   4  -1  10   67.89   10.40
   4  -1  10   63.79   10.70
  -4  -1 -10   52.89    5.80
  -4   1 -10   55.89    9.80
   4   1  10   67.39   10.00
   4   1  10   48.30    9.70
  -4  -1  10   58.79    5.50
  -4   1 -10   42.40    6.10
   4  -1 -10   52.49   14.60
   0   2  10   12.60    3.10
   0   2  10    9.20    2.40
   0   2 -10   12.00    3.30
   0  -2  10   10.70    2.10
   0  -2 -10    0.10    5.40
   0   2 -10   19.60    4.50
   0  -2 -10    9.70    5.40
   0  -2 -10   12.60    3.30
   0  -2  10    9.30    3.80
   0  -2  10    4.80    3.40
   0   2 -10   10.30    2.50
   1   2 -10  329.07   21.40
  -1   2  10  317.27   19.70
  -1  -2 -10  318.37   20.50
   1   2 -10  330.87   21.40
  -1   2  10  303.67   20.40
  -1  -2 -10  333.97   20.70
   1  -2  10  275.67   20.60
  -1   2  10  301.07   20.20
   1  -2  10  360.16   22.60
  -1  -2 -10  320.07   19.70
   1   2 -10  311.57   21.90
  -1   2 -10  300.97   19.80
  -1  -2  10  296.77   20.30
  -1   2 -10  282.57   20.40
  -1  -2  10  274.37   20.50
   1  -2 -10  284.07   22.00
  -1  -2  10  313.47   19.60
  -1   2 -10  309.97   21.10
   1   2  10  247.58   21.70
   1  -2 -10  308.47   20.80
  -1   2 -10  276.87   20.50
   2  -2  10  941.41   65.49
  -2  -2 -10 1038.10   64.79
   2   2 -10 1055.89   66.69
   2  -2  10  885.31   65.49
  -2  -2 -10 1011.90   65.49
  -2   2  10 1027.10   64.99
  -2   2  10 1024.50   64.09
  -2  -2 -10 1039.80   64.19
  -2  -2 -10 1063.79   65.59
   2   2 -10 1015.30   65.69
  -2   2  10 1006.60   64.69
   2   2 -10 1071.09   66.99
   2  -2 -10  972.60   66.69
   2   2  10  913.81   65.09
  -2   2 -10 1058.49   65.49
   2   2  10 1138.79   65.49
  -2   2 -10  934.71   64.79
  -2  -2  10 1004.90   64.09
  -2   2 -10 1017.40   64.29
  -2   2 -10 1016.20   65.59
   2  -2 -10 1002.60   65.29
  -2  -2  10  967.90   64.69
  -2   2 -10 1031.20   65.59
  -3  -2 -10  181.38   14.20
  -3  -2 -10  163.78   14.90
  -3   2  10  173.08   12.60
   3  -2  10  187.58   15.20
   3  -2  10  165.28   14.50
   3   2 -10  180.88   20.50
  -3  -2 -10  172.38   13.80
  -3   2 -10  147.09   14.10
  -3   2 -10  169.48   14.10
  -3   2 -10  185.68   15.10
   3   2  10  196.88   14.90
   3   2  10  162.18   14.50
   3  -2 -10  155.18   17.70
  -4   2  10  403.66   26.60
   4  -2  10  433.76   29.90
   4  -2  10  399.76   29.40
  -4  -2 -10  380.76   26.50
  -4   2 -10  400.26   26.80
   4  -2 -10  423.76   33.50
   4   2  10  402.96   29.50
  -4   2 -10  407.66   28.60
  -4  -2  10  386.96   26.40
   4   2  10  458.75   28.70
   0   3  10  665.83   39.60
   0  -3  10  551.04   40.30
   0  -3 -10  591.34   39.80
   0  -3  10  602.04   40.00
   0   3 -10  634.94   40.70
   0  -3 -10  653.23   40.20
   0   3  10  614.64   40.10
   0   3 -10  644.74   39.90
   0   3  10  558.74   40.30
   0  -3  10  616.14   40.20
   0  -3 -10  561.34   41.40
   0   3 -10  698.13   41.00
   0  -3  10  638.14   39.40
  -1   3  10  932.11   59.99
   1   3 -10 1017.70   60.29
   1  -3  10  834.42   59.89
  -1  -3 -10  975.10   60.09
  -1  -3 -10  940.31   59.09
  -1  -3 -10  946.91   59.69
   1   3 -10  924.31   60.79
  -1  -3 -10 1000.20   60.49
   1   3 -10  983.10   61.09
   1  -3 -10  842.02   60.99
   1  -3 -10  905.01   59.89
  -1   3 -10  981.90   60.59
  -1  -3  10  944.61   59.09
  -1   3 -10  891.11   60.19
  -1   3 -10  953.50   60.39
  -1  -3  10  897.61   59.49
   1   3  10  834.02   59.79
   1  -3 -10 1002.90   61.99
  -1   3 -10  882.51   59.49
  -1   3 -10  921.81   59.19
   2  -3  10   32.30    5.50
  -2  -3 -10   37.00    6.50
   2   3 -10   39.90    7.00
  -2   3  10   31.00    5.10
  -2   3  10   38.10    3.60
  -2  -3 -10   30.50    5.80
  -2  -3 -10   41.80    5.80
  -2   3  10   37.20    4.50
  -2  -3 -10   35.80    4.10
   2   3 -10   47.70    8.60
   2  -3  10   24.20    6.90
  -2  -3  10   40.30    5.50
  -2  -3  10   28.50    5.30
  -2   3 -10   38.10    4.40
   2  -3 -10   31.40    7.40
   2  -3 -10   40.20    5.60
  -2   3 -10   39.10    6.30
   2   3  10   36.10    5.60
   2  -3 -10   33.20   11.50
   2   3  10   31.70    6.60
  -2  -3  10   35.20    3.30
  -2   3 -10   40.10    7.30
  -2   3 -10   41.10    7.10
  -3   3  10  294.67   19.40
   3  -3  10  286.97   22.40
   3   3 -10  316.17   25.00
  -3  -3 -10  304.27   19.40
  -3   3  10  286.87   20.50
   3  -3  10  281.97   22.50
  -3  -3 -10  253.87   21.60
  -3  -3 -10  296.17   21.80
   3  -3 -10  318.57   22.80
   3   3  10  304.67   21.60
  -3   3 -10  255.57   21.70
   3   3  10  344.07   21.80
  -3  -3  10  310.07   19.20
  -3   3 -10  318.27   19.50
  -3   3 -10  281.77   21.90
  -4   3  10   38.70    4.40
  -4  -3 -10   38.20    5.00
   4  -3  10   33.40    8.30
   4   3  10   40.50    7.80
  -4  -3  10   42.30    5.00
   4  -3 -10   35.40   11.50
  -4   3 -10   47.00    5.50
  -4   3 -10   36.30    8.30
   0  -4  10  373.36   26.60
   0   4 -10  403.56   26.00
   0   4  10  390.46   26.50
   0   4 -10  407.66   27.00
   0  -4 -10  444.56   27.30
   0  -4  10  371.26   26.10
   0  -4 -10  383.76   26.60
   0  -4  10  367.76   25.40
   0   4 -10  399.76   26.70
   0   4  10  385.56   26.10
  -1  -4 -10  694.83   45.40
  -1  -4 -10  658.33   46.20
  -1   4  10  691.33   46.10
  -1  -4 -10  751.22   47.10
   1   4 -10  773.82   48.10
  -1   4  10  737.93   45.40
  -1  -4 -10  705.73   46.30
   1   4 -10  742.13   47.40
   1   4 -10  744.73   47.60
  -1   4  10  731.33   46.50
   1  -4  10  676.13   46.30
  -1  -4  10  689.63   46.40
  -1   4 -10  747.63   46.90
  -1  -4  10  728.63   45.30
  -1   4 -10  700.13   46.10
   1  -4 -10  668.83   46.50
  -1  -4  10  688.73   45.90
  -1   4 -10  720.33   45.60
   1   4  10  707.33   46.30
  -1  -4  10  734.03   46.70
  -1   4 -10  722.93   47.00
   1  -4 -10  712.03   47.90
   1  -4 -10  639.64   47.60
  -1   4 -10  725.93   46.80
  -2  -4 -10   11.50    4.60
  -2   4  10   26.70    6.20
   2   4 -10   14.70    9.70
  -2   4  10    5.60    3.60
  -2  -4 -10   11.00    2.40
   2   4 -10   10.20    5.70
  -2   4  10    9.10    2.20
   2  -4  10    6.30    6.70
   2  -4  10    7.70    4.90
  -2  -4 -10   19.20    6.30
  -2  -4  10    9.10    6.40
  -2   4 -10   21.40    7.20
  -2   4 -10    6.80    3.30
  -2  -4  10    8.20    1.90
   2   4  10    9.90    4.90
  -2   4 -10    0.90    4.60
   2  -4 -10   21.70    7.50
  -2  -4  10   12.90    4.50
   2  -4 -10   12.60    9.80
   2  -4 -10    3.40    5.30
  -2  -4  10   11.30    4.80
  -3  -4 -10  321.77   24.50
  -3  -4 -10  324.17   20.50
   3  -4  10  307.47   23.20
   3   4 -10  311.57   26.60
  -3   4  10  320.87   20.50
   3  -4  10  321.17   23.60
  -3  -4 -10  326.17   23.70
  -3   4  10  310.37   22.00
   3  -4 -10  269.27   27.70
  -3   4 -10  268.77   23.50
  -3  -4  10  299.67   22.30
  -3   4 -10  315.87   20.60
   3  -4 -10  325.27   24.00
   3   4  10  336.27   22.80
  -3  -4  10  324.17   20.30
   4  -4  10  105.19   15.00
   4  -4  10   77.49   10.30
  -4  -4 -10   77.99    7.40
   4   4  10   79.69   12.40
  -4   4 -10   64.29    9.70
   4  -4 -10   99.89   14.10
   0  -5 -10 1356.86   94.19
   0   5 -10 1421.66   95.19
   0  -5 -10 1599.04   94.79
   0   5 -10 1499.45   93.89
   0   5 -10 1505.55   94.79
   0  -5  10 1447.86   94.09
  -1  -5 -10   98.59    8.50
   1   5 -10  130.99   13.40
   1  -5  10  100.09    9.70
  -1   5  10  110.99    9.60
  -1  -5 -10  123.79    9.90
   1   5 -10  114.99   10.70
  -1   5  10  100.09   12.00
  -1  -5 -10  103.99   14.20
  -1  -5 -10  122.19   10.30
  -1   5  10  120.39    8.50
  -1  -5  10  115.09   10.90
  -1  -5  10  108.29    9.00
   1  -5 -10   97.19   11.50
  -1   5 -10  118.49   10.00
   1  -5 -10  102.19   13.60
  -1  -5  10  115.39    8.10
   1  -5 -10  116.29   13.10
  -1   5 -10  129.79   10.60
  -1   5 -10  117.19    9.80
   1   5  10  129.49   11.60
  -1  -5  10   99.29   13.50
  -1   5 -10  103.39   10.40
  -2  -5 -10  278.67   22.00
  -2  -5 -10  285.47   18.40
  -2   5  10  259.77   21.30
  -2   5  10  290.97   18.50
   2   5 -10  303.27   23.60
   2  -5  10  239.88   21.50
   2  -5 -10  246.78   23.50
  -2   5 -10  262.37   21.60
  -2  -5  10  281.17   19.70
  -2  -5  10  295.47   21.00
   2   5  10  312.37   20.40
  -2  -5  10  285.77   18.20
  -2   5 -10  300.17   18.80
  -2   5 -10  264.87   20.40
   2  -5 -10  283.47   22.70
  -2   5 -10  270.77   21.10
   3  -5  10   39.10    8.70
  -3   5  10   52.49    5.40
  -3  -5 -10   46.90    4.60
   3  -5  10   40.20    8.60
  -3  -5 -10   78.09   18.30
  -3  -5  10   51.49    4.80
  -3  -5  10   56.29   14.00
   3   5  10   55.89    9.80
   3  -5 -10   41.40   12.20
   3  -5 -10   44.80    8.60
  -3   5 -10   55.49    6.20
  -4  -5 -10   19.60    3.10
   4  -5  10   28.00    6.40
   4  -5  10   22.70   10.80
  -4   5  10   27.40    4.20
   4   5  10   31.50    7.40
  -4  -5  10   24.90    3.60
  -4   5 -10   30.70    8.00
  -4   5 -10   39.80    4.70
   4  -5 -10   41.50   10.70
   0   6 -10  188.78   15.70
   0  -6 -10  211.18   16.10
   0  -6  10  191.28   14.50
   0  -6 -10  166.88   17.00
   0   6 -10  214.38   15.60
  -1  -6 -10   49.80    8.10
  -1   6  10   43.00    5.70
   1  -6  10   33.50    5.40
  -1   6  10   48.70    9.50
   1  -6 -10   49.30    9.70
  -1  -6  10   34.90    5.10
  -1  -6  10   41.10    6.00
  -1  -6  10   36.50   14.00
   1  -6 -10   28.80    7.20
  -1   6 -10   23.20    6.70
  -1   6 -10   39.80    8.10
   1  -6 -10   32.80    6.80
  -2  -6 -10  388.66   24.40
   2   6 -10  399.86   29.50
  -2  -6 -10  381.26   27.30
  -2   6  10  386.46   26.90
   2  -6  10  323.87   27.70
   2  -6  10  350.26   26.50
  -2  -6 -10  401.76   29.10
  -2   6  10  391.26   24.60
   2  -6 -10  370.06   27.40
  -2  -6  10  395.46   24.40
  -2   6 -10  390.06   24.90
  -2  -6  10  353.96   26.70
  -2  -6  10  399.86   25.50
  -2   6 -10  386.96   26.00
   2  -6 -10  356.16   28.70
  -2   6 -10  321.17   30.40
   3  -6  10   64.09   10.40
   3  -6  10   64.59   13.40
  -3  -6 -10   80.69    6.40
  -3   6  10   69.59    7.00
   3  -6 -10   78.89   12.70
   3  -6 -10   58.79   10.40
  -3  -6  10   69.69    9.70
  -3   6 -10   57.89    8.60
  -3  -6  10   76.89    6.20
   3   6  10  100.39   11.30
  -3   6 -10   71.69    7.30
   4  -6  10   52.29   13.00
  -4  -6 -10   62.49    6.20
  -4   6  10   73.89    7.50
   4  -6  10   86.09    9.70
  -4  -6 -10   80.29   10.00
   4  -6 -10   45.50   15.20
  -4  -6  10   74.29    6.70
  -4   6 -10   87.29    9.00
   4  -6 -10   66.29   12.20
  -4   6 -10   75.89   12.20
   0   7 -10   99.69   12.30
   0  -7 -10  101.99   11.80
   0  -7  10  102.29    9.80
   0  -7 -10   95.69   12.10
   1   7 -10   94.09   14.10
   1  -7  10   96.09   10.30
  -1  -7 -10  100.79   12.50
   1  -7 -10   95.19   12.80
  -1   7 -10  118.09   15.30
  -1  -7  10  107.39    9.50
   1  -7 -10   91.99   13.60
  -2   7  10  447.76   27.70
   2  -7  10  419.26   30.00
  -2  -7 -10  408.86   27.40
   2  -7  10  390.66   31.20
  -2   7 -10  443.86   28.40
  -2  -7  10  438.26   27.50
  -2  -7  10  442.16   28.80
  -2   7 -10  419.86   29.30
   2  -7 -10  408.76   30.90
   2  -7 -10  414.06   30.40
   3  -7  10   64.69   10.60
  -3   7  10   67.89    6.40
   3  -7  10   67.39   12.60
  -3  -7 -10   69.09   11.40
  -3   7 -10   51.09    9.10
  -3  -7  10   54.09    6.20
   3  -7 -10   58.59   10.30
   3  -7 -10   71.59   11.80
   0  -8  10    0.50    4.00
   0   8 -10   -0.50    7.80
   0   8 -10    0.10   11.40
   0  -8 -10    0.60    6.80
  -1  -8 -10  132.09   13.00
   1  -8  10  122.59   11.90
   1  -8 -10   95.59   13.80
  -1  -8  10  122.69   11.10
   1  -8 -10  106.09   13.60
  -2   8  10   91.49    9.70
   2  -8  10   82.09   12.70
  -2  -8 -10  107.29   13.10
  -2  -8  10   84.29   10.20
  -2   8 -10   89.39   14.50
  -2  -8  10   88.49    8.30
   2  -8 -10   81.99   12.30
   2  -8 -10   81.69   11.80
   3  -8  10  688.23   49.70
  -3  -8 -10  804.92   48.40
  -3   8  10  758.72   47.20
   3  -8  10  757.72   49.10
  -3  -8  10  703.33   48.50
  -3   8 -10  711.43   48.50
  -3  -8  10  717.43   46.90
   3  -8 -10  765.92   50.49
   3  -8 -10  681.13   49.20
   0  -9 -10   15.00    7.70
   0   9 -10    0.90    9.70
   0  -9  10    0.40    4.60
   1  -9  10   92.29   10.50
  -1  -9  10   82.79   10.60
  -2  -9 -10   49.90    9.00
  -2  -9  10   36.70    8.80
   2  -9 -10   41.60    7.90
   2  -9 -10   52.89   14.40
   0 -10 -10  154.58   14.70
  -1 -10 -10  301.27   22.00
   1 -10  10  295.27   22.60
  -1 -10  10  298.37   21.70
   1 -10 -10  277.67   22.10
   0   0  11    0.90    2.20
   0   0 -11   -0.70    3.40
   0   0  11    1.30    4.30
   0   0  11    2.90    3.80
   0   0 -11    1.60    2.10
  -1   0 -11 1210.38   78.49
  -1   0 -11 1119.29   80.19
  -1   0  11 1211.38   78.99
  -1   0  11 1245.08   78.49
   1   0 -11 1187.68   80.29
   1   0 -11 1227.48   79.89
   1   0  11 1343.47   80.09
  -1   0  11 1260.87   79.39
  -1   0 -11 1263.67   78.89
  -1   0 -11 1310.67   79.59
   1   0 -11 1293.67   79.29
  -1   0 -11 1187.58   79.69
   2   0 -11  130.99   13.20
  -2   0 -11  127.59   10.80
  -2   0 -11  161.08   13.30
  -2   0  11  134.89   10.00
  -2   0  11  124.39    8.90
   2   0 -11  128.59   13.20
  -2   0 -11  132.39   10.50
   2   0  11  130.49   11.80
  -2   0  11  125.39   10.20
   2   0 -11  130.99   11.10
   2   0  11  105.79   10.90
  -2   0 -11  151.98   10.80
  -2   0 -11  127.09    9.40
  -3   0 -11    5.60    3.00
  -3   0 -11   -7.20    6.10
  -3   0 -11   -0.30    7.10
   3   0  11   -0.40    5.80
  -3   0 -11    4.80    5.70
   3   0  11    1.70    4.50
   3   0 -11   -1.90    8.70
  -3   0  11    9.60    4.30
  -4   0  11   15.40    3.40
  -4   0 -11   10.30    3.30
   4   0  11   13.50    8.30
   4   0  11   10.20    6.90
   4   0 -11    3.80   13.60
  -4   0 -11   16.30    9.80
   0   1  11    0.60    3.10
   0  -1 -11    3.70    3.60
   0   1 -11    2.20    2.90
   0  -1  11    2.80    3.60
   0   1 -11   12.10    4.50
   0  -1  11    5.00    4.00
   0   1  11    4.50    3.10
   0  -1 -11    5.80    2.10
   0   1 -11    6.50    2.90
   0  -1 -11    6.60    5.90
   0  -1  11    3.40    2.20
  -1  -1 -11  728.13   47.20
  -1   1  11  685.83   44.50
  -1  -1 -11  718.43   44.50
  -1   1  11  713.63   44.00
  -1  -1 -11  678.23   44.00
   1   1 -11  689.93   45.90
  -1  -1 -11  751.62   45.00
   1  -1  11  581.54   44.70
   1   1 -11  762.72   45.10
  -1   1  11  717.63   44.90
   1   1 -11  724.83   45.60
  -1  -1 -11  629.84   45.50
  -1   1 -11  694.13   44.40
  -1   1 -11  688.43   44.10
  -1  -1  11  705.13   43.90
   1  -1 -11  642.14   46.10
   1  -1 -11  613.84   45.20
   1  -1 -11  690.83   44.90
  -1   1 -11  728.63   45.10
  -1  -1  11  660.53   44.90
  -1   1 -11  696.73   45.20
   2  -1  11  785.02   53.19
   2   1 -11  850.01   54.39
   2   1 -11  790.42   53.69
  -2  -1 -11  749.82   53.09
   2   1 -11  836.52   54.89
  -2  -1 -11  852.91   51.99
  -2   1  11  817.12   51.89
  -2   1  11  801.82   52.49
   2  -1  11  754.32   53.29
  -2  -1 -11  806.22   53.29
  -2  -1 -11  847.22   52.59
  -2   1  11  851.01   52.89
  -2  -1  11  811.92   52.59
  -2   1 -11  882.01   53.39
   2  -1 -11  831.22   53.59
  -2   1 -11  835.22   52.09
   2  -1 -11  784.62   54.69
  -2   1 -11  826.12   53.39
  -2  -1  11  812.82   51.89
  -2  -1  11  865.11   52.99
  -2   1 -11  799.32   52.59
  -2   1 -11  802.72   53.49
   2   1  11  707.13   52.99
   2   1  11  892.21   53.19
   3  -1  11  470.25   34.00
   3   1 -11  554.44   38.40
  -3   1  11  494.75   32.80
   3  -1  11  484.75   33.30
  -3  -1 -11  499.45   31.70
  -3  -1 -11  510.15   34.00
  -3  -1 -11  454.25   33.50
  -3   1 -11  488.65   31.70
  -3   1 -11  482.75   33.90
   3  -1 -11  525.95   34.80
   3   1  11  477.25   34.10
   3   1  11  536.65   33.70
  -3   1 -11  442.66   33.60
   4  -1  11  141.89   15.80
  -4  -1 -11  148.29   10.60
  -4   1  11  147.99   10.60
  -4  -1  11  140.59   10.40
  -4   1 -11  149.39   10.90
   4   1  11  145.09   15.40
  -4   1 -11  145.49   15.80
   4  -1 -11  156.38   25.20
   0   2  11    3.90    2.60
   0  -2  11   -1.00    3.80
   0   2  11   -3.00    3.10
   0   2  11    0.40    3.30
   0   2 -11   -1.00    3.40
   0  -2 -11    4.40    2.40
   0  -2  11   -1.70    3.40
   0  -2 -11    3.40    3.40
   0  -2  11    1.30    2.40
   0   2 -11    3.90    2.50
   0   2 -11    1.70    4.00
   1   2 -11  105.79   10.50
  -1  -2 -11  105.39    8.50
   1   2 -11  107.39    9.10
  -1  -2 -11   99.49    7.90
  -1   2  11   86.39    7.90
  -1   2  11  108.79    7.10
  -1  -2 -11  101.49    7.50
  -1   2  11  114.19    8.20
   1  -2  11   83.29    8.70
   1   2 -11   93.69   10.70
  -1   2 -11  100.59    7.90
  -1   2 -11   94.89    9.30
  -1  -2  11   82.39    9.30
   1   2  11   87.69    9.50
  -1   2 -11   96.99    8.80
  -1  -2  11  100.39    6.90
   1  -2 -11   90.49    9.70
  -1  -2  11   97.19    8.80
  -1   2 -11  102.59    8.10
  -1   2 -11  115.79    9.50
   1  -2 -11   95.59   11.00
  -2  -2 -11  463.05   31.00
  -2  -2 -11  461.25   30.40
  -2  -2 -11  478.45   30.80
  -2  -2 -11  470.45   29.40
   2  -2  11  402.56   31.10
  -2   2  11  474.65   30.30
   2  -2  11  425.86   30.90
   2   2 -11  479.15   32.70
  -2   2  11  475.35   29.30
  -2   2  11  445.96   30.30
   2   2 -11  441.76   31.80
   2   2 -11  438.76   32.10
  -2  -2  11  454.65   29.20
  -2   2 -11  454.55   31.10
  -2  -2  11  427.36   30.20
   2   2  11  523.65   30.80
  -2   2 -11  467.55   30.70
   2  -2 -11  450.95   31.40
  -2   2 -11  457.95   29.40
   2  -2 -11  494.65   32.60
   2   2  11  408.36   30.50
  -2   2 -11  437.06   30.10
  -2   2 -11  464.65   31.10
  -3  -2 -11  183.28   12.60
  -3   2  11  176.28   13.90
   3  -2  11  178.78   15.20
  -3  -2 -11  169.68   15.50
   3   2 -11  216.08   22.10
  -3   2  11  189.08   12.60
   3  -2  11  180.48   15.90
  -3  -2 -11  194.88   15.30
  -3   2 -11  193.68   12.80
   3  -2 -11  191.38   17.40
  -3   2 -11  171.98   15.70
  -3   2 -11  172.78   15.30
  -3  -2  11  188.58   12.40
  -3   2 -11  182.48   14.50
   3   2  11  208.38   15.00
   3   2  11  188.28   15.60
  -4  -2 -11   55.49    6.00
  -4   2  11   61.99    6.10
   4  -2  11   50.49   10.80
  -4  -2  11   57.79    5.60
  -4   2 -11   53.49    8.80
   4  -2 -11   63.19   13.10
  -4   2 -11   61.19    6.20
   4   2  11   65.19   10.50
   0   3 -11  389.86   25.40
   0   3 -11  422.46   26.30
   0  -3 -11  336.97   27.00
   0  -3  11  389.36   24.80
   0  -3  11  350.96   25.70
   0  -3 -11  435.76   27.10
   0  -3  11  371.46   26.30
   0   3  11  391.86   25.20
   0   3  11  377.66   25.70
   0   3 -11  380.76   26.20
   0  -3 -11  377.16   25.80
   1  -3  11   78.39    8.00
  -1  -3 -11   72.19    8.80
   1   3 -11   88.09    9.80
  -1  -3 -11   95.09    9.20
  -1   3  11   84.49    7.40
  -1  -3 -11   78.49    6.60
  -1  -3 -11   92.39    7.60
   1   3 -11   91.49    8.20
  -1   3  11   78.89    8.60
   1   3 -11   95.39   12.20
  -1   3 -11   77.89    8.30
  -1  -3  11   74.09    6.00
  -1   3 -11  100.79    9.70
   1  -3 -11   72.49    9.20
  -1  -3  11   70.69    8.00
   1  -3 -11   82.49   10.50
  -1   3 -11   68.59    8.40
  -1   3 -11   90.99    7.80
   1   3  11   70.69    9.20
   1  -3 -11   75.59   14.60
  -1  -3  11   73.89    9.30
  -1   3 -11   94.69    7.50
  -2  -3 -11  126.09   10.50
   2   3 -11  112.79   11.20
  -2   3  11   90.19   10.80
  -2   3  11  105.99    7.60
  -2  -3 -11  107.49    7.90
  -2   3  11  108.89    9.00
   2  -3  11   94.69   12.00
   2  -3  11  103.49   10.70
   2   3 -11  129.09   14.40
  -2  -3 -11  103.59   11.10
  -2  -3 -11  117.99   10.80
   2  -3 -11  103.69   16.10
   2   3  11  115.59   10.00
  -2   3 -11  106.09    9.60
   2  -3 -11  101.99   10.70
  -2   3 -11   91.79    9.30
  -2   3 -11  111.69   10.70
   2   3  11   94.79   11.20
   2  -3 -11  124.89   13.10
  -2   3 -11  109.39   10.10
  -2  -3  11  100.59   11.00
  -2  -3  11  110.89    7.50
  -2   3 -11  106.79    8.30
   3   3 -11  423.96   34.20
  -3   3  11  452.35   29.90
  -3  -3 -11  465.95   28.50
   3  -3  11  443.66   31.30
  -3  -3 -11  434.76   31.20
  -3  -3 -11  427.36   30.80
   3  -3  11  460.15   31.20
  -3   3  11  467.25   28.50
  -3   3 -11  435.06   29.80
   3  -3 -11  452.75   31.50
  -3   3 -11  385.76   31.20
  -3   3 -11  371.96   30.70
   3   3  11  458.95   30.50
  -3   3 -11  474.95   28.70
  -3  -3  11  463.65   28.40
  -4   3  11   27.60    4.70
  -4  -3 -11   25.80    3.80
   4  -3  11   43.10    8.50
   4  -3  11   16.60    9.90
  -4   3 -11   36.60    7.90
   4   3  11   25.70    9.10
   4  -3 -11    6.70   15.50
  -4   3 -11   31.70    4.60
   4  -3 -11   39.80   22.50
   0  -4  11  256.67   21.70
   0   4 -11  276.67   20.10
   0  -4  11  263.17   19.50
   0   4 -11  285.37   19.50
   0   4 -11  300.87   20.20
   0  -4 -11  310.57   21.00
   0  -4 -11  269.77   19.80
   0   4  11  294.47   20.10
  -1  -4 -11  101.69    8.20
   1   4 -11  112.39   15.10
  -1  -4 -11  117.29    9.10
  -1   4  11   95.09    9.80
  -1   4  11  100.79    7.90
   1   4 -11  105.09   11.20
  -1   4  11  117.19    9.30
   1   4 -11  106.79    9.90
  -1  -4 -11   88.79   12.10
   1  -4  11   87.59    9.20
  -1  -4 -11  115.39   10.40
  -1   4 -11  101.39    9.90
  -1  -4  11  113.39    9.80
   1  -4 -11  110.09   13.90
  -1  -4  11   89.59   10.90
   1  -4 -11   78.49   10.00
  -1   4 -11   98.49    9.30
  -1   4 -11  103.69    9.20
  -1  -4  11   92.39    9.20
   1  -4 -11   93.49   12.50
  -1   4 -11  105.89    9.60
  -1   4 -11  111.19   10.70
  -1  -4  11  101.79    7.40
   1   4  11  107.69   10.70
  -2  -4 -11   45.40    8.00
  -2   4  11   37.90    6.40
  -2  -4 -11   43.60    9.60
   2   4 -11   47.10   10.60
  -2  -4 -11   33.90    9.20
   2  -4  11   27.30    7.80
  -2  -4 -11   32.60    4.60
  -2   4  11   42.70    4.20
  -2   4 -11   42.30    8.10
   2  -4 -11   38.80    9.50
   2  -4 -11   27.90    6.80
  -2   4 -11   38.10    5.50
   2   4  11   30.80    6.90
  -2  -4  11   39.60    8.40
  -2   4 -11   45.40    9.30
  -2  -4  11   36.30    6.40
   2  -4 -11   37.30   12.90
  -2  -4  11   36.80    3.80
  -2   4 -11   41.40    8.50
  -2   4 -11   30.50    5.70
  -3   4  11  114.49    8.20
  -3  -4 -11  121.69   17.00
   3   4 -11  126.59   19.70
  -3  -4 -11   93.79   15.70
  -3  -4 -11  111.69    8.00
   3  -4  11   87.59   12.90
   3  -4  11  115.19   13.60
  -3   4  11  100.49   14.70
   3  -4 -11   99.19   14.10
  -3  -4  11  102.79   11.90
  -3   4 -11  125.89   14.90
   3   4  11  109.39   12.00
  -3  -4  11  109.39    7.80
  -3   4 -11  104.79   11.10
  -3   4 -11  108.69    8.40
   3  -4 -11   84.39   15.50
   4  -4  11   33.20   15.10
  -4  -4 -11   10.70    3.10
   4  -4  11   18.20    5.90
  -4   4  11    9.50    3.90
  -4   4 -11    8.80    4.00
   4  -4 -11   39.30   21.50
  -4   4 -11   16.30   11.20
  -4  -4  11    9.80    3.30
   4  -4 -11    0.90    9.20
   4   4  11    6.50   13.10
   0   5 -11  195.78   14.40
   0  -5  11  182.58   13.90
   0  -5 -11  176.18   15.70
   0   5 -11  187.78   14.70
   0   5 -11  196.78   15.40
   0  -5 -11  188.58   15.80
  -1  -5 -11  187.98   18.00
   1   5 -11  239.18   17.60
  -1   5  11  211.38   16.20
  -1   5  11  226.38   14.40
   1   5 -11  215.58   16.70
   1  -5  11  193.88   15.50
  -1   5  11  192.88   18.50
  -1  -5 -11  222.18   15.50
  -1   5 -11  200.88   15.90
  -1   5 -11  221.28   16.10
  -1  -5  11  216.98   16.10
  -1  -5  11  206.08   14.00
   1  -5 -11  192.48   18.60
  -1   5 -11  203.58   15.80
   1  -5 -11  186.58   16.10
  -1  -5  11  172.68   20.10
  -1  -5  11  202.78   15.40
   2  -5  11  676.13   45.40
  -2  -5 -11  734.13   45.70
  -2   5  11  723.03   43.70
  -2  -5 -11  689.33   46.00
   2   5 -11  717.93   47.70
  -2   5  11  697.13   45.10
   2  -5  11  629.74   45.70
  -2   5 -11  615.44   46.50
  -2   5 -11  639.64   45.40
  -2  -5  11  684.33   45.70
   2  -5 -11  653.93   47.10
   2  -5 -11  689.13   45.40
  -2   5 -11  635.04   45.50
  -2   5 -11  705.13   44.70
  -2  -5  11  723.43   43.50
   3  -5  11  126.79   14.70
   3  -5  11  137.79   13.60
  -3   5  11  124.59    9.50
  -3  -5 -11  125.29    9.50
   3  -5 -11  123.99   15.30
  -3  -5  11  129.89    9.40
  -3   5 -11  136.19   12.70
   3   5  11  162.78   13.40
  -3   5 -11  132.99   10.50
   3  -5 -11  117.89   18.80
  -4  -5 -11  176.98   13.60
   4  -5  11  179.98   20.10
   4  -5  11  199.48   15.90
  -4   5  11  199.38   14.10
   4   5  11  237.38   17.90
  -4  -5  11  191.18   13.60
  -4   5 -11  211.68   14.60
  -4   5 -11  195.18   16.80
   4  -5 -11  231.18   21.50
   0   6 -11   11.20    6.20
   0   6 -11    8.20    6.10
   0  -6 -11   -3.50    6.70
   0  -6  11   -0.40    4.00
   0  -6 -11   -4.70    7.30
  -1   6  11   86.59    9.30
   1   6 -11  114.49   14.00
  -1  -6 -11  116.69   10.70
   1   6 -11   82.29   14.00
  -1   6 -11   97.39   10.40
  -1  -6  11   92.59    8.10
   1  -6 -11   93.59   13.10
   2   6 -11  296.77   24.50
  -2  -6 -11  279.57   18.50
  -2   6  11  290.17   18.80
  -2  -6 -11  310.97   23.60
   2  -6  11  251.97   22.80
  -2   6  11  277.07   21.00
   2  -6  11  277.07   21.20
  -2  -6  11  289.97   20.40
  -2   6 -11  271.27   20.60
   2  -6 -11  261.07   23.50
  -2  -6  11  292.47   23.30
  -2  -6  11  283.87   18.50
  -2   6 -11  289.67   19.50
   2  -6 -11  250.37   21.50
   3  -6  11  160.28   15.30
  -3   6  11  165.28   11.80
  -3  -6  11  164.48   11.30
  -3   6 -11  145.49   14.50
   3  -6 -11  158.38   15.70
  -3   6 -11  154.58   12.10
   0   7 -11   38.00    8.90
   0  -7 -11   43.50    8.80
   0  -7  11   25.60    5.40
   1  -7  11   11.20    5.30
   1   7 -11    8.00   10.30
  -1  -7 -11   12.30    6.00
   1   7 -11   35.40   11.80
  -1   7 -11   12.10    7.80
   1  -7 -11   23.80    7.60
   1  -7 -11   13.20    7.80
  -1  -7  11   11.80    4.70
  -1   7 -11   21.80    9.10
  -1   7 -11   -0.20    6.90
   2  -7  11  206.68   18.10
  -2  -7 -11  245.38   17.50
  -2   7  11  213.58   15.20
  -2  -7  11  211.18   14.70
  -2  -7  11  210.18   16.50
  -2   7 -11  222.38   18.20
   2  -7 -11  220.18   19.70
   2  -7 -11  191.58   19.00
   3  -7  11  440.36   32.00
  -3   7  11  449.46   29.50
  -3  -7 -11  522.05   31.40
  -3  -7  11  433.86   29.40
  -3   7 -11  424.66   30.20
   3  -7 -11  418.06   33.20
   0  -8 -11  300.97   24.00
   0  -8  11  303.37   21.90
   1  -8  11   55.39   10.20
  -1  -8 -11   72.09   10.80
   1  -8 -11   57.69   12.00
  -1  -8  11   62.99    9.20
   1  -8 -11   70.29   12.60
   2  -8  11  159.18   15.70
  -2  -8  11  159.98   12.50
   2  -8 -11  155.98   18.40
  -2  -8  11  147.09   14.00
  -2   8 -11  154.48   20.00
  -3  -8 -11   91.89   10.40
   3  -8  11   86.69   14.30
   3  -8  11   70.39   11.70
  -3   8  11   73.69    9.40
  -3   8 -11   75.09   11.00
   3  -8 -11   71.29   12.50
   3  -8 -11   76.29   12.80
  -3  -8  11   83.69    8.00
   0  -9 -11    0.00   12.10
   0  -9  11    1.20    5.00
   0   9 -11    7.50   10.00
   1  -9  11   13.70    7.30
  -1  -9 -11    8.40    6.90
  -1  -9  11    6.20    5.30
  -1   9 -11    1.40    9.00
   1  -9 -11   11.90    8.20
  -2  -9 -11   66.59    9.90
   2  -9  11   59.19   10.60
  -2  -9  11   70.39   11.00
   2  -9 -11   45.90    8.20
   2  -9 -11   87.59   14.60
   0 -10 -11    3.70    6.30
   0 -10  11   -2.80    5.90
  -1 -10 -11  154.78   13.90
   1 -10  11  142.89   13.90
   1 -10 -11  149.88   14.40
  -1 -10  11  154.28   14.20
   0   0  12  209.98   13.70
   0   0 -12  200.88   16.30
   0   0 -12  210.98   14.30
   0   0 -12  192.18   14.30
   0   0  12  204.78   14.60
  -1   0 -12  179.58   13.00
  -1   0 -12  207.58   14.70
   1   0 -12  178.58   14.80
  -1   0 -12  177.28   14.80
   1   0  12  194.78   15.30
  -1   0 -12  201.58   13.90
   1   0 -12  209.08   14.50
  -1   0  12  208.18   13.90
  -1   0  12  188.98   14.20
  -1   0  12  189.58   12.70
  -1   0 -12  189.88   13.70
   1   0 -12  179.48   15.40
  -2   0 -12    0.60    3.90
  -2   0 -12    2.10    2.70
  -2   0  12   -1.10    1.70
   2   0 -12    0.80    7.00
  -2   0 -12    4.00    6.10
   2   0 -12    9.90    6.60
  -2   0 -12    0.10    4.00
   2   0  12    1.40    5.20
  -2   0  12    3.90    3.60
   2   0  12    4.10    5.50
   2   0 -12   -3.20    5.70
  -3   0 -12  226.08   18.40
  -3   0 -12  214.58   15.30
   3   0 -12  237.38   22.30
   3   0  12  228.48   17.90
  -3   0  12  218.48   16.60
  -3   0 -12  235.88   18.50
   3   0  12  236.18   18.40
  -3   0  12  238.08   15.10
  -3   0 -12  228.78   17.10
   4   0  12    9.00    7.10
  -4   0  12    7.90    3.20
  -4   0 -12   -2.70   13.90
   4   0 -12    2.80   11.50
  -4   0 -12   14.30    3.70
   4   0  12   -1.60    7.20
   0  -1 -12  245.68   19.90
   0  -1  12  279.77   18.10
   0   1 -12  278.27   18.60
   0  -1 -12  277.27   18.60
   0   1 -12  304.17   19.10
   0   1 -12  268.17   19.70
   0   1  12  271.07   18.80
   0  -1  12  263.57   19.00
   0  -1 -12  264.97   18.60
  -1  -1 -12  255.57   17.60
   1   1 -12  236.18   18.30
  -1   1  12  231.18   16.60
  -1  -1 -12  262.77   17.00
  -1   1  12  247.98   15.80
  -1  -1 -12  234.58   15.90
  -1   1  12  240.28   16.70
   1  -1  12  201.28   17.30
  -1  -1 -12  248.98   16.80
   1   1 -12  230.28   17.30
   1   1 -12  247.78   17.80
  -1   1 -12  227.38   16.00
  -1   1 -12  254.27   17.30
   1  -1 -12  232.38   16.90
  -1   1 -12  247.78   18.00
   1   1  12  263.77   18.00
   1  -1 -12  225.08   17.00
   1  -1 -12  217.98   18.40
  -1  -1  12  231.78   17.10
  -1   1 -12  245.28   16.50
  -1   1 -12  260.17   17.10
  -1  -1  12  235.78   15.70
  -2  -1 -12  616.64   38.20
  -2  -1 -12  644.14   39.10
   2   1 -12  517.85   40.40
  -2   1  12  626.64   39.30
  -2  -1 -12  610.94   39.60
   2  -1  12  613.74   39.80
  -2   1  12  638.24   39.60
  -2   1  12  613.24   38.10
   2   1 -12  541.85   40.30
   2  -1  12  575.44   39.60
   2   1 -12  620.74   41.40
  -2  -1 -12  598.44   39.90
  -2   1 -12  541.55   39.40
  -2   1 -12  605.84   39.90
  -2  -1  12  510.25   39.40
  -2  -1  12  606.94   38.10
  -2   1 -12  630.44   39.10
   2   1  12  548.35   39.40
  -2   1 -12  619.54   38.30
   2  -1 -12  639.14   40.00
  -2   1 -12  584.64   39.90
   2  -1 -12  611.54   41.30
   3  -1  12  449.76   29.60
   3  -1  12  429.46   30.00
  -3  -1 -12  415.36   27.30
  -3   1  12  437.56   27.20
  -3   1  12  414.26   28.80
  -3  -1 -12  372.16   29.20
  -3  -1 -12  421.56   29.50
   3   1 -12  402.86   33.30
  -3   1 -12  376.66   30.00
   3   1  12  414.26   29.10
  -3   1 -12  433.86   28.90
  -3  -1  12  429.86   27.20
   3  -1 -12  437.36   31.10
   3   1  12  488.55   29.60
  -3   1 -12  411.66   27.40
  -4   1  12  124.69    8.80
  -4  -1 -12  114.19    8.90
   4  -1  12  135.69   12.90
   4  -1  12   94.89   14.70
  -4   1 -12  101.29    9.50
   4   1  12  129.99   14.40
  -4  -1  12  115.79    8.80
   4   1  12  133.49   11.70
  -4   1 -12  112.29   15.20
   0   2  12   18.20    3.70
   0  -2  12   21.60    3.60
   0  -2 -12   25.70    4.20
   0   2  12   12.50    4.70
   0   2 -12   26.80    6.30
   0  -2  12   19.60    5.50
   0  -2  12   14.50    4.30
   0   2 -12   20.00    4.20
   0  -2 -12   23.30    6.70
   0   2 -12   19.10    3.70
   0  -2 -12   20.60    4.60
  -1  -2 -12  290.97   18.90
  -1  -2 -12  309.87   19.90
   1   2 -12  304.97   20.60
   1   2 -12  297.77   21.30
   1  -2  12  267.67   20.00
  -1   2  12  304.47   18.70
  -1   2  12  298.17   19.90
  -1  -2 -12  300.67   20.70
   1  -2  12  282.47   25.80
   1   2 -12  297.27   20.90
  -1   2  12  292.67   19.80
  -1  -2 -12  269.87   19.60
  -1   2 -12  295.07   19.50
  -1   2 -12  289.57   19.20
  -1   2 -12  307.07   20.80
   1   2  12  243.58   20.20
  -1  -2  12  274.97   20.30
   1  -2 -12  277.37   20.20
  -1  -2  12  303.67   18.60
  -1   2 -12  253.77   19.70
  -1   2 -12  290.37   20.40
   1  -2 -12  265.07   21.60
   2   2 -12  142.39   14.60
  -2  -2 -12  164.38   12.60
  -2   2  12  150.28   10.10
   2   2 -12  105.39   18.10
  -2  -2 -12  144.19   12.90
   2  -2  12  144.99   13.00
  -2  -2 -12  160.48   12.00
  -2  -2 -12  137.69   10.40
   2   2 -12  152.18   15.20
  -2   2  12  127.59   12.60
  -2   2  12  160.68   11.60
  -2  -2  12  146.69   10.00
   2  -2 -12  135.09   13.50
  -2   2 -12  159.88   12.00
  -2   2 -12  149.88   12.90
  -2  -2  12  138.79   12.70
  -2   2 -12  155.38   13.30
   2   2  12  133.69   12.40
  -2   2 -12  159.38   12.20
   2   2  12  155.88   13.00
  -2   2 -12  156.78   10.60
   2  -2 -12  139.59   14.70
  -3   2  12  760.62   51.89
  -3  -2 -12  803.92   50.59
   3  -2  12  822.42   52.29
  -3  -2 -12  730.63   52.79
  -3   2  12  836.22   50.59
  -3  -2 -12  844.92   52.79
  -3  -2 -12  807.12   51.89
  -3  -2  12  810.92   50.49
  -3   2 -12  684.53   52.89
   3  -2 -12  807.12   53.09
  -3   2 -12  788.62   51.59
   3   2  12  802.02   52.49
  -3   2 -12  804.42   50.69
   4  -2  12  163.78   13.80
   4  -2  12  131.49   17.20
   4   2  12  177.28   13.70
   0  -3  12  293.67   22.90
   0  -3 -12  304.97   20.90
   0  -3 -12  313.37   21.70
   0   3 -12  314.17   21.90
   0   3 -12  338.27   21.90
   0  -3 -12  275.27   23.80
   0   3  12  308.47   21.90
   0  -3 -12  365.76   22.80
   0   3 -12  318.77   21.00
   0  -3  12  264.57   21.00
  -1   3  12  112.29    7.60
  -1  -3 -12  126.99   11.40
   1  -3  12   81.19    9.50
  -1   3  12   98.89    8.70
   1   3 -12  114.09   12.70
  -1  -3 -12   98.09    8.00
   1   3 -12  111.39   10.40
   1   3 -12  112.29   11.30
  -1  -3 -12   84.39   10.20
  -1  -3 -12  115.69    9.10
  -1   3  12  101.99   11.00
  -1   3 -12  106.99    9.40
  -1   3 -12  108.59   10.70
  -1   3 -12  110.29    9.00
  -1  -3  12   86.69    9.70
   1  -3 -12   95.99   15.30
  -1   3 -12  101.49   10.00
   1  -3 -12  109.29   12.30
  -1   3 -12   92.69    9.20
   1  -3 -12   94.19   10.50
  -1  -3  12  101.29    7.40
  -1  -3  12   90.99   10.70
   1   3  12   95.29   11.60
   2   3 -12   67.39   12.70
   2   3 -12   55.39   10.10
  -2  -3 -12   62.79    5.70
   2  -3  12   54.69    9.10
  -2  -3 -12   71.39   10.40
  -2   3  12   63.99    7.30
   2  -3  12   54.09   10.20
  -2  -3 -12   64.59    8.30
  -2  -3 -12   65.69   10.40
  -2   3  12   62.49    5.30
   2   3  12   58.89   10.10
  -2   3 -12   64.09    6.70
  -2   3 -12   49.90    7.50
   2  -3 -12   55.79    7.80
  -2  -3  12   65.89    5.00
  -2   3 -12   63.49    7.60
   2  -3 -12   63.29   11.60
  -2   3 -12   76.29   10.80
   3  -3  12  506.65   34.00
  -3  -3 -12  499.15   34.10
  -3  -3 -12  470.45   34.70
  -3  -3 -12  501.55   31.50
  -3   3  12  487.75   33.20
   3   3 -12  454.65   38.10
  -3   3 -12  510.35   31.70
  -3   3 -12  432.76   34.10
   3  -3 -12  528.75   35.30
  -3   3 -12  504.35   32.80
  -3  -3  12  519.35   31.40
   3   3  12  510.65   33.70
  -3   3 -12  426.76   33.90
  -4  -3 -12   25.10    3.50
  -4   3  12   27.40    4.00
   4  -3  12   30.80    6.00
  -4  -3  12   27.00    3.50
   4  -3 -12   31.10   13.60
   4  -3 -12    9.10    9.90
  -4   3 -12   39.30   11.30
  -4   3 -12   30.80    4.40
   0   4 -12   81.39    9.00
   0  -4  12   75.39    8.40
   0   4 -12   86.19    9.10
   0   4 -12   87.69    9.00
   0  -4 -12   79.19   10.20
   0  -4 -12   94.49    9.60
  -1   4  12  555.34   36.20
  -1   4  12  502.45   36.10
   1  -4  12  494.65   35.70
  -1  -4 -12  600.24   35.90
   1   4 -12  600.14   37.60
  -1   4  12  561.54   34.60
   1   4 -12  555.74   37.00
   1   4 -12  561.94   37.10
  -1  -4 -12  523.95   36.00
  -1   4 -12  525.65   36.20
   1  -4 -12  543.25   37.50
  -1  -4  12  552.74   34.50
  -1   4 -12  571.14   36.40
  -1  -4  12  491.25   35.30
  -1   4 -12  537.55   35.40
  -1  -4  12  556.24   36.40
  -1  -4  12  483.15   36.60
   1  -4 -12  508.95   36.00
   1  -4 -12  483.75   37.50
   2   4 -12  825.72   54.69
  -2  -4 -12  801.42   50.09
  -2   4  12  788.52   49.90
  -2  -4 -12  731.73   49.99
   2  -4  12  700.73   49.90
   2   4 -12  806.02   52.09
  -2  -4 -12  681.73   48.40
   2  -4  12  708.93   50.09
  -2   4 -12  686.13   49.90
   2   4  12  837.42   49.90
   2  -4 -12  783.42   49.99
  -2   4 -12  762.92   48.60
   2  -4 -12  727.23   52.09
  -2  -4  12  716.23   49.90
  -2   4 -12  772.92   49.30
  -3   4  12  732.33   54.49
  -3  -4 -12  765.72   49.70
  -3   4  12  809.72   49.90
   3  -4  12  792.32   52.09
   3  -4  12  744.33   52.29
   3  -4 -12  761.02   51.89
  -3  -4  12  803.62   49.70
  -3   4 -12  779.72   49.90
   3   4  12  818.42   51.59
   4  -4  12  -14.60    9.80
   4  -4  12    3.10    5.30
  -4  -4 -12    1.90    3.20
  -4   4  12    1.40    3.50
   4   4  12    0.50    8.80
  -4   4 -12    2.60    4.90
   4  -4 -12   17.60   12.10
  -4   4 -12    0.20    7.50
  -4  -4  12    9.20    3.10
   4  -4 -12    0.40    9.50
   0   5 -12   49.70    7.20
   0   5 -12   55.39    8.20
   0  -5 -12   37.50    6.80
   0  -5 -12   54.19   10.50
   0  -5  12   39.20    6.00
   0   5 -12   50.89    7.80
  -1   5  12  100.79   10.90
  -1  -5 -12   93.69   10.70
  -1  -5 -12   91.19    8.40
  -1  -5 -12   68.39   10.00
   1   5 -12   90.89   11.80
   1  -5  12   55.29    8.90
  -1   5  12   76.19    7.30
   1  -5 -12   89.99   16.00
   1  -5 -12   81.79   10.10
  -1  -5  12   82.29   10.60
  -1  -5  12   45.00   15.90
  -1   5 -12   82.79    9.50
  -1  -5  12   67.69    6.70
  -1   5 -12   62.09   10.00
  -1   5 -12   73.69    9.00
   1  -5 -12   70.89   12.70
  -1  -5  12   69.99    9.20
  -2  -5 -12  668.53   42.80
   2  -5  12  633.54   44.60
   2   5 -12  692.63   48.10
   2  -5  12  624.14   45.20
  -2  -5 -12  672.03   52.39
  -2   5  12  665.53   44.90
  -2   5  12  683.33   42.90
  -2  -5 -12  687.83   45.10
  -2   5 -12  721.13   43.90
  -2  -5  12  650.93   43.80
  -2   5 -12  709.33   43.10
   2  -5 -12  650.43   44.70
  -2  -5  12  702.03   42.70
   2  -5 -12  625.14   46.40
  -2  -5  12  626.44   45.30
   3  -5  12  205.48   18.70
   3  -5  12  199.48   18.80
  -3  -5 -12  200.78   14.30
  -3   5  12  208.68   14.60
  -3   5 -12  216.68   15.30
   3   5  12  247.68   17.90
  -3  -5  12  220.58   14.30
  -3   5 -12  224.78   16.90
   3  -5 -12  175.48   25.60
   3  -5 -12  211.58   20.10
   4  -5  12    2.70   10.50
  -4   5  12   17.70    4.20
   4  -5  12    9.40    5.50
  -4  -5 -12    9.90    3.30
   4  -5 -12   31.10   12.20
  -4   5 -12   21.00    5.80
   4   5  12   17.30    8.30
  -4   5 -12    7.90    7.80
   4  -5 -12    7.30   12.10
  -4  -5  12   11.60    3.50
   0   6 -12   13.00    6.90
   0  -6 -12   15.80    7.40
   0  -6 -12   -4.10    8.20
   1  -6  12  188.48   15.40
  -1  -6 -12  222.38   15.70
   1   6 -12  186.38   17.70
  -1  -6  12  179.68   14.60
   1  -6 -12  194.68   16.60
   1  -6 -12  162.18   15.90
  -1   6 -12  175.88   15.80
   2  -6  12  132.19   13.50
  -2  -6 -12  138.59   10.10
  -2   6  12  130.39   10.10
   2  -6  12  129.19   18.60
  -2  -6  12  139.09   12.40
   2  -6 -12   98.59   14.70
  -2   6 -12  136.99   11.80
  -2  -6  12  141.39    9.50
  -2   6 -12  117.09   13.70
   2  -6 -12  128.49   16.60
  -3  -6 -12   97.99   11.50
   3  -6  12   77.49   11.30
  -3   6  12   87.99    8.20
   3  -6  12   84.39   11.30
  -3   6 -12   95.89   11.50
   3  -6 -12   83.79   17.20
   3  -6 -12  100.19   11.90
  -3  -6  12   84.89    7.60
   0   7 -12   -0.50    7.30
   0  -7 -12    9.90   10.30
   0  -7 -12    4.20    6.30
   0   7 -12    3.60   11.30
   0  -7  12    0.50    5.20
   1   7 -12  132.69   17.50
   1  -7  12  115.39   12.10
  -1  -7 -12  122.99   12.00
  -1   7 -12  101.29   16.30
  -1   7 -12  131.89   13.90
   1  -7 -12  111.29   14.20
  -1  -7  12   95.79   11.10
   1  -7 -12   90.49   12.70
   2  -7  12   55.69    8.90
  -2  -7 -12   75.69   10.20
  -2   7  12   53.99    7.60
   2  -7 -12   46.50   10.10
  -2  -7  12   63.99   10.10
  -2   7 -12   64.89   10.90
  -2  -7  12   48.20    6.10
   2  -7 -12   51.09    9.30
  -3  -7 -12   83.99    9.60
  -3  -7 -12  120.99   10.90
   3  -7  12  107.19   14.90
   3  -7  12  109.49   12.20
  -3   7  12  113.09    9.80
  -3  -7  12  109.69    9.00
  -3   7 -12   89.69   12.70
   3  -7 -12   92.89   16.50
   0  -8 -12   55.29   10.90
   0  -8  12   55.09    8.00
   1  -8  12  104.99   11.10
  -1  -8 -12  102.99   13.00
  -1  -8  12   99.19   11.40
   1  -8 -12  125.69   20.10
   1  -8 -12  100.49   13.50
   2  -8  12   25.60    8.60
  -2  -8 -12   38.60    7.10
   2  -8 -12   36.70    7.90
   0  -9 -12  276.87   22.10
   0  -9  12  266.47   21.00
  -1  -9 -12   61.79    9.60
   1  -9 -12   54.89   11.00
   2  -9  12  123.19   14.20
  -2  -9 -12  162.38   13.30
   2  -9 -12  132.09   14.00
  -2  -9  12  160.98   15.60
   2  -9 -12  193.08   26.10
   0 -10  12   56.59    8.70
   0 -10 -12   48.30    9.80
  -1 -10 -12    4.30    6.10
   1 -10  12   -0.70    6.90
  -1  10 -12    2.00   10.90
   1 -10 -12   -3.60    6.00
  -1 -10  12    8.20    7.80
   0   0 -13    7.40    3.50
   0   0 -13    5.20    6.10
   0   0  13   -3.80    6.70
   0   0 -13   -1.80    4.00
  -1   0  13  453.25   29.80
  -1   0 -13  416.06   28.50
  -1   0 -13  476.35   29.80
  -1   0 -13  411.76   30.60
  -1   0 -13  424.46   30.20
   1   0  13  474.15   30.20
  -1   0 -13  464.05   29.00
   1   0 -13  428.96   30.70
   1   0 -13  431.76   29.80
   1   0 -13  423.86   30.00
  -1   0  13  451.75   28.40
  -1   0  13  435.46   29.80
   2   0  13  175.58   15.50
  -2   0  13  179.38   13.00
  -2   0  13  206.88   14.70
   2   0 -13  200.88   16.50
  -2   0 -13  202.08   15.00
  -2   0 -13  204.48   13.40
   2   0 -13  190.78   16.90
  -2   0 -13  199.38   14.60
   2   0  13  213.68   15.80
  -2   0 -13  203.08   15.50
   2   0 -13  190.58   17.00
  -3   0  13  377.56   24.50
  -3   0 -13  382.86   24.70
   3   0  13  367.16   27.30
   3   0 -13  370.66   29.60
  -3   0 -13  376.26   27.10
  -3   0 -13  326.37   27.10
  -3   0 -13  410.66   26.20
   3   0  13  420.66   26.60
  -4   0  13  320.47   24.70
  -4   0 -13  380.16   28.70
   4   0  13  429.56   26.30
   0  -1 -13  389.56   25.60
   0   1 -13  416.16   25.90
   0  -1 -13  350.26   26.60
   0   1  13  362.16   26.40
   0   1 -13  395.36   25.30
   0  -1 -13  375.26   25.20
   0  -1  13  364.86   26.10
   0   1 -13  362.56   26.30
   1  -1  13  253.77   19.40
  -1   1  13  239.48   18.60
   1   1 -13  273.67   18.80
   1   1 -13  252.47   18.80
  -1  -1 -13  260.77   17.80
  -1  -1 -13  257.07   19.10
  -1  -1 -13  233.48   17.00
  -1   1  13  253.47   16.60
   1  -1  13  208.38   18.40
  -1   1  13  271.37   18.10
  -1  -1 -13  239.58   20.80
  -1  -1 -13  274.97   18.20
   1   1 -13  244.48   19.50
   1  -1 -13  230.58   18.00
  -1   1 -13  277.77   18.10
  -1   1 -13  246.38   17.00
  -1  -1  13  251.87   16.60
  -1   1 -13  250.37   19.30
  -1  -1  13  240.98   18.70
   1  -1 -13  243.78   19.60
  -1   1 -13  251.77   18.60
  -1   1 -13  255.07   17.40
   1  -1 -13  288.57   18.60
  -2   1  13  115.09    8.10
   2  -1  13   95.39   11.30
  -2  -1 -13  104.89   11.50
  -2  -1 -13  118.59   10.30
   2  -1  13  121.99   11.80
   2   1 -13  128.79   13.50
  -2  -1 -13  142.99   12.30
  -2   1  13  121.89    9.90
  -2  -1 -13  111.29    8.60
   2   1 -13  107.89   12.30
   2   1 -13  107.29   12.00
  -2   1 -13  118.69   12.20
   2  -1 -13   92.49   12.30
   2   1  13  108.39   11.90
  -2   1 -13  115.29    8.80
  -2   1 -13  104.59   10.20
  -2   1 -13  116.59   12.50
   2   1  13  136.19   11.40
   2  -1 -13  113.89   13.60
  -2  -1  13  107.79    8.00
  -2   1 -13  113.79   10.70
  -3  -1 -13  104.69   12.10
  -3  -1 -13   98.19    7.70
  -3   1  13   87.49    7.40
   3  -1  13   97.49   11.80
   3   1 -13   96.99   15.40
  -3  -1 -13  102.29   11.80
  -3  -1 -13  106.19   11.60
   3  -1  13   93.99   12.50
  -3   1  13   79.99   10.00
  -3   1 -13   83.59   12.00
  -3   1 -13   85.79   12.20
   3  -1 -13   97.19   12.30
  -3   1 -13   87.29   10.40
  -3  -1  13   92.29    7.10
  -3   1 -13   87.99    7.80
   3   1  13   96.39   11.80
   3   1  13  103.89   10.10
  -4   1  13   41.90    4.50
  -4   1 -13   29.10    5.30
   4  -1 -13    7.00   13.80
  -4  -1  13   29.80    3.80
   0  -2 -13   30.00    8.80
   0  -2  13   16.20    5.10
   0  -2 -13   12.70    4.30
   0   2 -13   19.50    4.10
   0   2 -13   22.30    4.90
   0   2  13   13.50    7.40
   0  -2  13   16.60    7.10
   0  -2 -13   16.10    7.30
  -1   2  13  170.38   11.40
   1   2 -13  173.28   14.70
  -1   2  13  162.78   14.50
   1   2 -13  178.98   14.80
  -1  -2 -13  173.28   12.80
   1   2 -13  189.48   14.30
  -1  -2 -13  145.79   12.00
   1  -2  13  141.29   13.10
  -1  -2 -13  187.38   12.80
  -1   2  13  167.88   12.60
   1  -2 -13  158.08   15.50
   1  -2 -13  152.88   14.10
  -1   2 -13  152.98   12.50
  -1   2 -13  171.78   12.80
  -1   2 -13  175.08   13.80
  -1   2 -13  182.58   12.40
   1   2  13  148.39   14.00
  -1  -2  13  171.58   11.30
  -1  -2  13  150.48   13.80
   2   2 -13  191.08   17.60
  -2  -2 -13  152.78   15.00
   2  -2  13  171.98   15.30
  -2  -2 -13  187.28   14.40
   2  -2  13  183.58   15.70
  -2   2  13  190.58   12.60
  -2  -2 -13  220.98   16.60
  -2  -2 -13  176.58   12.80
   2   2 -13  211.78   17.80
   2   2 -13  162.08   19.60
  -2   2 -13  173.98   16.50
   2   2  13  169.28   15.70
   2  -2 -13  170.28   16.30
  -2   2 -13  191.88   15.50
  -2   2 -13  188.48   13.00
  -2  -2  13  185.18   12.40
   2   2  13  224.08   15.40
   2  -2 -13  185.88   17.40
   3  -2  13  337.57   25.40
  -3  -2 -13  338.07   24.70
  -3  -2 -13  335.37   22.20
   3  -2  13  353.16   24.20
  -3   2  13  334.47   22.10
  -3   2 -13  330.37   22.40
  -3   2 -13  334.87   23.80
  -3  -2  13  335.07   22.00
   3   2  13  332.77   24.90
  -3   2 -13  292.37   33.70
   3  -2 -13  329.17   26.40
   3   2  13  390.76   24.50
  -4  -2 -13   71.29    6.80
   4  -2  13   86.29    9.50
   4  -2 -13   77.29   17.90
  -4  -2  13   76.29    6.70
  -4   2 -13   80.29   12.70
   4   2  13   77.49   13.20
  -4   2 -13   85.89    8.00
   0  -3 -13   54.09   12.50
   0  -3 -13   71.39   10.70
   0  -3 -13   60.69    9.20
   0   3 -13   76.59    8.60
   0   3 -13   72.19    8.30
   0   3 -13   66.39    7.70
   0  -3 -13   84.29    7.20
   0  -3  13   61.09    8.70
   1   3 -13  136.79   14.80
  -1   3  13  149.99   10.40
   1   3 -13  151.48   13.70
  -1  -3 -13  141.89   12.70
   1   3 -13  141.69   12.50
  -1  -3 -13  159.88   11.50
  -1   3  13  130.79   15.00
   1  -3  13  130.29   12.70
  -1   3  13  136.39   11.50
  -1  -3 -13  141.09   11.70
  -1   3 -13  148.59   11.30
  -1  -3  13  147.29   10.00
  -1  -3  13  125.59   13.40
   1  -3 -13  128.29   13.00
  -1  -3  13  129.29   16.20
   1  -3 -13  155.28   15.20
   1  -3 -13  156.08   18.90
  -1   3 -13  143.99   12.30
  -1   3 -13  159.08   12.60
  -2  -3 -13  310.37   21.20
  -2   3  13  329.37   22.80
  -2  -3 -13  348.67   23.00
   2   3 -13  335.07   25.00
   2  -3  13  293.97   24.60
   2  -3  13  317.47   22.70
  -2  -3 -13  294.67   22.60
   2   3  13  321.67   22.90
  -2   3 -13  324.27   21.50
  -2   3 -13  314.17   24.30
   2  -3 -13  287.07   23.10
  -2   3 -13  358.86   22.20
  -2   3 -13  294.17   22.60
   3  -3  13   63.29    9.90
  -3  -3 -13   51.39   12.60
  -3  -3 -13   62.29    6.30
   3  -3  13   56.49    9.60
   3   3  13   67.09    9.70
  -3   3 -13   77.39   14.50
  -3   3 -13   83.09   21.60
  -3   3 -13   66.79    7.00
  -3  -3  13   70.99    5.60
  -3   3 -13   55.69    9.60
   3  -3 -13   56.29   10.30
   4  -3  13   -2.40    9.40
  -4  -3 -13    3.70    3.20
  -4   3  13   15.50    3.70
   4  -3  13   11.30    6.50
  -4   3 -13    7.60    4.90
  -4  -3  13    7.40    3.10
   4  -3 -13   14.00   13.50
  -4   3 -13   10.90    7.60
   4  -3 -13   -0.10   10.00
   4   3  13    9.30    9.20
   0   4 -13  275.47   19.70
   0  -4 -13  258.77   19.20
   0   4 -13  274.57   20.10
   0   4 -13  270.57   18.90
   0  -4  13  236.98   19.00
  -1  -4 -13  224.48   15.80
   1   4 -13  216.08   17.30
   1   4 -13  214.18   20.20
   1  -4  13  177.18   16.30
  -1   4  13  210.48   14.30
   1   4 -13  206.98   17.60
  -1   4  13  231.08   16.90
  -1  -4 -13  185.28   17.10
   1  -4 -13  168.08   20.40
  -1  -4  13  203.48   14.00
   1  -4 -13  196.28   16.70
  -1   4 -13  212.08   15.50
  -1   4 -13  215.68   16.60
  -1   4 -13  224.88   16.20
  -1  -4  13  159.78   21.20
   1  -4 -13  183.28   19.20
  -1  -4  13  175.78   15.90
  -1  -4  13  220.58   17.30
  -2   4  13  105.19    7.90
   2   4 -13  127.89   14.80
   2  -4  13   96.99   11.80
  -2  -4 -13  102.09    8.20
  -2   4  13  103.29   11.80
  -2  -4 -13   98.69   11.50
   2  -4  13   95.79   13.30
  -2  -4  13  107.59    7.70
   2  -4 -13  105.59   18.40
  -2   4 -13   96.69   11.30
   2   4  13  104.19   12.20
   2  -4 -13   84.69   12.20
  -2   4 -13  111.69    9.20
  -2   4 -13  126.79   11.60
  -2  -4  13   96.29   12.50
  -3  -4 -13  251.07   17.50
  -3   4  13  273.97   17.50
   3  -4  13  265.07   20.80
   3  -4  13  239.98   20.40
  -3   4 -13  257.07   17.80
  -3  -4  13  265.87   17.20
   3   4  13  285.07   20.50
  -3   4 -13  249.78   18.90
   3  -4 -13  264.37   22.70
   4  -4  13    8.50    5.40
  -4  -4 -13   10.20    3.80
  -4   4  13   13.90    3.40
   4  -4  13   14.10   10.10
  -4   4 -13    5.10    5.70
   4   4  13    5.90    9.80
  -4   4 -13   10.70    7.70
   4  -4 -13   20.20   13.10
  -4  -4  13   10.20    3.40
   4  -4 -13    0.60   10.10
   0  -5 -13  104.09   12.90
   0  -5  13  102.59   11.00
   0   5 -13  118.79   13.30
   0   5 -13  113.19   11.40
   0  -5 -13  128.29   13.20
  -1  -5 -13 1147.79   77.99
  -1   5  13 1287.17   76.79
   1   5 -13 1247.98   79.89
   1  -5  13 1173.18   77.99
  -1   5 -13 1156.68   78.79
   1  -5 -13 1123.29   79.59
   1  -5 -13 1182.28   78.59
   1  -5 -13 1239.48   77.99
  -1  -5  13 1275.77   76.69
   2   5 -13  606.84   44.90
  -2   5  13  596.64   40.80
  -2   5  13  625.24   38.60
  -2  -5 -13  622.44   41.20
   2  -5  13  586.94   40.70
   2  -5  13  587.84   41.00
  -2  -5  13  625.14   38.50
  -2  -5  13  542.05   40.90
  -2   5 -13  662.93   39.90
  -2   5 -13  542.05   42.00
   2  -5 -13  591.34   40.80
  -2   5 -13  610.04   39.00
   2  -5 -13  585.74   41.60
   3  -5  13  147.79   14.90
  -3   5  13  153.18   11.40
   3  -5  13  185.68   17.30
  -3  -5 -13  140.09   10.90
  -3   5 -13  165.18   14.20
   3  -5 -13  130.59   17.70
  -3   5 -13  142.49   12.50
   3   5  13  176.28   15.30
  -3  -5  13  159.38   10.90
   0  -6 -13   66.79   10.50
   0   6 -13   82.29   14.40
   0  -6  13   64.09    9.50
   0  -6 -13   67.79   12.20
   1   6 -13  238.98   20.70
   1  -6  13  238.48   17.80
  -1   6 -13  257.17   18.20
   1  -6 -13  218.78   18.70
  -1  -6  13  215.08   17.10
  -1   6 -13  202.58   19.20
  -1  -6  13  226.98   15.90
   1  -6 -13  191.88   19.30
  -2  -6 -13   98.79   10.40
  -2   6  13   77.09    7.90
   2  -6  13   82.29   10.40
  -2  -6  13   92.69   13.20
  -2   6 -13   81.59   10.70
  -2  -6  13   77.19    7.30
   2  -6 -13   60.99   10.30
   2  -6 -13   74.49   12.30
  -3  -6 -13   83.99    8.00
   3  -6  13  106.19   12.90
  -3   6  13   88.69    8.20
  -3   6 -13  129.79   16.60
   3  -6 -13   87.29   14.10
  -3   6 -13   76.79   11.20
  -3  -6  13  108.49    8.10
   0  -7 -13   13.20    6.50
   0   7 -13   -0.10    6.30
   0  -7  13    9.70    6.20
   0  -7 -13    9.20   10.90
   1   7 -13   30.70   13.10
   1  -7  13   35.50    7.50
  -1  -7 -13   34.10    7.40
  -1  -7  13   26.40    6.60
   1  -7 -13   29.80   10.70
  -1   7 -13   36.30   10.00
   1  -7 -13   28.80    7.60
   2  -7  13   42.40    7.60
  -2   7  13   47.00    6.10
  -2  -7  13   44.70    9.60
   2  -7 -13   58.29   10.80
  -2  -7  13   51.09    7.20
  -2   7 -13   32.40    8.50
  -3   7  13  100.99    9.20
  -3  -7 -13  109.29   10.20
   3  -7  13  101.99   16.40
   3  -7  13   99.39   15.00
   3  -7 -13   67.19   12.30
   3  -7 -13   88.49   13.20
  -3   7 -13   93.19   12.40
  -3  -7  13   88.89    9.00
   0  -8  13   28.00    6.40
   0  -8 -13   32.60    7.80
   1   8 -13    9.00   13.60
   1  -8  13   28.60    6.70
  -1  -8  13   38.00    7.30
   1  -8 -13   32.90   14.30
   2  -8  13   30.80    7.30
  -2  -8 -13   38.90    7.00
   2  -8 -13   32.00   11.60
  -2  -8  13   32.30    9.30
   2  -8 -13   34.30    7.90
   0   9 -13    1.30   11.20
  -1  -9 -13   49.90    9.60
   1  -9  13   36.10    7.20
  -1  -9  13   35.00    7.00
   1  -9 -13   31.30    7.10
   0   0 -14 1325.17   82.69
   0   0 -14 1244.38   84.09
   0   0 -14 1312.07   83.59
   1   0 -14  175.18   12.90
   1   0  14  177.08   14.10
  -1   0 -14  167.88   15.20
  -1   0 -14  170.38   12.40
   1   0 -14  147.69   14.40
  -1   0  14  167.28   10.90
  -1   0  14  131.29   15.40
   1   0  14  130.49   13.50
  -1   0 -14  131.69   12.70
  -1   0 -14  159.78   12.20
   1   0 -14  130.99   13.50
  -2   0 -14   33.30    4.40
   2   0  14   30.30    8.80
  -2   0 -14   59.79   13.40
  -2   0 -14   34.70    7.40
   3   0  14  468.05   33.50
  -3   0  14  483.45   30.50
  -3   0 -14  518.05   32.00
  -3   0 -14  486.85   30.70
  -3   0 -14  407.36   34.70
   3   0 -14  476.45   35.90
  -4   0 -14   17.20   11.50
   4   0  14    8.90    7.80
   4   0 -14    0.70   12.40
  -4   0  14    2.30    3.30
   4   0  14    3.60    5.00
  -4   0 -14   -2.50    4.20
   0  -1 -14  450.85   29.50
   0   1 -14  469.05   29.70
   0  -1 -14  477.45   31.80
   0  -1 -14  454.25   30.00
   0  -1 -14  427.46   31.90
   0   1 -14  417.26   30.80
   0   1 -14  426.16   30.10
  -1   1  14    2.70    2.40
   1   1 -14   10.10    6.80
   1  -1  14    6.00    5.20
   1  -1  14    5.70    7.00
  -1   1  14    9.90    4.60
  -1  -1 -14    3.80    4.70
   1   1 -14   11.10    4.70
  -1   1  14    3.50    7.00
   1   1 -14    4.00    5.80
  -1  -1 -14    8.60    4.00
  -1   1 -14    5.10    6.30
   1   1  14   -1.20    6.20
  -1  -1  14    3.90    2.30
  -1   1 -14    3.60    4.80
   1  -1 -14   11.30    4.60
  -1   1 -14    7.20    4.40
  -1  -1  14    3.50    7.20
   1  -1 -14    2.70    7.30
   1  -1 -14   -5.20    4.30
   2   1 -14  -23.50   10.20
  -2  -1 -14    8.30    5.50
  -2   1  14    8.70    6.10
   2  -1  14    0.20    5.70
  -2  -1 -14    1.70    3.70
  -2   1 -14   14.00    8.00
  -2   1 -14   -2.90    3.70
  -2   1 -14    8.00    6.60
   2   1  14   -8.20    7.70
   2   1  14   -1.40    5.40
  -2   1 -14    8.40    6.60
   3  -1  14  565.24   35.70
  -3  -1 -14  520.25   34.90
   3   1 -14  574.44   42.80
  -3   1  14  543.25   33.50
   3  -1  14  501.65   36.20
  -3  -1 -14  502.65   33.60
  -3   1 -14  505.45   33.60
  -3  -1  14  512.05   33.40
   3   1  14  486.85   35.40
  -3   1 -14  514.45   40.70
   3  -1 -14  504.65   37.70
  -3   1 -14  527.75   34.80
  -4  -1 -14   57.89    6.30
  -4   1  14   59.29    6.40
   4  -1  14   45.20   10.30
   4  -1  14   77.69    8.60
  -4   1 -14   58.29    9.70
   4   1  14   44.20    9.10
  -4  -1  14   64.49    6.10
   4   1  14   67.79    8.10
  -4   1 -14   64.99    7.30
   0   2 -14  829.52   51.39
   0  -2 -14  708.93   53.09
   0  -2 -14  798.12   51.79
   0  -2 -14  809.22   51.89
   0   2 -14  749.33   52.49
   0   2 -14  807.42   52.59
   0  -2 -14  867.31   52.49
  -1   2  14   66.49   11.10
   1   2 -14   84.39   11.00
  -1  -2 -14   84.59   10.00
  -1  -2 -14   97.79    9.80
   1  -2  14   66.99   10.60
   1   2 -14  100.59   11.50
  -1   2  14   98.19   10.10
   1   2 -14   93.39   10.70
  -1   2 -14   97.59    8.60
  -1   2 -14   80.09    8.60
  -1  -2  14   89.79    7.00
  -1  -2  14   90.29   12.70
  -1   2 -14  103.69   10.20
   1  -2 -14   92.39   12.80
   1  -2 -14   80.99    9.90
  -2   2  14   20.60    6.60
   2  -2  14   10.70    6.50
   2   2 -14   28.50    8.90
  -2  -2 -14   21.20    6.40
  -2  -2 -14   21.40    6.40
  -2   2  14   17.60    3.00
   2   2 -14  -12.50   13.50
   2  -2  14   18.80    6.80
  -2  -2  14   15.10    2.60
   2  -2 -14   23.60    7.00
  -2   2 -14   38.50   10.90
  -2   2 -14   22.00    5.20
  -2   2 -14   18.00    6.00
  -3  -2 -14  344.37   23.80
   3  -2  14  350.06   27.50
  -3  -2 -14  366.86   26.90
  -3   2  14  374.56   23.90
   3  -2  14  378.16   25.90
   3   2  14  338.67   26.00
   3   2  14  416.86   26.30
  -3  -2  14  371.06   23.80
  -3   2 -14  362.36   24.00
  -3   2 -14  373.66   25.50
   3  -2 -14  344.57   28.50
   4   2 -14    2.10   20.80
  -4  -2 -14   47.50    6.20
   4  -2  14   42.40   10.20
  -4   2  14   43.60    6.10
   4  -2  14   47.40    7.80
  -4  -2  14   47.40    5.50
   4   2  14   40.40    8.50
  -4   2 -14   38.30    8.60
   4  -2 -14   60.79   19.10
  -4   2 -14   47.90    6.20
   0  -3 -14  181.48   12.90
   0   3 -14  158.08   14.20
   0  -3 -14  164.68   15.10
   0  -3 -14  161.58   13.60
   0   3 -14  163.28   13.60
   0  -3 -14  177.78   19.40
   0  -3  14  131.79   14.00
   0   3 -14  189.68   13.50
   1   3 -14  135.99   13.50
  -1   3  14  137.59   11.80
   1   3 -14  123.19   13.00
  -1   3  14  123.39    9.70
  -1  -3 -14  126.99   11.30
   1   3 -14  138.79   14.60
   1  -3  14  118.99   11.90
  -1  -3 -14  128.49   12.90
  -1   3  14  106.39   15.30
   1  -3 -14  116.59   19.70
  -1  -3  14  128.99   19.00
   1  -3 -14  142.19   15.50
  -1   3 -14  132.99   12.10
   1  -3 -14  128.69   11.90
  -1  -3  14  133.49    9.50
  -1   3 -14  135.59   11.00
  -2  -3 -14    9.30    7.50
   2   3 -14   30.50    9.90
  -2  -3 -14   17.90    3.30
   2   3 -14    2.00    7.60
  -2  -3 -14   26.40    7.10
  -2   3  14   25.20    7.70
   2  -3  14   14.90    6.70
   2  -3  14   10.90    7.40
   2  -3 -14    2.80    7.00
  -2   3 -14   18.00    4.60
  -2  -3  14   14.10    2.30
  -2   3 -14   19.90    6.70
   2  -3 -14    1.50    9.00
   2   3  14   12.70    7.00
  -2   3 -14   22.00    5.50
  -2   3 -14    2.40    6.90
   3  -3  14  314.97   25.50
  -3  -3 -14  319.07   21.50
  -3   3  14  353.96   21.70
   3  -3  14  332.57   24.40
  -3   3 -14  317.17   22.00
   3  -3 -14  314.67   26.30
  -3   3 -14  347.67   23.40
  -3  -3  14  323.67   21.30
   3   3  14  320.07   24.50
   4  -3  14   45.80    7.50
  -4  -3 -14   37.30    5.50
  -4   3  14   33.80    4.70
   4  -3  14   35.00    8.90
   4  -3 -14   15.70   17.10
  -4   3 -14   44.00    8.50
  -4   3 -14   46.00    6.00
  -4  -3  14   46.50    5.50
   4   3  14   41.70   10.70
   0  -4  14   72.49    9.80
   0   4 -14   87.59   10.40
   0  -4 -14   77.59   10.50
   0  -4 -14   87.79   12.10
   0   4 -14   91.59   10.30
   1   4 -14  120.39   17.40
  -1  -4 -14  110.49   11.70
   1   4 -14  106.89   12.50
  -1   4  14  111.49    9.00
   1  -4 -14  110.39   16.30
  -1  -4  14   84.19   12.30
  -1   4 -14  102.99   11.00
   1  -4 -14   99.49   14.70
  -1  -4  14  102.29    8.50
   2  -4  14  864.11   59.69
  -2   4  14  973.00   57.79
  -2   4  14  918.21   59.79
   2   4 -14  876.81   62.09
  -2  -4 -14  900.11   57.79
   2  -4  14  967.90   59.79
  -2  -4 -14  938.51   59.99
  -2  -4 -14  996.40   60.69
  -2  -4  14  967.10   57.69
  -2   4 -14 1028.10   58.89
  -2   4 -14  798.52   59.89
   2  -4 -14  901.81   59.69
   2  -4 -14  804.32   61.49
   2   4  14  950.50   59.49
  -2  -4  14  811.62   59.59
  -2   4 -14  939.01   58.09
  -2   4 -14  753.42   59.29
  -3  -4 -14  132.19   10.60
  -3   4  14  144.69   10.80
   3  -4  14  135.29   14.30
  -3  -4  14  146.19   10.20
  -3   4 -14  163.38   13.50
   3   4  14  149.29   15.00
  -3   4 -14  133.39   11.80
   3  -4 -14  145.29   17.50
   0  -5  14  480.85   34.70
   0   5 -14  497.75   36.00
   0  -5 -14  513.75   34.80
   0  -5 -14  551.94   35.10
  -1  -5 -14   97.99   15.20
   1   5 -14  114.79   15.40
  -1   5  14  109.49    9.50
  -1  -5 -14  110.19   10.70
   1  -5  14   88.09   12.30
  -1  -5  14  104.79    8.70
  -1   5 -14  108.69   12.00
  -1  -5  14   96.89   12.20
   1  -5 -14   74.39   12.20
  -1   5 -14   97.49   12.50
   1  -5 -14   87.99   12.30
  -2   5  14  162.68   19.00
  -2   5  14  160.58   11.50
   2  -5  14  154.78   15.40
   2   5 -14  146.79   20.20
  -2  -5 -14  183.88   17.10
   2  -5 -14  119.99   19.50
  -2   5 -14  173.58   14.00
  -2   5 -14  174.78   17.00
   2  -5 -14  129.19   16.40
  -2  -5  14  171.88   17.50
  -2  -5  14  161.58   11.50
   3  -5  14    4.20   10.80
  -3  -5 -14   12.60    4.80
   3  -5 -14   -2.00    9.70
  -3   5 -14   15.10    7.70
  -3   5 -14   -1.00    6.90
   0  -6 -14   41.70    9.20
   0  -6 -14   45.80    8.00
   0   6 -14   43.90   10.00
   0  -6  14   44.10    8.00
   1  -6  14  361.96   24.80
   1  -6 -14  326.67   26.20
   1  -6 -14  330.87   26.20
  -1  -6  14  327.37   24.20
  -2  -6 -14   22.80    6.30
  -2   6  14   24.20    4.60
   2  -6  14   16.20    8.10
   2   6 -14    1.60   11.60
   2  -6 -14    6.10    8.50
   2  -6 -14    2.20    9.70
  -2   6 -14   24.40    7.50
   2  -6 -14   22.10   10.30
  -2   6 -14    2.60    6.40
  -2  -6  14   13.20    4.10
   3  -6  14   98.59   13.40
  -3  -6 -14  119.59   10.60
  -3   6  14   99.19    9.80
   3  -6  14   94.19   14.90
  -3   6 -14  110.09   12.30
   3  -6 -14  100.09   13.10
  -3  -6  14  112.69    9.20
   0  -7  14   24.80    7.00
   0  -7 -14   32.00    9.10
   0  -7 -14   15.30   12.00
   1  -7  14   77.99   12.20
  -1  -7 -14   90.19   12.80
  -1  -7  14   71.99   11.40
   1  -7 -14   69.09   12.00
   1  -7 -14   82.99   12.80
  -2  -7 -14   89.69   10.20
   2  -7  14   84.29   10.70
   2  -7 -14   66.79   11.60
  -2  -7  14   62.99    7.60
   0  -8 -14   60.29   11.20
   0  -8  14   71.49    9.80
   1  -8  14   67.59   12.70
  -1  -8 -14   90.29   10.80
   1  -8 -14   90.39   12.00
   2  -8  14   66.69   11.60
  -2  -8 -14   95.99   10.10
   2  -8 -14   78.59   12.10
   2  -8 -14  107.69   15.60
   0  -9  14   11.00    8.10
   0  -9 -14    0.50    6.00
   0   9 -14    1.50   11.90
   1  -9  14   73.69   12.60
  -1  -9 -14   57.59    9.30
   1  -9 -14   63.39   10.10
  -1  -9  14   52.89   10.10
   0   0 -15   -6.80    4.10
   0   0 -15   15.10    7.20
   0   0 -15    0.70    4.10
   1   0  15    0.30    7.00
   1   0 -15    8.70    5.50
  -1   0  15    1.40    2.90
  -1   0 -15   11.00    4.20
  -1   0 -15    7.00    5.80
   1   0 -15   -5.60    4.90
  -1   0 -15   11.10    9.90
  -1   0  15   17.80   12.90
   1   0 -15   -0.60    7.30
  -2   0 -15    4.00    3.90
   2   0  15   11.80    6.60
   2   0  15    2.10    6.00
  -2   0 -15   12.30    5.20
  -2   0 -15   13.40    6.30
   2   0 -15   15.20    8.10
   2   0 -15    0.90    6.90
  -2   0  15    7.30    2.50
   3   0  15    5.70    8.60
   3   0 -15    1.10    9.00
  -3   0 -15   14.90    6.70
  -3   0  15    8.00    3.00
   3   0 -15   16.00   14.80
   3   0  15    8.60    5.70
  -3   0 -15   11.60    4.40
  -4   0  15   19.20    3.80
   4   0  15   19.70    5.00
  -4   0 -15   30.00   14.70
   4   0  15   23.30   10.30
   4   0 -15    1.50   12.80
  -4   0 -15   13.50    5.00
   0  -1 -15  354.86   24.50
   0  -1 -15  334.07   26.50
   0  -1 -15  378.36   24.90
   0   1 -15  357.76   24.90
   0   1 -15  369.26   24.10
   0   1 -15  336.97   25.70
   1  -1  15   20.20    7.60
  -1   1  15   40.50    5.40
   1   1 -15   46.30    9.80
  -1  -1 -15   37.50   12.00
  -1   1  15   38.60   12.50
  -1  -1 -15   32.50    5.50
   1   1 -15   32.00    6.20
   1   1 -15   51.59   10.70
   1  -1  15   40.60    8.10
  -1  -1 -15   41.30    7.10
  -1   1  15   31.70    7.00
  -1   1 -15   30.10    5.20
   1  -1 -15   29.90    8.60
  -1   1 -15   47.10    9.70
  -1  -1  15   31.40   13.00
   1  -1 -15   49.99    7.80
   1   1  15   29.00   10.50
  -1  -1  15   36.80    5.10
   1  -1 -15   29.60    5.80
   2   1 -15    3.00   10.20
  -2  -1 -15   10.30    5.20
  -2  -1 -15   12.60    6.70
  -2   1  15    7.70    2.70
   2   1 -15   15.90   12.60
   2   1 -15    1.80    6.90
  -2  -1 -15    8.10    3.80
   2  -1  15    7.70    6.20
   2  -1  15    6.50    6.50
  -2   1  15    9.90    6.90
  -2   1 -15    0.00    6.40
  -2   1 -15    9.00    4.20
  -2   1 -15    2.80    5.70
   2  -1 -15    4.80    7.30
   2  -1 -15   -0.30    6.90
   2   1  15   10.90    6.90
  -2  -1  15    8.20    2.50
   2   1  15    2.30    4.70
   3  -1  15   53.09   10.30
  -3   1  15   49.10    5.60
   3  -1  15   49.40    9.70
  -3  -1 -15   45.10    5.00
  -3  -1 -15   59.49    8.30
  -3  -1  15   48.90    5.30
   3   1  15   50.29   10.00
  -3   1 -15   45.40    6.60
   3   1  15   42.30    7.90
   3  -1 -15   45.00   12.10
  -3   1 -15   66.89    9.60
  -4  -1 -15   10.40    4.70
   4   1 -15    2.00   17.40
   4  -1  15    5.30   10.10
   4  -1  15    4.60    4.90
   4  -1 -15   11.50   15.00
  -4   1 -15   10.10    5.10
  -4  -1  15    6.40    3.70
  -4   1 -15    3.50    9.60
   4   1  15    8.40    8.50
   0  -2 -15   49.10    8.60
   0   2 -15   48.00    9.10
   0  -2 -15   44.30    7.70
   0  -2 -15   47.10   10.40
   0   2 -15   42.80    7.40
   0  -2  15   29.80    7.60
   0   2 -15   50.19    7.80
   0  -2 -15   40.20    6.90
  -1   2  15  138.89   10.40
   1  -2  15  126.39   14.10
  -1   2  15  141.49   14.20
   1   2 -15  140.39   14.50
   1   2 -15  154.98   13.60
  -1  -2 -15  131.59   13.20
  -1  -2  15  138.19   10.40
   1  -2 -15  159.38   15.80
  -1   2 -15  140.89   13.00
  -1   2 -15  145.69   13.20
   2   2 -15   97.09   15.80
   2   2 -15  102.59   14.00
  -2  -2 -15   93.59   11.30
   2  -2  15   77.09   11.80
  -2  -2 -15   93.09    7.70
  -2   2  15   86.79    7.00
  -2  -2 -15   81.59   11.40
  -2   2  15   81.69   10.30
   2  -2  15   87.09   10.30
  -2   2 -15   77.99   10.60
  -2   2 -15   94.39    9.60
   2   2  15   65.09   11.50
  -2   2 -15   82.59    8.30
  -2  -2  15   83.09    6.80
   2  -2 -15   84.59   14.10
   3  -2  15  682.03   41.50
  -3  -2 -15  588.34   39.40
   3  -2  15  589.34   42.30
  -3  -2 -15  591.44   41.80
  -3   2 -15  611.54   39.70
   3   2  15  573.04   41.70
  -3  -2  15  623.34   39.40
   3  -2 -15  591.64   43.40
  -3   2 -15  667.53   40.80
  -4  -2 -15   27.50    5.30
  -4   2  15   34.40    4.80
   4  -2  15   47.70    7.30
   4  -2  15   35.80   10.50
  -4   2 -15   41.50    6.20
  -4  -2  15   38.00    4.50
   4   2  15   35.60    9.20
  -4   2 -15   37.80    9.30
   0  -3 -15   17.20   11.50
   0  -3 -15    0.50    7.10
   0   3 -15    0.40    5.00
   0  -3  15   -3.70    6.90
   0   3 -15    3.50    6.90
   0   3 -15    1.40    5.60
  -1  -3 -15   49.99    9.90
   1   3 -15   34.80    7.60
   1   3 -15   30.60   10.60
  -1   3  15   28.20    4.40
  -1  -3  15   31.60    4.20
  -1   3 -15   35.70    8.00
   1  -3 -15   27.80   12.50
  -1   3 -15   29.70    5.90
   1  -3 -15   32.10    6.60
   1  -3 -15   46.40   10.90
  -2   3  15  904.51   55.49
  -2   3  15  869.51   57.79
  -2  -3 -15  866.91   55.49
   2  -3  15  848.22   57.39
  -2  -3 -15  908.71   56.69
  -2  -3 -15  720.63   57.39
  -2   3 -15  891.01   55.69
  -2  -3  15  916.41   55.39
   2  -3 -15  906.91   57.49
   2   3  15  848.72   57.19
  -3   3  15  197.58   13.90
   3  -3  15  212.48   17.20
   3  -3  15  184.28   17.00
  -3  -3 -15  189.58   14.00
   3   3  15  192.78   17.70
  -3   3 -15  215.48   16.10
   3  -3 -15  193.28   18.60
  -3  -3  15  203.98   13.40
  -3   3 -15  186.88   14.20
   0   4 -15  111.39   12.10
   0  -4 -15  116.19   13.40
   0  -4 -15   89.99   12.00
   1  -4  15   65.89   10.10
  -1  -4 -15   84.09   11.30
  -1   4  15   77.69    7.90
   1   4 -15   62.69   12.30
  -1  -4 -15   67.69   11.30
  -1   4 -15   84.49   10.90
   1  -4 -15   66.39   11.30
  -1  -4  15   80.99    7.60
  -1   4 -15   90.19    9.70
   1  -4 -15   58.49   11.00
   2  -4  15  299.87   24.30
   2   4 -15  273.67   27.20
  -2  -4 -15  303.87   26.40
  -2   4  15  281.67   26.50
   2  -4  15  343.57   24.90
  -2  -4 -15  362.66   26.60
  -2   4  15  315.87   21.40
  -2  -4  15  370.36   30.00
  -2  -4  15  318.97   21.00
   2  -4 -15  305.97   24.50
  -2   4 -15  351.46   23.00
   3   4 -15    1.30   29.70
   3  -4  15   22.60    6.30
   3  -4  15   13.40    8.70
  -3   4 -15    0.70   13.10
   3  -4 -15   16.90   10.20
  -3   4 -15    8.20    6.90
   0  -5 -15  123.09   14.20
   0  -5 -15  126.59   12.90
   0   5 -15  126.99   14.60
   0   5 -15  151.58   14.30
   0  -5  15  120.29   12.60
  -1  -5 -15  406.36   28.50
   1  -5  15  388.96   27.80
   1   5 -15  385.76   29.90
   1  -5 -15  402.76   28.20
  -1  -5  15  370.36   27.80
  -1   5 -15  384.46   29.00
   1  -5 -15  377.86   29.00
  -2   5  15   10.70    3.50
   2   5 -15   13.40   12.50
   2  -5  15    5.60    8.10
  -2  -5 -15    9.10    5.80
  -2   5 -15    4.90    6.70
   2  -5 -15   -1.90   11.60
   2  -5 -15   10.00   11.50
   2  -5 -15   -2.40    8.40
  -2   5 -15   -0.40    7.80
  -2  -5  15   10.00    3.20
  -3  -5 -15   61.09    9.60
  -3   5  15   44.10    5.60
   3  -5  15   63.99   11.50
   3  -5  15   54.59   10.20
  -3   5 -15   62.99   10.30
   3  -5 -15   32.30    9.60
   0  -6 -15  440.76   32.30
   0   6 -15  358.96   31.60
   0  -6  15  433.36   29.60
   0  -6 -15  456.25   29.90
  -1  -6 -15  345.27   22.60
   1  -6  15  307.97   23.10
   1  -6 -15  270.97   22.90
  -1  -6  15  277.27   22.80
  -1   6 -15  338.67   23.70
   1  -6 -15  264.57   23.90
   2  -6  15   51.29    9.30
  -2  -6 -15   46.70    9.40
  -2   6 -15   46.50    8.40
   2  -6 -15   16.90    9.90
   2  -6 -15   35.80    9.30
   3  -6  15   96.29   12.80
  -3   6  15   97.09    9.00
  -3  -6 -15  102.09   10.10
  -3  -6  15   94.89    9.10
  -3   6 -15  107.99   12.70
   3  -6 -15   72.39   11.10
   0  -7 -15  321.77   24.50
   0  -7  15  305.97   24.30
   0  -7 -15  369.06   29.30
   1  -7  15  116.89   14.00
  -1  -7  15  120.49   15.70
   1  -7 -15  111.89   13.50
  -2  -7 -15   41.40    8.50
   2  -7  15   40.40    9.40
  -2   7 -15   38.30   11.30
   2  -7 -15   31.80   10.30
   2  -7 -15   45.00   11.10
   0  -8 -15   37.50    7.20
   0   8 -15    1.00   10.30
  -1  -8 -15   85.19   11.00
   1  -8  15  102.99   13.90
   1  -8 -15  115.89   18.70
   1  -8 -15  103.39   12.40
  -1  -8  15  104.69   16.20
   2  -8  15   31.50    7.90
  -2  -8 -15   25.10    6.40
   2  -8 -15   22.30    7.50
   2  -8 -15   23.70   13.60
   0  -9 -15    2.20    6.00
   0  -9  15    4.10    8.90
   0   9 -15    1.70   10.60
   0   0 -16 1238.58   81.19
  -1   0 -16  409.66   25.00
  -1   0  16  393.16   24.10
  -1   0 -16  351.26   25.70
   1   0  16  300.67   26.70
  -1   0 -16  354.26   27.20
  -2   0 -16    1.20    7.50
   2   0 -16    8.60    8.70
   2   0 -16   -0.10    9.00
  -2   0  16    1.60    2.90
   2   0  16    1.40    6.40
  -2   0 -16   -0.50    5.40
   2   0  16   -2.20    7.30
  -2   0 -16   -9.90    4.70
  -3   0 -16    0.40    7.00
   3   0 -16   13.80   13.50
  -3   0 -16    4.40    4.20
  -3   0  16    9.60    3.40
   3   0 -16    4.70    9.50
   3   0  16   -0.10    8.70
   0   1 -16  225.88   18.60
   0   1 -16  234.58   18.80
   0  -1 -16  208.08   19.50
   0  -1 -16  215.08   16.80
  -1  -1 -16   61.69    8.50
   1  -1  16   40.80    9.20
  -1  -1 -16   56.39    9.10
  -1  -1  16   53.39    6.70
  -1   1 -16   70.59    9.10
   1  -1 -16   55.49    7.60
  -1   1 -16   52.39    8.90
   2  -1  16   98.89    9.90
   2  -1  16   68.79   12.20
  -2  -1 -16   70.19    8.30
  -2  -1 -16   83.49   11.70
  -2  -1 -16   68.19   10.40
  -2   1  16   65.99   14.30
   2   1 -16   98.89   13.10
  -2   1  16   82.79    6.90
  -2   1 -16   78.69    9.80
  -2  -1  16   79.39    6.60
   2  -1 -16   94.99   13.50
  -2   1 -16   64.39    8.60
   2   1  16   65.79   11.80
  -2   1 -16   94.49   11.70
  -3  -1 -16   82.79    8.60
  -3   1  16   95.19    7.40
   3  -1  16   86.69   14.30
  -3  -1 -16   93.59   12.80
  -3   1 -16  103.09   11.60
  -3  -1  16   96.49    7.90
   3  -1 -16  112.39   14.60
  -3   1 -16   86.99    8.90
   3   1  16   90.19   14.10
   0  -2 -16  141.69   15.30
   0  -2 -16  148.19   16.10
   0  -2 -16  135.39   13.10
   0   2 -16  168.88   14.80
   1   2 -16    1.40    6.80
  -1  -2 -16    1.30    6.20
   1   2 -16   -0.10    6.30
   1   2 -16   13.40    9.10
  -1  -2 -16   -4.60    5.20
  -1   2 -16    8.60    5.00
  -1   2 -16    3.60    6.10
  -1   2 -16   -6.60    7.60
   1  -2 -16    4.70    5.70
   1  -2 -16    0.90    9.60
   2   2 -16   98.29   19.80
   2  -2  16  118.89   13.00
   2   2 -16  120.49   15.70
  -2  -2 -16  115.39   12.00
  -2  -2 -16   94.59   10.20
   2  -2  16  107.79   13.60
  -2   2  16  116.49   19.70
  -2  -2  16  104.19    8.00
   2  -2 -16   97.49   13.90
  -2   2 -16  109.19   11.10
  -2   2 -16   93.99   14.10
   2   2  16  107.39   13.70
   3  -2  16   61.69    8.60
   3  -2  16   37.30   10.30
   3  -2 -16   65.49   12.60
  -3  -2  16   58.19    6.40
   3   2  16   64.69   10.80
  -3   2 -16   85.09   10.40
   0  -3 -16 1094.09   69.89
   0   3 -16  920.01   70.29
   0  -3 -16 1144.79   70.59
   0   3 -16 1064.69   71.29
   0   3 -16 1175.18   69.59
  -1  -3 -16   62.49   10.90
  -1  -3 -16   50.59    8.30
  -1   3  16   82.69    7.80
  -1  -3 -16   65.19   10.70
   1   3 -16   64.99   10.30
   1   3 -16   71.19   12.60
  -1   3 -16   71.99    9.10
  -1  -3  16   55.19    7.60
  -1   3 -16   48.30   10.40
   1  -3 -16   53.49    8.00
  -2  -3 -16  274.17   21.00
   2  -3  16  316.77   21.60
  -2  -3 -16  233.08   22.50
  -2   3  16  270.47   18.00
   2  -3  16  257.47   21.50
   2   3 -16  254.87   26.60
  -2   3 -16  223.78   20.90
  -2  -3  16  287.77   18.00
  -2  -3  16  302.27   27.40
  -2   3 -16  287.87   19.20
   2  -3 -16  241.78   21.60
   3  -3  16  121.39   12.00
   3  -3  16  123.39   20.10
  -3  -3 -16   91.39    9.40
  -3   3 -16  123.19   16.60
  -3   3 -16   86.79    9.70
   0  -4 -16   37.90    8.80
   0   4 -16   41.10    8.00
   0  -4  16   38.60    8.80
   0  -4 -16   18.90    8.10
  -1  -4 -16  217.08   18.10
  -1  -4 -16  252.17   17.80
   1   4 -16  199.88   19.70
   1  -4  16  181.48   18.50
   1  -4 -16  194.28   20.40
  -1   4 -16  235.88   16.70
   1  -4 -16  180.58   18.10
  -1   4 -16  203.08   18.40
  -2  -4 -16  382.86   30.50
  -2   4  16  381.46   25.10
   2  -4  16  357.86   27.30
   2  -4 -16  386.76   28.60
  -2  -4  16  400.96   25.00
   3  -4  16  111.29   14.40
  -3   4  16  124.19   11.10
   3  -4  16  156.08   14.20
  -3  -4  16  175.18   11.00
   3  -4 -16  146.29   18.30
   0  -5 -16  635.54   43.00
   0  -5  16  544.25   42.30
   0   5 -16  687.83   42.80
   0  -5 -16  659.33   43.10
  -1  -5 -16  378.36   28.60
   1  -5  16  359.46   26.30
   1  -5 -16  365.56   26.70
   1  -5 -16  331.97   26.30
   2   5 -16    2.10   12.60
   2  -5  16   21.70    8.90
  -2   5  16   19.20    5.00
   2  -5 -16   11.60   12.80
  -2  -5  16   29.20    4.30
  -2   5 -16   41.60    7.70
   2  -5 -16   11.10    9.20
   3  -5  16   23.80    9.50
   3  -5  16   15.60   14.40
  -3  -5 -16    6.70    5.20
  -3   5  16    8.60    4.20
  -3  -5  16   23.70    4.70
   3  -5 -16   22.20   10.80
   3  -5 -16    1.80   13.10
  -3   5 -16    2.70    9.30
  -3   5 -16   10.20    7.60
   0  -6  16  149.69   15.90
   0  -6 -16  156.68   20.50
   0  -6 -16  174.68   15.20
   1  -6  16  231.68   19.10
  -1  -6 -16  264.97   20.80
   1  -6 -16  230.08   21.40
  -1   6 -16  273.47   21.60
  -1  -6  16  193.38   27.60
   2  -6 -16   62.59   12.40
  -2   6 -16   57.49   13.20
   0  -7 -16   11.80    7.10
   0   7 -16   -0.30    7.90
   0  -7  16   -4.60    9.90
  -1  -7 -16   61.99   11.50
  -1  -7  16   54.59   11.40
   1  -7 -16   53.59   11.00
   2  -7  16   23.60    7.80
  -2  -7 -16   17.90    5.90
  -2   7 -16   22.40   12.50
   2  -7 -16   33.90   13.00
   2  -7 -16    7.40    8.20
   0  -8  16   19.60    9.40
   0  -8 -16   24.60    7.00
  -1  -8 -16   74.79    9.80
   1  -8  16   57.39   10.40
   1  -8 -16   67.79   12.60
  -1  -8  16   72.79   12.70
   0   0 -17    6.40    6.50
   0   0 -17   -5.80    6.30
   0   0 -17   -1.70    8.60
   1   0 -17   70.09    9.00
  -1   0 -17   92.49   11.10
  -1   0 -17   75.09    9.40
  -2   0 -17    9.10    6.40
   2   0 -17   19.00    9.80
  -2   0 -17   11.80   10.40
  -2   0  17    9.70    3.40
   2   0  17   -2.60    8.70
   2   0 -17    0.30    8.00
   3   0 -17   10.10   20.30
  -3   0 -17   10.60    5.80
   3   0 -17  -17.40   17.80
   0   1 -17  447.26   29.40
   0   1 -17  438.96   31.50
   0  -1 -17  439.36   29.70
   0  -1 -17  406.46   30.60
   1  -1  17   30.40    9.00
  -1  -1 -17   47.50   10.20
   1   1 -17   30.30    7.10
  -1  -1 -17   32.60    6.30
  -1   1  17   28.50    4.70
   1   1 -17   52.79   11.90
  -1  -1  17   24.70    4.70
   1  -1 -17   24.80    6.90
  -1   1 -17   30.30    6.10
  -1   1 -17   28.60    7.50
  -2  -1 -17   31.90    7.20
   2  -1  17   34.80    9.10
  -2   1  17   32.70    3.90
   2   1 -17   42.70   11.20
  -2  -1  17   31.80    4.40
   2   1  17   32.80   10.80
  -2   1 -17   38.60    6.70
   2  -1 -17   34.10    9.30
  -3  -1 -17  271.87   18.80
  -3   1 -17  260.27   19.00
   0   2 -17  199.18   15.60
   0  -2 -17  207.88   16.20
   0   2 -17  191.88   17.30
   0  -2 -17  201.18   19.60
   1   2 -17    8.80    8.60
   1   2 -17    0.10    8.10
  -1  -2 -17   18.10    7.50
   1  -2  17   10.60    9.30
   1   2 -17   20.50    9.00
  -1  -2 -17    8.60    7.00
  -1  -2 -17   18.10    7.80
  -1   2  17   17.90    4.60
  -1   2 -17    8.30    5.80
  -1   2 -17    0.00    8.40
   1  -2 -17   12.80    6.90
  -1  -2  17   17.50    5.40
  -1   2 -17   17.50    7.60
   1  -2 -17    5.00   10.60
  -2   2  17   83.49    7.90
   2  -2  17   92.19   13.00
   2  -2  17   78.29   13.30
  -2  -2 -17  100.39   12.00
   2   2 -17   82.29   16.00
  -2  -2  17   96.29    7.90
   2  -2 -17   66.89   10.70
  -2   2 -17   90.99   10.80
  -3   2  17  262.77   18.10
  -3  -2 -17  239.18   24.90
   3  -2  17  293.57   19.30
   3  -2  17  299.77   26.80
   3   2  17  242.08   22.50
   3  -2 -17  229.38   25.90
  -3  -2  17  265.17   18.00
   0   3 -17    2.10    7.10
   0   3 -17    1.20    8.20
   0  -3 -17   -7.40    8.90
   0   3 -17    0.40    8.10
   0  -3 -17   -5.90    6.30
  -1  -3 -17   76.29   11.90
   1  -3  17   49.80    9.70
   1   3 -17   67.59   10.40
  -1  -3 -17   96.59   11.70
   1   3 -17   69.29   14.10
  -1   3 -17   72.99   13.20
  -1   3 -17   85.69   10.10
   1  -3 -17   82.29   12.00
  -2  -3 -17  190.38   18.40
   2  -3  17  194.08   18.80
  -2   3  17  198.68   14.40
   2  -3 -17  176.68   18.70
  -2  -3  17  213.48   14.30
  -2   3 -17  219.38   16.50
   3  -3  17   -4.90    9.80
   3   3 -17    1.30   14.70
  -3   3  17    3.70    3.60
   3  -3  17   -3.60    6.90
  -3  -3  17    2.40    3.60
   3  -3 -17    0.30   11.10
   3  -3 -17    0.30   10.20
  -3   3 -17   17.60    7.10
   0  -4  17  603.94   46.50
   0  -4 -17  711.23   46.50
   0   4 -17  778.92   46.10
   0  -4 -17  686.03   46.60
  -1  -4 -17 1201.58   72.79
   1  -4 -17 1036.60   73.49
   1  -4 -17 1201.28   72.99
  -1   4 -17 1027.90   73.09
  -2  -4 -17   99.39   16.00
  -2   4  17   95.49    8.50
   2  -4  17   94.39   14.50
  -2  -4  17   81.39    8.40
  -2   4 -17   96.19   10.40
   2  -4 -17   88.29   11.50
  -3   4  17   14.10    4.70
   3   4 -17   -0.40   14.10
  -3  -4 -17    8.20    5.00
   3  -4  17   14.40    8.50
   3  -4  17   20.60    8.00
  -3   4 -17   25.20    7.60
   3  -4 -17   28.10   11.40
   3  -4 -17   -0.90   10.90
   0  -5 -17  101.19   16.80
   0  -5 -17   93.99   11.90
   0   5 -17  108.19   17.00
   0  -5  17   78.59   13.80
  -1  -5 -17   43.10    9.10
   1  -5  17   49.30    9.60
  -1  -5 -17   48.80   12.50
   1  -5 -17   44.30   12.90
   1  -5 -17   42.20    9.20
  -1   5 -17   52.79    8.60
   0  -6  17   47.00   11.50
   0  -6 -17   70.49   11.50
   1  -6  17   32.00    9.90
   1  -6 -17   51.89   10.60
   1  -6 -17   59.29   10.70
   2  -6  17  318.47   26.70
  -2  -6 -17  360.26   24.50
   2  -6 -17  303.77   27.50
  -2   6 -17  392.96   26.00
   0  -7  17   57.79   11.30
   0  -7 -17   64.29   10.30
   1   7 -17   -0.20   10.50
  -1  -7 -17    7.30    6.20
   1  -7  17    2.80    9.50
  -1   7 -17    0.10    7.90
   1  -7 -17    7.20    8.90
   1  -7 -17    0.40   11.80
   0  -8  17   41.60   11.50
   0  -8 -17   35.40    7.00
   0   0 -18   23.30    6.70
   0   0 -18    6.00   10.20
   0   0 -18   25.00    8.40
  -1   0 -18   -1.30   11.70
  -1   0 -18    2.00    5.90
   1   0 -18    7.20    7.20
   1   0 -18    0.10    9.60
  -2   0  18    5.90    4.00
   2   0 -18  -13.70   10.20
   2   0 -18    1.40    8.50
  -2   0 -18    5.10    5.60
   2   0  18   -7.60   10.10
   3   0  18  208.88   21.90
  -3   0  18  253.97   16.50
  -3   0 -18  237.78   19.50
   0  -1 -18    2.10   11.30
   0   1 -18    0.20    9.40
   0   1 -18   17.70   10.20
   0  -1 -18   13.70    6.50
   0   1 -18   11.70    6.40
  -1  -1 -18  222.08   17.50
   1   1 -18  211.18   18.60
  -1  -1 -18  234.58   19.10
   1  -1 -18  216.48   18.50
  -1   1 -18  224.08   17.20
   2  -1  18    3.80    9.70
   2   1 -18    0.20    8.50
  -2  -1 -18   20.10    7.50
   2   1 -18   21.60   11.60
  -2  -1  18   12.70    4.20
   2  -1 -18    2.30   10.90
  -2   1 -18   21.90    7.00
   2  -1 -18    4.30    9.70
  -3  -1 -18   39.60   10.10
  -3   1  18   25.60    4.40
   3  -1  18   22.60   11.20
  -3  -1  18   39.50    4.80
   3   1  18   19.10   14.50
   3  -1 -18   37.30   16.20
  -3   1 -18   32.70    8.10
   0  -2 -18   -0.50   13.00
   0   2 -18   29.00    9.60
   0  -2 -18   27.60    7.20
   0   2 -18   21.60    6.90
   1   2 -18   51.89   11.70
  -1  -2 -18   34.40    8.20
  -1  -2 -18   61.99   12.70
  -1  -2 -18   36.20    8.90
   1   2 -18   36.80    9.30
  -1   2 -18   43.70    7.20
   1  -2 -18   33.80    8.00
  -1   2 -18   56.59   12.50
  -2   2  18  116.69    9.80
  -2  -2 -18  112.49   14.00
   2  -2  18  126.79   17.70
   2   2 -18  134.09   20.40
   2  -2 -18   92.09   15.50
  -2  -2  18  126.29    9.80
  -2   2 -18  136.89   12.60
  -3   2  18   87.39    9.20
   3  -2  18   77.69   13.30
   3  -2 -18   91.89   15.90
  -3   2 -18  103.19   12.00
  -3  -2  18  102.09    8.40
   0   3 -18   99.09   14.30
   0  -3 -18   89.79   15.20
   0   3 -18   86.19   12.20
   0  -3 -18   90.39   13.10
   1   3 -18    4.30   11.80
  -1  -3 -18   24.90    8.20
   1  -3  18   14.00   11.30
   1   3 -18   -0.20    7.40
  -1  -3 -18   -4.60    7.50
   1  -3 -18   13.30    8.10
   1  -3 -18    6.30   13.10
  -1   3 -18   -0.50    9.20
  -1   3 -18    1.40    6.70
   2  -3  18   71.29   11.20
  -2  -3 -18   64.49   11.50
  -2   3 -18   71.09   10.80
   2  -3 -18   55.19   10.70
   3  -3  18  142.19   19.00
  -3   3  18  153.98   12.20
  -3   3 -18  178.78   13.70
  -3  -3  18  162.58   12.20
   3  -3 -18  142.99   20.30
   0   4 -18   -0.20    7.60
   0  -4 -18   -5.60    8.40
   0  -4 -18    7.60    9.30
   0   4 -18   18.00    8.80
  -1  -4 -18  164.78   16.00
   1  -4  18  130.69   16.90
  -1  -4 -18  145.89   18.70
  -1   4 -18  174.28   15.00
   1  -4 -18  141.19   17.60
   0  -5 -18   29.70   10.00
   0   5 -18   12.20   13.90
   0   5 -18    6.40    9.90
  -1  -5 -18  208.48   17.40
   1  -5 -18  173.48   18.00
   1  -5 -18  211.38   19.10
  -1   5 -18  178.18   22.10
  -2  -5 -18  107.09   10.50
   2  -5  18  102.59   16.30
  -2   5 -18   85.69   13.00
   2  -5 -18   99.49   12.70
   0  -6 -18  126.59   12.90
   0  -6  18   89.49   16.30
   1  -6  18   -0.30   10.20
  -1  -6 -18    4.40    6.50
   1   6 -18    1.20    9.50
   1  -6 -18    6.40    9.90
  -1   6 -18   17.30   17.30
  -1   6 -18    6.20    8.20
   1  -6 -18   18.50   10.60
   2  -6  18  211.18   20.60
  -2  -6 -18  207.58   15.90
   2  -6 -18  202.48   21.50
  -2   6 -18  200.68   19.70
   0  -7  18   79.79   15.30
   0  -7 -18   98.89   11.60
  -1  -7 -18   84.19    9.70
   1  -7  18   64.59   12.80
   1  -7 -18   59.99   16.40
   1  -7 -18   73.99   13.30
   0   0 -19   -8.30    6.90
   0   0 -19    1.20   11.30
   1   0 -19   63.79    9.40
  -1   0 -19    5.80   22.10
  -2   0 -19  247.48   18.70
   2   0 -19  210.08   22.70
  -3   0 -19   51.49   10.20
  -3   0  19   35.30    5.30
   0  -1 -19    6.60    7.00
   0  -1 -19    2.90   12.60
   0   1 -19    8.10   10.50
   0   1 -19    1.70    7.30
  -1  -1 -19  265.97   21.20
  -1  -1 -19  269.97   19.90
   1   1 -19  208.88   23.30
  -1   1 -19  254.17   19.30
   1  -1 -19  237.18   20.70
  -2  -1 -19  106.49   12.70
   2  -1 -19   92.79   13.40
  -2   1 -19  115.89   12.30
  -3   1  19   -0.10    4.50
  -3  -1 -19    2.20   14.00
   3   1 -19    0.10   13.70
  -3  -1  19    9.00    5.20
   3  -1 -19   -1.60   13.50
  -3   1 -19   -1.50    8.60
   3  -1 -19    8.90   27.40
   0  -2 -19    3.50   23.50
   0   2 -19   41.50   10.20
  -1  -2 -19  437.86   35.00
   1   2 -19  517.05   36.20
  -1  -2 -19  488.25   33.50
   1  -2 -19  476.75   34.60
  -1   2 -19  539.75   33.20
   2   2 -19    8.10   12.70
  -2   2  19   36.10    5.90
  -2  -2 -19   23.60    7.60
  -2  -2  19   43.80    5.40
  -2   2 -19   46.80    8.50
   2  -2 -19   -0.10   13.30
   0  -3 -19  140.89   14.40
   0   3 -19  160.18   17.70
  -1  -3 -19  212.28   19.40
  -1  -3 -19  243.38   23.70
   1   3 -19  201.98   24.50
  -1   3 -19  231.98   17.90
   1  -3 -19  197.08   19.70
   0  -4 -19  419.36   31.80
   0   4 -19  493.55   33.30
   0  -4 -19  403.46   31.60
  -1  -4 -19   21.10    7.10
   1   4 -19   10.40   11.00
  -1   4 -19   25.70    8.80
  -1   4 -19    1.30   12.40
   1  -4 -19   26.50    9.70
   2   4 -19    7.00   13.00
  -2  -4 -19    5.40    7.00
   2  -4  19    7.60   11.50
  -2   4 -19   -0.80   11.80
   2  -4 -19   19.70   10.30
  -2   4 -19    9.80    8.30
   2  -4 -19    0.40   12.20
   0  -5 -19  632.74   43.40
   1  -5  19  323.27   30.70
  -1  -5 -19  345.57   32.50
  -1  -5 -19  388.26   26.30
  -1   5 -19  398.06   27.80
   1  -5 -19  374.96   28.90
  -2  -5 -19   21.30    5.80
   2  -5  19   23.10   12.50
   2   5 -19    9.20   12.10
  -2   5 -19    0.30   12.10
  -2   5 -19   30.90    9.60
   2  -5 -19   19.60   11.00
   0  -6 -19  406.66   28.80
   0  -6 -19  375.76   33.60
   1   6 -19    8.80   12.90
   1  -6  19   -7.90   12.40
  -1  -6 -19    4.10    6.10
   1  -6 -19   17.10   11.90
   1  -6 -19    9.70   10.60
  -1   6 -19    0.70    9.00
   0   0 -20   38.90    8.00
   0   0 -20    0.50   10.30
   1   0 -20   27.20    9.40
  -1   0 -20   27.80    7.00
  -2   0 -20  203.58   18.10
   2   0 -20  187.38   24.80
  -1  -1 -20   46.00    9.50
   1   1 -20   52.09   10.70
  -1   1 -20   44.20    8.70
   1  -1 -20   65.49   10.20
  -2  -1 -20  160.38   16.70
   2   1 -20  178.88   26.50
  -2   1 -20  184.18   15.80
   2  -1 -20  153.08   22.00
   0  -2 -20    1.10    8.60
   0   2 -20    7.30    8.60
   0   2 -20   -0.20    9.00
  -1  -2 -20   -2.10    8.50
  -1  -2 -20   10.50   10.00
   1   2 -20   -2.80    9.00
   1   2 -20    7.80   15.20
   1  -2 -20    2.00   22.40
  -1   2 -20   -8.50    8.00
   1  -2 -20    5.40    9.30
  -2  -2 -20   -0.50    7.40
   2   2 -20    1.80   12.00
  -2  -2 -20   25.80   10.20
   2  -2 -20    2.10   13.90
  -2   2 -20    7.70    6.60
   2  -2 -20    8.50   10.50
   0  -3 -20  181.58   17.80
   0   3 -20  167.08   18.50
  -1  -3 -20   82.89   13.40
   1   3 -20   87.09   18.90
   1  -3 -20   66.89   12.90
  -2  -3 -20   12.80    6.10
  -2  -3 -20   10.40   14.90
   2   3 -20    7.40   10.30
  -2   3 -20   -2.00    8.20
   2  -3 -20   -9.30   10.30
   2  -3 -20   -1.60   12.40
   0  -4 -20   35.40   11.30
   0   4 -20    7.40   14.30
   0   4 -20   56.39   13.90
  -1  -4 -20  211.58   18.30
  -1  -4 -20  193.38   21.30
   1  -4 -20  195.38   19.90
  -1   4 -20  239.88   20.60
   0  -5 -20   31.60   11.80
   0  -5 -20   32.80   10.20
  -1  -5 -20  211.28   17.70
  -1   5 -20  259.17   24.50
   1  -5 -20  229.48   21.80
   0   0 -21   -4.80    7.10
   1   0 -21    0.20   10.50
   2   0 -21  149.19   23.20
  -2   0 -21  179.98   16.90
   0   1 -21   33.00   13.30
   0  -1 -21   -0.30   26.20
   0  -1 -21   16.10    8.90
   1   1 -21    5.50   12.40
   1  -1 -21    4.50   13.90
  -2  -1 -21   29.60   10.40
   2   1 -21    1.20   10.60
  -2  -1 -21   18.70    9.40
  -2   1 -21   31.40    8.70
   2  -1 -21    0.60   11.50
   2  -1 -21   31.30   12.30
   0   2 -21   45.80   15.60
   0   2 -21    2.90   13.00
   1   2 -21   82.19   13.80
  -1  -2 -21   78.69   11.30
   1  -2 -21   57.79   11.60
  -1   2 -21   70.29   10.70
  -2  -2 -21    7.80    6.50
  -2  -2 -21   17.30   11.70
   2  -2 -21    7.10   11.60
   2  -2 -21   -0.40   15.60
  -2   2 -21   29.10    9.00
   0  -3 -21  105.09   15.80
   0   3 -21  109.49   17.60
  -1  -3 -21    0.20   10.70
   1   3 -21    1.80   11.90
  -1  -3 -21   -0.80    9.80
  -1   3 -21   -0.70   13.20
   1  -3 -21    3.70   10.20
  -1   3 -21   -8.40    9.80
   0  -4 -21   13.00   11.10
   0   4 -21    0.30    9.90
   0   4 -21   10.10   14.60
  -1  -4 -21  196.98   18.50
  -1  -4 -21  209.08   25.00
  -1   4 -21  252.47   21.20
   1  -4 -21  188.18   20.40
   1   0 -22   62.79   12.70
  -1   0 -22   77.09   10.90
   0  -1 -22  213.38   20.20
   0   1 -22  213.48   20.40
   1   1 -22   -5.70   12.50
   1   1 -22    1.60   13.50
  -1  -1 -22   24.50    8.20
  -1   1 -22   27.60    9.70
   1  -1 -22   22.90   11.20
   1  -1 -22   16.70   13.20
   0   2 -22    0.60   11.20
   0   2 -22   14.00   11.00
   0  -2 -22   10.60    8.30
  -1  -2 -22  146.99   18.20
   1   2 -22  168.78   24.20
  -1   2 -22  149.79   17.60
   1  -2 -22  143.39   19.00
   0  -3 -22  149.99   18.00
   0   3 -22  124.59   18.50
   0   0   0    0.00    0.00
_computing_structure_solution     'SHELXT 2018/2 (Sheldrick, 2018)'
;
_shelx_hkl_checksum     61288
_shelx_res_file
;
TITL ds7_f_a.res in P2(1)2(1)2(1)
    ds7_f.res
    created by SHELXL-2019/3 at 14:27:35 on 08-Feb-2024
REM Old TITL DS7_F in P2(1)2(1)2(1)
REM SHELXT solution in P2(1)2(1)2(1): R1 0.079, Rweak 0.015, Alpha 0.001
REM <I/s> 0.318 for 18 systematic absences, Orientation as input
REM Flack x = 0.070 ( 0.105 ) from 565 Parsons' quotients
REM Formula found by SHELXT: C13 O5
CELL 1.54178 4.9524 11.0302 20.9007 90 90 90
ZERR 4 0.0002 0.0004 0.0007 0 0 0
LATT -1
SYMM 0.5-X,-Y,0.5+Z
SYMM -X,0.5+Y,0.5-Z
SYMM 0.5+X,0.5-Y,-Z
SFAC C H O
UNIT 52 56 20
EQIV $1 -0.5+X,1.5-Y,1-Z
EQIV $2 1+X,+Y,+Z
L.S. 14
PLAN  5
SIZE 0.02 0.04 0.54
TEMP -173.15
CONF
HTAB O3 O5_$1
HTAB O5 O1_$2
BOND
list 4
fmap 2 53
acta
MORE -1
BOND $H
REM <olex2.extras>
REM <HklSrc "%.\\DS7_F.hkl">
REM </olex2.extras>
WGHT    0.033600    0.194800
FVAR       0.94241
O1    3   -0.090135    0.685602    0.535041    11.00000    0.01828    0.02271 =
         0.02149   -0.00127   -0.00095   -0.00185
O2    3    0.929280    0.894383    0.779616    11.00000    0.02139    0.01982 =
         0.02046   -0.00112   -0.00809    0.00137
O3    3    0.254454    1.032452    0.640102    11.00000    0.02532    0.01923 =
         0.02232   -0.00219   -0.00530    0.00440
H3    2    0.192638    1.010909    0.602157    11.00000    0.07451
O4    3    0.159025    0.802552    0.596583    11.00000    0.01848    0.01714 =
         0.01753   -0.00107   -0.00269    0.00028
O5    3    0.598234    0.482848    0.484532    11.00000    0.01793    0.02133 =
         0.02056   -0.00125    0.00199   -0.00272
H5    2    0.678170    0.552772    0.500612    11.00000    0.08663
C1    1    0.100315    0.690812    0.571723    11.00000    0.01670    0.02013 =
         0.01538   -0.00129    0.00415   -0.00267
C2    1    0.268849    0.589105    0.591599    11.00000    0.01706    0.01773 =
         0.01489    0.00102    0.00567   -0.00127
C3    1    0.461954    0.606238    0.635900    11.00000    0.01879    0.01662 =
         0.01732    0.00316    0.00462    0.00256
AFIX  43
H3A   2    0.566858    0.538836    0.649420    11.00000   -1.20000
AFIX   0
C4    1    0.514853    0.723342    0.663489    11.00000    0.01693    0.01801 =
         0.01349    0.00100    0.00509   -0.00027
C5    1    0.712376    0.744318    0.710538    11.00000    0.01703    0.01924 =
         0.01501    0.00269    0.00065    0.00253
AFIX  43
H5A   2    0.818838    0.679459    0.726600    11.00000   -1.20000
AFIX   0
C6    1    0.748920    0.861589    0.733082    11.00000    0.01354    0.02365 =
         0.01449   -0.00130    0.00264   -0.00117
C7    1    0.596432    0.957091    0.708265    11.00000    0.01903    0.01737 =
         0.02004   -0.00258    0.00195   -0.00084
AFIX  43
H7    2    0.627148    1.037060    0.723494    11.00000   -1.20000
AFIX   0
C8    1    0.402903    0.937858    0.662287    11.00000    0.01483    0.01701 =
         0.01747    0.00089    0.00258    0.00173
C9    1    0.361724    0.819309    0.640841    11.00000    0.01455    0.02299 =
         0.01276   -0.00056    0.00141   -0.00122
C10   1    0.217897    0.470923    0.558128    11.00000    0.01778    0.01754 =
         0.01957   -0.00030    0.00127   -0.00177
AFIX  23
H10A  2    0.022496    0.452254    0.559819    11.00000   -1.20000
H10B  2    0.315241    0.405419    0.580856    11.00000   -1.20000
AFIX   0
C11   1    0.309697    0.473736    0.488150    11.00000    0.01515    0.01910 =
         0.01862   -0.00017   -0.00106    0.00048
AFIX  13
H11   2    0.226567    0.545180    0.466251    11.00000   -1.20000
AFIX   0
C12   1    0.232482    0.359203    0.452829    11.00000    0.02139    0.01989 =
         0.02239   -0.00200   -0.00161   -0.00135
AFIX 137
H12A  2    0.287804    0.365924    0.407951    11.00000   -1.50000
H12B  2    0.036456    0.347856    0.455119    11.00000   -1.50000
H12C  2    0.323150    0.289612    0.472531    11.00000   -1.50000
AFIX   0
C13   1    1.081317    0.798521    0.808124    11.00000    0.02086    0.02654 =
         0.01988    0.00156   -0.00577    0.00272
AFIX 137
H13A  2    1.195986    0.760465    0.775614    11.00000   -1.50000
H13B  2    0.957553    0.737936    0.825908    11.00000   -1.50000
H13C  2    1.194728    0.831385    0.842411    11.00000   -1.50000
AFIX   0
HKLF 4
REM  ds7_f_a.res in P2(1)2(1)2(1)
REM wR2 = 0.0671, GooF = S = 1.065, Restrained GooF = 1.065 for all data
REM R1 = 0.0272 for 1463 Fo > 4sig(Fo) and 0.0322 for all 1575 data
REM 173 parameters refined using 0 restraints
END
WGHT      0.0336      0.1947
REM Highest difference peak  0.138,  deepest hole -0.200,  1-sigma level  0.043
Q1    1   0.9208  0.6010  0.4596  11.00000  0.05    0.14
Q2    1   1.2959  0.8549  0.8186  11.00000  0.05    0.13
Q3    1   1.4695  0.7956  0.8419  11.00000  0.05    0.12
Q4    1   0.3726  0.4541  0.3837  11.00000  0.05    0.12
Q5    1   0.2535  0.5280  0.5769  11.00000  0.05    0.12
;
_shelx_res_checksum     64247
data_global
_journal_data_validation_number     ?
_journal_date_recd_electronic     2024-03-05
_journal_date_accepted     2024-04-08
_journal_name_full     'Acta Crystallographica, Section C'
_journal_year     2024
_journal_volume     80
_journal_issue      5
_journal_page_first     0
_journal_page_last     0
_journal_paper_category     FA
_journal_paper_doi     10.1107/S2053229624003061
_journal_coeditor_code     YP3233
loop_
    _publ_contact_author_name
    _publ_contact_author_address
    _publ_contact_author_email
    'Daniel Decato'
;
Chemistry and Biochemistry
University of Montana
32 Campus Drive
Missoula
Montana 59812
USA
;
 daniel.decato@umontana.edu
    'Andrea Stierle'
;
Chemistry and Biochemistry
University of Montana
32 Campus Drive
Missoula
Montana 59812
USA
;
 andrea.stierle@mso.umt.edu
_publ_section_title
;
Absolute structure determination of Berkecoumarin by X-ray and electron
diffraction
;
_publ_section_title_footnote     .
loop_
    _publ_author_name
    _publ_author_footnote
    _publ_author_address
    'Daniel Decato' .
;
Chemistry and Biochemistry
University of Montana
32 Campus Drive
Missoula
Montana 59812
USA
;
    "Luk\'a\<s Palatinus" .
;
Institute of Physics of the CAS
Na Slovance 1999/2
Prague 19200
Czech Republic
;
    'Andrea Stierle' .
;
Chemistry and Biochemistry
University of Montana
32 Campus Drive
Missoula
Montana 59812
USA
;
    'Donald Stierle' .
;
Chemistry and Biochemistry
University of Montana
32 Campus Drive
Missoula
Montana 59812
USA
;
_publ_section_synopsis
;
The absolute structure of Berkecoumarin, a natural product from a Berkeley Pit
Lake <i>Penicillium</i> sp. is reported from both X-ray and electron
diffraction data.
;
