# Supplementary material for: Absolute structure determination of Berkecoumarin by X-ray and electron diffraction
Source: Acta Crystallogr C Struct Chem. 2024 Apr 10;80(Pt 5):143–7. doi: 10.1107/S2053229624003061 (PMC11068058; doi:10.1107/S2053229624003061)
Supplement: Supplementary file 2 [file c-80-00143-Isup2.hkl]

data_I                                                                          
_shelx_title ' ds7_f_a.res in P2(1)2(1)2(1)'                                    
_shelx_refln_list_code          4                                               
_shelx_F_calc_maximum      107.02                                               
_exptl_crystal_F_000       528.00                                               
_reflns_d_resolution_high  0.9108                                               
                                                                                
loop_                                                                           
 _space_group_symop_operation_xyz                                               
 'x, y, z'                                                                      
 '-x+1/2, -y, z+1/2'                                                            
 '-x, y+1/2, -z+1/2'                                                            
 'x+1/2, -y+1/2, -z'                                                            
                                                                                
_cell_length_a     4.9524                                                       
_cell_length_b    11.0302                                                       
_cell_length_c    20.9007                                                       
_cell_angle_alpha  90.000                                                       
_cell_angle_beta   90.000                                                       
_cell_angle_gamma  90.000                                                       
                                                                                
_shelx_F_squared_multiplier     1.000                                           
                                                                                
loop_                                                                           
 _refln_index_h                                                                 
 _refln_index_k                                                                 
 _refln_index_l                                                                 
 _refln_F_squared_calc                                                          
 _refln_F_squared_meas                                                          
 _refln_F_squared_sigma                                                         
 _refln_observed_status                                                         
   2   0   0       1389.40       1273.19        44.59 o                         
   4   0   0          0.07         -7.09        10.02 o                         
   1   1   0        909.87        818.00        29.95 o                         
   2   1   0          3.44          2.07         0.60 o                         
   3   1   0        482.27        516.80        12.80 o                         
   4   1   0        222.43        208.62         8.29 o                         
   5   1   0        185.05        219.99        22.97 o                         
   0   2   0        228.80        218.30         6.31 o                         
   1   2   0        194.69        184.35         4.69 o                         
   2   2   0        614.91        596.86        11.05 o                         
   3   2   0        177.24        190.63         4.69 o                         
   4   2   0         59.47         55.70         3.98 o                         
   5   2   0        366.85        391.57        29.73 o                         
   1   3   0          3.49          5.33         0.54 o                         
   2   3   0       1867.96       1900.54        40.23 o                         
   3   3   0        240.03        229.72         6.49 o                         
   4   3   0         71.21         74.44         5.14 o                         
   5   3   0        399.16        388.05        19.97 o                         
   0   4   0       1297.90       1275.01        32.99 o                         
   1   4   0          3.82          3.93         0.64 o                         
   2   4   0         84.97         79.97         2.50 o                         
   3   4   0         30.28         27.58         2.50 o                         
   4   4   0         62.15         57.60         4.03 o                         
   5   4   0          2.81          0.07         3.65 o                         
   1   5   0       4079.69       4189.21        83.70 o                         
   2   5   0        151.26        168.72         4.00 o                         
   3   5   0        516.31        510.46        15.30 o                         
   4   5   0         22.96         19.18         3.94 o                         
   0   6   0        630.04        558.38        25.11 o                         
   1   6   0        932.35        938.26        19.08 o                         
   2   6   0        192.50        187.64         4.53 o                         
   3   6   0          6.42          6.23         1.42 o                         
   4   6   0        240.44        236.00        11.37 o                         
   1   7   0        528.67        509.35        10.74 o                         
   2   7   0         46.64         50.87         2.50 o                         
   3   7   0         22.97         20.28         2.48 o                         
   4   7   0         44.09         46.34         3.85 o                         
   0   8   0        215.59        217.32        32.65 o                         
   1   8   0       1395.98       1361.35        32.98 o                         
   2   8   0         97.64        110.93         4.14 o                         
   3   8   0          0.45          1.14         2.17 o                         
   4   8   0        756.85        755.37        35.34 o                         
   1   9   0         47.39         53.41         5.79 o                         
   2   9   0          0.20          4.71         3.85 o                         
   3   9   0         26.47         21.49         7.16 o                         
   0  10   0        226.48        227.66        14.39 o                         
   1  10   0        217.98        201.96        10.88 o                         
   2  10   0        402.35        417.73        40.53 o                         
   3  10   0         13.97          7.06         4.34 o                         
   1  11   0         87.96         95.47        18.47 o                         
   2  11   0         13.18         12.54         5.34 o                         
   1   0   1         89.97         83.23         3.29 o                         
   2   0   1        115.18         91.25         3.71 o                         
   3   0   1         14.16         13.79         1.42 o                         
   4   0   1          5.95         12.49         4.62 o                         
   5   0   1         90.77        114.50        18.58 o                         
  -5   1   1        180.45        201.75        19.25 o                         
  -4   1   1        237.87        221.96         7.83 o                         
  -3   1   1        256.35        264.02         5.74 o                         
  -2   1   1        318.54        283.62         7.89 o                         
  -1   1   1         42.24         36.71         1.17 o                         
   0   1   1       5335.98       4769.93        97.37 o                         
   1   1   1         42.71         36.72         1.61 o                         
   2   1   1        316.64        282.32         6.14 o                         
   3   1   1        254.73        257.87         6.50 o                         
   4   1   1        239.25        242.17         9.73 o                         
  -5   2   1        319.78        363.08        28.37 o                         
  -4   2   1        467.34        413.07        19.65 o                         
  -3   2   1         84.44         87.10         3.03 o                         
  -2   2   1        172.35        167.46         5.77 o                         
  -1   2   1       1492.03       1385.05        27.35 o                         
   0   2   1       1915.68       1904.11        37.99 o                         
   1   2   1       1488.68       1349.35        28.82 o                         
   2   2   1        173.99        168.45         4.33 o                         
   3   2   1         85.78         83.82         2.80 o                         
   4   2   1        471.46        459.81        18.12 o                         
   5   2   1        318.19        333.58        29.39 o                         
  -5   3   1        263.74        299.47        23.87 o                         
  -4   3   1         28.41         24.24         2.12 o                         
  -3   3   1        190.77        202.73         5.99 o                         
  -2   3   1        156.98        163.87         3.51 o                         
  -1   3   1       1931.30       1873.61        35.74 o                         
   0   3   1       2132.17       2229.81        42.49 o                         
   1   3   1       1937.43       1879.98        34.26 o                         
   2   3   1        156.36        164.81         3.68 o                         
   3   3   1        188.93        193.78         4.59 o                         
   4   3   1         28.21         28.24         2.66 o                         
   5   3   1        260.98        259.02        14.73 o                         
  -5   4   1          0.70          4.53         2.94 o                         
  -4   4   1         81.02         81.78         7.10 o                         
  -3   4   1         16.26         14.32         1.38 o                         
  -2   4   1       1176.70       1268.37        29.99 o                         
  -1   4   1       1250.60       1297.03        25.83 o                         
   0   4   1         25.46         14.68         1.04 o                         
   1   4   1       1251.05       1275.58        24.61 o                         
   2   4   1       1176.74       1290.27        28.90 o                         
   3   4   1         16.78         16.35         1.22 o                         
   4   4   1         80.93         82.53         5.89 o                         
   5   4   1          0.76          6.91         4.44 o                         
  -4   5   1        122.66        111.88         5.79 o                         
  -3   5   1         61.20         63.13         4.43 o                         
  -2   5   1        346.15        330.01         7.13 o                         
  -1   5   1        436.58        446.86         9.06 o                         
   0   5   1        528.26        512.65         9.19 o                         
   1   5   1        433.01        426.55         9.09 o                         
   2   5   1        346.42        333.33         7.53 o                         
   3   5   1         61.53         62.77         3.15 o                         
   4   5   1        123.20        118.38         5.84 o                         
  -4   6   1        269.68        276.60        12.93 o                         
  -3   6   1         19.92         20.70         1.70 o                         
  -2   6   1        106.02        108.75         3.25 o                         
  -1   6   1        205.52        234.00         5.58 o                         
   0   6   1          1.73          2.38         0.99 o                         
   1   6   1        206.01        235.15         5.02 o                         
   2   6   1        105.55        106.11         3.07 o                         
   3   6   1         19.51         19.94         1.77 o                         
   4   6   1        268.00        269.09        12.89 o                         
  -4   7   1        487.58        478.20        18.45 o                         
  -3   7   1        148.74        147.47         5.11 o                         
  -2   7   1        290.86        286.64         7.46 o                         
  -1   7   1        114.15        114.15         3.24 o                         
   0   7   1         73.40         80.10         3.93 o                         
   1   7   1        115.08        111.34         3.42 o                         
   2   7   1        289.95        289.90         7.43 o                         
   3   7   1        149.37        152.98         5.49 o                         
   4   7   1        486.56        473.59        18.48 o                         
  -4   8   1         72.41         68.10         4.59 o                         
  -3   8   1        118.04        109.73         4.92 o                         
  -2   8   1        109.98        113.24         3.99 o                         
  -1   8   1         51.13         50.81         2.85 o                         
   0   8   1          2.15         -0.77         3.18 o                         
   1   8   1         50.81         51.34         2.98 o                         
   2   8   1        110.12        119.93         4.13 o                         
   3   8   1        119.38        111.42         5.03 o                         
   4   8   1         69.83         66.27         5.40 o                         
  -3   9   1         23.57         27.24         5.47 o                         
  -2   9   1        307.40        306.27        11.42 o                         
  -1   9   1       1412.31       1322.84        60.46 o                         
   0   9   1       3056.79       3062.61       202.85 o                         
   1   9   1       1412.50       1302.96        60.37 o                         
   2   9   1        305.06        317.29        13.12 o                         
   3   9   1         23.73         19.86         4.52 o                         
  -3  10   1        314.85        309.53        15.86 o                         
  -2  10   1         14.41         16.04         5.14 o                         
  -1  10   1        308.18        298.61        19.49 o                         
   0  10   1         72.91         76.27         6.44 o                         
   1  10   1        301.85        305.63        27.02 o                         
   2  10   1         15.49         12.46         4.68 o                         
   3  10   1        314.91        301.21        15.82 o                         
  -2  11   1         81.07         70.19         8.22 o                         
  -1  11   1         21.30         29.23         8.99 o                         
   1  11   1         20.81         21.28        10.70 o                         
   2  11   1         81.23         85.35        14.98 o                         
   0   0   2        214.55        205.37         5.87 o                         
   1   0   2       5376.27       4688.67       147.90 o                         
   2   0   2        580.38        522.88        10.18 o                         
   3   0   2          0.99          2.50         1.14 o                         
   4   0   2         95.14         97.20         5.32 o                         
   5   0   2          3.69          3.46         8.01 o                         
  -5   1   2         29.86         35.58        11.37 o                         
  -4   1   2         61.77         60.82         4.30 o                         
  -3   1   2       1935.81       1963.20        39.20 o                         
  -2   1   2        747.89        645.45        12.55 o                         
  -1   1   2       1388.90       1381.80        32.29 o                         
   0   1   2        358.00        357.15        11.27 o                         
   1   1   2       1397.27       1335.44        25.75 o                         
   2   1   2        747.52        648.46        11.99 o                         
   3   1   2       1933.44       1935.87        41.45 o                         
   4   1   2         62.57         69.79         8.61 o                         
   5   1   2         30.46         24.21        12.84 o                         
  -5   2   2        573.47        661.20        44.14 o                         
  -4   2   2        170.02        173.68         8.25 o                         
  -3   2   2        311.11        316.36         7.32 o                         
  -2   2   2        595.12        586.76        13.14 o                         
  -1   2   2       2970.69       2936.12        59.55 o                         
   0   2   2       2057.05       2025.93        40.42 o                         
   1   2   2       2982.08       3052.28        67.63 o                         
   2   2   2        602.65        600.48        14.32 o                         
   3   2   2        310.09        313.49         7.01 o                         
   4   2   2        169.99        183.55         6.69 o                         
   5   2   2        570.44        624.61        79.32 o                         
  -5   3   2         72.82         74.33        11.71 o                         
  -4   3   2         51.15         48.04         3.09 o                         
  -3   3   2        392.84        430.53        10.31 o                         
  -2   3   2        688.94        716.19        14.37 o                         
  -1   3   2        992.45        944.78        19.27 o                         
   0   3   2       1160.17       1106.14        22.23 o                         
   1   3   2        988.55        969.44        17.56 o                         
   2   3   2        690.95        698.90        14.42 o                         
   3   3   2        395.25        425.82         9.22 o                         
   4   3   2         50.64         45.78         3.14 o                         
   5   3   2         73.09         76.90         7.72 o                         
  -5   4   2        127.40        125.08         6.73 o                         
  -4   4   2         73.22         84.06         7.36 o                         
  -3   4   2        349.06        364.60         8.94 o                         
  -2   4   2         71.29         68.00         2.04 o                         
  -1   4   2        650.36        636.48        12.90 o                         
   0   4   2        674.42        658.47        11.71 o                         
   1   4   2        655.31        632.79        12.91 o                         
   2   4   2         74.19         71.65         2.52 o                         
   3   4   2        349.36        375.45         8.09 o                         
   4   4   2         73.09         72.42         6.33 o                         
   5   4   2        126.89        136.12        11.30 o                         
  -4   5   2          9.03         10.19         3.04 o                         
  -3   5   2         28.76         28.94         2.00 o                         
  -2   5   2        408.47        420.32         8.91 o                         
  -1   5   2        664.39        684.43        15.60 o                         
   0   5   2        816.00        836.97        15.48 o                         
   1   5   2        669.44        674.04        16.68 o                         
   2   5   2        408.37        424.02         9.43 o                         
   3   5   2         28.53         33.21         2.21 o                         
   4   5   2          8.94          5.86         2.19 o                         
  -4   6   2        359.74        362.09        17.04 o                         
  -3   6   2         23.95         25.55         1.91 o                         
  -2   6   2        104.58        107.69         3.41 o                         
  -1   6   2         70.77         73.05         2.38 o                         
   0   6   2       2891.60       2944.13        57.58 o                         
   1   6   2         69.78         69.64         2.19 o                         
   2   6   2        101.81        108.72         3.26 o                         
   3   6   2         23.51         22.80         1.75 o                         
   4   6   2        363.32        373.64        17.04 o                         
  -4   7   2        659.67        672.34        25.32 o                         
  -3   7   2         86.63         96.81         4.39 o                         
  -2   7   2        225.52        211.05         6.58 o                         
  -1   7   2        192.45        192.76         4.60 o                         
   0   7   2        226.30        209.27         8.16 o                         
   1   7   2        193.98        198.26         5.29 o                         
   2   7   2        226.58        213.40         5.44 o                         
   3   7   2         85.01         92.37         5.13 o                         
   4   7   2        655.76        668.82        21.99 o                         
  -4   8   2         25.17         15.04         3.78 o                         
  -3   8   2         71.28         71.09         3.90 o                         
  -2   8   2         22.84         22.71         1.91 o                         
  -1   8   2        456.80        453.37        13.48 o                         
   0   8   2        142.18        150.76         8.47 o                         
   1   8   2        455.38        444.21        14.54 o                         
   2   8   2         23.53         28.33         2.15 o                         
   3   8   2         71.66         83.77         4.18 o                         
   4   8   2         25.17         23.26         3.22 o                         
  -3   9   2         72.50         67.46         5.77 o                         
  -2   9   2        167.73        159.78        10.95 o                         
  -1   9   2         39.60         38.79         4.31 o                         
   0   9   2        664.58        660.09        29.48 o                         
   1   9   2         39.89         44.42         7.99 o                         
   2   9   2        168.96        171.08         6.46 o                         
   3   9   2         72.16         66.15        14.35 o                         
  -3  10   2          4.08          9.01         5.17 o                         
  -2  10   2         87.18         70.99         7.95 o                         
  -1  10   2        251.14        250.70        20.98 o                         
   0  10   2        163.66        165.30         9.45 o                         
   1  10   2        251.83        259.71        23.31 o                         
   2  10   2         86.05         89.52         7.18 o                         
   3  10   2          4.37          2.56         3.68 o                         
  -2  11   2         28.21         27.02         6.35 o                         
  -1  11   2         24.60         37.72         8.44 o                         
   0  11   2        145.11        128.01        21.06 o                         
   1  11   2         25.23         19.48        10.36 o                         
   2  11   2         28.03         25.65         7.54 o                         
   1   0   3        326.62        312.15         7.05 o                         
   2   0   3        171.90        161.73         4.06 o                         
   3   0   3        711.65        731.23        14.45 o                         
   4   0   3         50.52         43.05         4.75 o                         
   5   0   3         17.47         21.19         8.35 o                         
  -5   1   3        229.94        255.68        21.96 o                         
  -4   1   3        173.62        160.78         7.63 o                         
  -3   1   3        415.31        441.90         8.16 o                         
  -2   1   3        249.83        231.55         4.80 o                         
  -1   1   3       7385.23       6641.16       142.78 o                         
   0   1   3       2072.71       2043.20        58.46 o                         
   1   1   3       7399.53       6943.46       140.80 o                         
   2   1   3        253.79        235.07         6.17 o                         
   3   1   3        415.88        428.91         8.88 o                         
   4   1   3        171.58        165.75         7.43 o                         
   5   1   3        227.09        238.33        16.04 o                         
  -5   2   3        160.43        172.93        24.71 o                         
  -4   2   3        205.96        211.99         7.14 o                         
  -3   2   3        295.00        299.47         7.51 o                         
  -2   2   3        219.40        198.32         5.96 o                         
  -1   2   3        639.09        611.91        13.10 o                         
   0   2   3       8891.68       8246.90       196.83 o                         
   1   2   3        644.87        621.62        13.89 o                         
   2   2   3        216.95        197.69         6.12 o                         
   3   2   3        297.03        294.77         7.58 o                         
   4   2   3        207.83        210.69         6.58 o                         
   5   2   3        160.57        183.00        15.43 o                         
  -5   3   3        197.94        204.81        13.74 o                         
  -4   3   3        193.49        181.57         7.37 o                         
  -3   3   3        130.15        123.19         3.47 o                         
  -2   3   3        498.91        473.00        11.02 o                         
  -1   3   3       1655.46       1709.80        35.68 o                         
   0   3   3        648.46        616.48        12.49 o                         
   1   3   3       1659.53       1673.77        32.25 o                         
   2   3   3        502.29        484.17         9.87 o                         
   3   3   3        129.05        118.03         3.60 o                         
   4   3   3        193.01        170.97         6.26 o                         
   5   3   3        194.67        197.83        12.74 o                         
  -5   4   3         41.18         35.78         3.28 o                         
  -4   4   3        130.65        130.64         6.28 o                         
  -3   4   3        757.43        749.60        16.52 o                         
  -2   4   3        129.52        130.64         3.34 o                         
  -1   4   3       1453.51       1526.79        32.08 o                         
   0   4   3        246.82        254.19         4.87 o                         
   1   4   3       1452.94       1508.15        29.09 o                         
   2   4   3        126.26        125.51         3.15 o                         
   3   4   3        761.44        762.69        15.66 o                         
   4   4   3        130.52        121.80         5.37 o                         
   5   4   3         40.53         36.56         3.70 o                         
  -4   5   3        213.07        217.86         8.49 o                         
  -3   5   3        246.09        249.50         6.89 o                         
  -2   5   3        490.63        480.65        11.15 o                         
  -1   5   3        652.50        696.04        15.10 o                         
   0   5   3        851.88        928.90        17.12 o                         
   1   5   3        655.97        703.10        15.67 o                         
   2   5   3        483.14        471.60        10.52 o                         
   3   5   3        247.07        243.71         6.91 o                         
   4   5   3        212.92        210.38         8.45 o                         
  -4   6   3        153.37        146.96         7.18 o                         
  -3   6   3         33.35         33.59         2.80 o                         
  -2   6   3        352.29        364.36         8.79 o                         
  -1   6   3        677.41        683.80        15.54 o                         
   0   6   3        489.68        498.71        17.49 o                         
   1   6   3        678.43        670.71        13.32 o                         
   2   6   3        353.91        349.86         8.22 o                         
   3   6   3         33.26         34.47         2.20 o                         
   4   6   3        152.35        150.97         6.33 o                         
  -4   7   3        386.66        388.77        15.04 o                         
  -3   7   3         85.04         80.38         4.23 o                         
  -2   7   3          7.38          8.19         1.88 o                         
  -1   7   3        356.44        366.30         8.06 o                         
   0   7   3          2.17          5.45         1.92 o                         
   1   7   3        354.03        368.66         7.37 o                         
   2   7   3          7.54          6.19         1.51 o                         
   3   7   3         84.76         84.68         3.87 o                         
   4   7   3        386.18        375.18        13.03 o                         
  -4   8   3         22.66         20.32         3.28 o                         
  -3   8   3        239.16        246.72        11.44 o                         
  -2   8   3         99.04        105.55         3.97 o                         
  -1   8   3        640.96        637.89        16.16 o                         
   0   8   3          0.28          0.67         3.00 o                         
   1   8   3        642.86        649.56        24.55 o                         
   2   8   3         95.77        106.24         4.10 o                         
   3   8   3        241.66        237.59         8.98 o                         
   4   8   3         22.28         24.35         3.34 o                         
  -3   9   3         10.79          7.63         2.85 o                         
  -2   9   3        165.39        163.14         6.49 o                         
  -1   9   3        156.98        159.41         9.06 o                         
   0   9   3        497.95        512.09        26.39 o                         
   1   9   3        152.44        160.28        11.77 o                         
   2   9   3        169.25        182.23         6.57 o                         
   3   9   3         10.89          4.00         2.97 o                         
  -2  10   3          7.66          2.70         9.46 o                         
  -1  10   3        197.31        176.40        15.73 o                         
   0  10   3         34.57         42.20         5.60 o                         
   1  10   3        196.55        201.37        12.89 o                         
   2  10   3          7.92         11.27         4.10 o                         
  -2  11   3         57.30         52.60         7.43 o                         
  -1  11   3         17.16         19.51         7.32 o                         
   0  11   3          4.40         11.03        11.37 o                         
   1  11   3         17.31          7.43         7.88 o                         
   2  11   3         57.30         58.55         7.65 o                         
   0  12   3         38.64         42.79        14.19 o                         
   0   0   4        194.46        210.41         6.83 o                         
   1   0   4       1678.89       1619.82        34.16 o                         
   2   0   4          7.07          3.17         0.92 o                         
   3   0   4         39.65         39.82         1.65 o                         
   4   0   4         56.68         49.41         4.92 o                         
   5   0   4          0.10         -3.44         4.97 o                         
  -5   1   4         69.73         79.19         6.49 o                         
  -4   1   4         37.86         43.20         3.31 o                         
  -3   1   4        452.79        466.25         9.30 o                         
  -2   1   4        500.90        484.93         9.27 o                         
  -1   1   4      11453.92      10218.59       205.89 o                         
   0   1   4        966.45       1055.67        34.54 o                         
   1   1   4      11453.13      10458.14       230.26 o                         
   2   1   4        495.62        459.90        10.58 o                         
   3   1   4        453.03        459.02        11.21 o                         
   4   1   4         36.96         45.96         4.37 o                         
   5   1   4         68.54         72.19         8.66 o                         
  -5   2   4         50.29         41.22         4.60 o                         
  -4   2   4        429.00        431.21        13.42 o                         
  -3   2   4          0.30          1.62         1.27 o                         
  -2   2   4        547.58        573.56        14.29 o                         
  -1   2   4        269.41        243.76         5.32 o                         
   0   2   4        580.83        576.39        11.63 o                         
   1   2   4        269.89        243.02         6.17 o                         
   2   2   4        548.33        567.56        13.04 o                         
   3   2   4          0.35          2.25         1.86 o                         
   4   2   4        429.07        452.80        12.47 o                         
   5   2   4         49.93         53.54         8.98 o                         
  -5   3   4        188.62        198.06        15.88 o                         
  -4   3   4        163.53        167.20         5.23 o                         
  -3   3   4        143.03        147.25         4.13 o                         
  -2   3   4        230.95        218.71         4.79 o                         
  -1   3   4        123.18        108.10         3.92 o                         
   0   3   4       1562.11       1588.38        29.00 o                         
   1   3   4        123.91        107.52         2.49 o                         
   2   3   4        229.12        210.28         5.01 o                         
   3   3   4        141.47        149.34         3.93 o                         
   4   3   4        166.04        175.33         8.76 o                         
   5   3   4        185.83        210.38        24.10 o                         
  -5   4   4         51.70         49.42         4.00 o                         
  -4   4   4        222.56        217.90         6.40 o                         
  -3   4   4        221.00        221.68         5.86 o                         
  -2   4   4        574.88        559.58        13.63 o                         
  -1   4   4        945.21        976.76        19.49 o                         
   0   4   4         62.77         72.39         2.64 o                         
   1   4   4        939.03        952.25        17.78 o                         
   2   4   4        573.17        549.38        10.49 o                         
   3   4   4        223.24        227.21         5.64 o                         
   4   4   4        223.32        217.22         6.53 o                         
   5   4   4         52.10         67.55         9.90 o                         
  -4   5   4         31.29         34.05         2.97 o                         
  -3   5   4        531.93        518.42        15.78 o                         
  -2   5   4        159.28        160.50         4.34 o                         
  -1   5   4        312.27        356.87         7.90 o                         
   0   5   4          0.90         -0.04         0.85 o                         
   1   5   4        314.46        350.30         8.56 o                         
   2   5   4        160.92        158.73         3.91 o                         
   3   5   4        529.10        505.74        17.30 o                         
   4   5   4         31.33         33.45         2.52 o                         
  -4   6   4         22.65         28.95         3.74 o                         
  -3   6   4        396.06        386.95         9.58 o                         
  -2   6   4        555.18        574.53        13.39 o                         
  -1   6   4        473.26        469.67        10.72 o                         
   0   6   4        282.26        279.76         7.53 o                         
   1   6   4        470.06        446.24         9.18 o                         
   2   6   4        556.08        566.56        13.35 o                         
   3   6   4        393.29        377.91        10.01 o                         
   4   6   4         22.80         24.18         2.26 o                         
  -4   7   4         26.83         21.05         2.81 o                         
  -3   7   4        414.35        396.40        11.79 o                         
  -2   7   4         34.12         32.76         2.25 o                         
  -1   7   4        106.61        113.68         3.95 o                         
   0   7   4         37.21         45.16         3.15 o                         
   1   7   4        105.17        115.86         3.39 o                         
   2   7   4         35.34         32.66         3.38 o                         
   3   7   4        412.50        419.24        11.54 o                         
   4   7   4         26.38         24.70         2.58 o                         
  -3   8   4         45.17         39.22         3.61 o                         
  -2   8   4        221.64        224.00         6.74 o                         
  -1   8   4         25.33         22.57         2.97 o                         
   0   8   4        728.92        751.08        36.07 o                         
   1   8   4         24.86         24.02         3.31 o                         
   2   8   4        221.50        226.73         6.81 o                         
   3   8   4         45.70         43.72         3.11 o                         
  -3   9   4         45.12         45.07         3.50 o                         
  -2   9   4        194.36        188.98         7.56 o                         
  -1   9   4        422.93        410.08        17.31 o                         
   0   9   4        994.95        989.00        37.28 o                         
   1   9   4        420.09        426.45        21.62 o                         
   2   9   4        195.66        205.80         8.33 o                         
   3   9   4         46.40         40.10         3.53 o                         
  -2  10   4        145.33        148.31        15.43 o                         
  -1  10   4        154.86        147.91         9.34 o                         
   0  10   4        101.11        100.79        10.81 o                         
   1  10   4        154.21        154.76        17.73 o                         
   2  10   4        146.83        137.98         9.76 o                         
  -1  11   4        218.34        181.48        21.39 o                         
   0  11   4         30.25         34.34         9.46 o                         
   1  11   4        219.52        215.39        20.49 o                         
   2  11   4        117.55        109.13        12.22 o                         
   1   0   5      10079.08       9020.15       189.31 o                         
   2   0   5          0.92          1.30         0.56 o                         
   3   0   5          9.74         11.34         1.21 o                         
   4   0   5        134.44        138.34         6.04 o                         
   5   0   5        105.40        106.91         7.75 o                         
  -5   1   5         35.16         32.89         4.17 o                         
  -4   1   5        228.12        206.71         7.70 o                         
  -3   1   5        384.33        377.58         8.74 o                         
  -2   1   5        329.49        316.42         7.13 o                         
  -1   1   5        953.85        915.86        16.32 o                         
   0   1   5       1543.85       1549.80        34.66 o                         
   1   1   5        952.24        937.90        16.98 o                         
   2   1   5        327.60        317.08         6.95 o                         
   3   1   5        383.65        383.81         8.63 o                         
   4   1   5        227.65        218.67         6.90 o                         
   5   1   5         35.84         38.22         4.61 o                         
  -5   2   5        124.66        136.86        11.08 o                         
  -4   2   5        763.55        739.66        20.19 o                         
  -3   2   5         46.50         44.40         1.88 o                         
  -2   2   5       1787.33       1812.03        38.57 o                         
  -1   2   5         78.09         67.76         2.95 o                         
   0   2   5        112.07        100.29         2.44 o                         
   1   2   5         78.25         70.46         1.76 o                         
   2   2   5       1781.15       1833.24        43.62 o                         
   3   2   5         46.03         46.66         2.26 o                         
   4   2   5        764.53        745.32        20.14 o                         
   5   2   5        125.74        131.61         8.38 o                         
  -5   3   5         30.25         21.10         3.78 o                         
  -4   3   5        370.44        385.55        12.62 o                         
  -3   3   5        762.83        777.42        17.79 o                         
  -2   3   5         19.07         20.86         1.32 o                         
  -1   3   5       1107.51       1120.85        21.21 o                         
   0   3   5        148.51        156.83         2.99 o                         
   1   3   5       1101.88       1088.67        21.95 o                         
   2   3   5         18.21         17.61         1.10 o                         
   3   3   5        765.40        768.78        16.88 o                         
   4   3   5        369.82        388.32        10.91 o                         
   5   3   5         31.55         26.94         5.74 o                         
  -4   4   5         16.63         17.56         2.34 o                         
  -3   4   5        168.17        170.87         4.86 o                         
  -2   4   5         76.61         69.51         2.40 o                         
  -1   4   5        691.83        741.82        15.07 o                         
   0   4   5       3404.52       3625.89        63.51 o                         
   1   4   5        693.33        738.40        13.74 o                         
   2   4   5         76.81         68.66         2.20 o                         
   3   4   5        168.37        173.17         4.70 o                         
   4   4   5         16.68         16.20         2.67 o                         
  -4   5   5        193.13        190.20         7.86 o                         
  -3   5   5         33.67         35.93         3.33 o                         
  -2   5   5        303.54        308.63         7.62 o                         
  -1   5   5        280.96        308.98         7.78 o                         
   0   5   5        183.63        199.61         5.31 o                         
   1   5   5        278.39        302.23         6.97 o                         
   2   5   5        306.28        313.75         6.49 o                         
   3   5   5         33.07         34.40         3.29 o                         
   4   5   5        191.12        198.62         7.11 o                         
  -4   6   5        452.20        456.61        17.95 o                         
  -3   6   5        660.28        648.45        15.46 o                         
  -2   6   5        733.28        765.98        18.69 o                         
  -1   6   5         77.63         77.93         2.81 o                         
   0   6   5        120.28        125.53         4.19 o                         
   1   6   5         78.15         80.82         2.48 o                         
   2   6   5        737.26        749.37        15.66 o                         
   3   6   5        663.02        647.50        17.73 o                         
   4   6   5        453.94        472.83        18.94 o                         
  -4   7   5         40.28         31.82         2.84 o                         
  -3   7   5        189.07        201.20         7.91 o                         
  -2   7   5        125.07        134.72         8.45 o                         
  -1   7   5        292.89        303.92         8.06 o                         
   0   7   5          8.42          9.47         2.19 o                         
   1   7   5        289.84        291.26         7.67 o                         
   2   7   5        125.46        110.41         6.33 o                         
   3   7   5        187.05        197.62         7.03 o                         
   4   7   5         40.56         44.02         3.30 o                         
  -3   8   5        207.02        202.09        10.85 o                         
  -2   8   5       1115.64       1089.96        26.61 o                         
  -1   8   5        143.65        135.91         6.89 o                         
   0   8   5         30.00         30.51         5.00 o                         
   1   8   5        143.35        138.24         7.14 o                         
   2   8   5       1118.81       1069.76        32.77 o                         
   3   8   5        203.81        217.16         7.98 o                         
  -3   9   5         19.39         21.01         3.22 o                         
  -2   9   5        320.54        318.30        11.58 o                         
  -1   9   5         35.39         33.91         3.89 o                         
   0   9   5        651.74        701.39        33.27 o                         
   1   9   5         34.88         33.05         4.84 o                         
   2   9   5        319.06        319.42        11.79 o                         
   3   9   5         19.27         19.93         2.86 o                         
  -2  10   5         88.66         88.94         7.65 o                         
  -1  10   5        201.30        206.15        12.32 o                         
   0  10   5        925.20        924.70        43.33 o                         
   1  10   5        201.69        199.36        27.64 o                         
   2  10   5         89.72         90.97        12.61 o                         
  -1  11   5         11.67         12.15         7.65 o                         
   0  11   5        690.52        658.84        45.26 o                         
   1  11   5         11.48         14.86         5.79 o                         
   0   0   6        438.42        457.19        13.14 o                         
   1   0   6       8991.93       8892.33       169.16 o                         
   2   0   6       1627.33       1553.17        28.48 o                         
   3   0   6        143.41        144.15         3.69 o                         
   4   0   6         73.60         66.23         4.72 o                         
   5   0   6         53.93         71.94         7.01 o                         
  -5   1   6        226.40        222.61        11.24 o                         
  -4   1   6         11.46         12.27         2.72 o                         
  -3   1   6        104.04        113.84         3.30 o                         
  -2   1   6        646.91        642.54        13.27 o                         
  -1   1   6       3360.67       3357.43        64.02 o                         
   0   1   6         48.51         45.90         1.65 o                         
   1   1   6       3357.98       3362.72        67.15 o                         
   2   1   6        647.81        654.72        13.93 o                         
   3   1   6        103.61        115.75         3.21 o                         
   4   1   6         11.97         17.39         2.72 o                         
   5   1   6        225.72        238.45        18.47 o                         
  -5   2   6          1.75          0.02         3.36 o                         
  -4   2   6        277.13        277.13         8.69 o                         
  -3   2   6        419.59        406.84         9.26 o                         
  -2   2   6        581.77        608.61        11.82 o                         
  -1   2   6        905.89        918.91        17.71 o                         
   0   2   6       1247.33       1223.13        23.44 o                         
   1   2   6        912.12        923.81        18.58 o                         
   2   2   6        583.28        592.86        13.10 o                         
   3   2   6        425.73        414.62         9.52 o                         
   4   2   6        281.65        297.89         9.90 o                         
   5   2   6          1.77          1.99         5.44 o                         
  -5   3   6        144.15        143.67        14.89 o                         
  -4   3   6       1553.95       1535.09        65.85 o                         
  -3   3   6          1.68          2.92         1.28 o                         
  -2   3   6       1274.39       1330.73        27.81 o                         
  -1   3   6        135.53        138.03         3.50 o                         
   0   3   6       1419.91       1425.04        24.18 o                         
   1   3   6        140.10        134.29         2.85 o                         
   2   3   6       1276.17       1280.17        26.38 o                         
   3   3   6          1.66          3.36         1.18 o                         
   4   3   6       1549.61       1501.99        54.58 o                         
   5   3   6        144.55        156.13        12.20 o                         
  -4   4   6         74.37         71.32         4.45 o                         
  -3   4   6         47.21         48.21         2.50 o                         
  -2   4   6         69.84         68.04         2.33 o                         
  -1   4   6        541.40        547.29        12.08 o                         
   0   4   6       2827.70       2993.32        50.63 o                         
   1   4   6        544.74        557.25        10.86 o                         
   2   4   6         69.74         66.49         1.95 o                         
   3   4   6         46.18         44.16         2.33 o                         
   4   4   6         75.88         80.49         3.95 o                         
  -4   5   6         77.08         80.96         4.92 o                         
  -3   5   6        603.42        616.81        14.60 o                         
  -2   5   6        174.51        180.26         4.81 o                         
  -1   5   6        699.00        783.44        17.93 o                         
   0   5   6       1739.17       1842.82        32.43 o                         
   1   5   6        699.93        760.08        15.02 o                         
   2   5   6        173.30        177.33         3.98 o                         
   3   5   6        604.18        610.13        15.41 o                         
   4   5   6         77.14         88.39         4.22 o                         
  -4   6   6          9.90         14.91         6.77 o                         
  -3   6   6        406.00        369.93         9.55 o                         
  -2   6   6         66.69         72.12         3.46 o                         
  -1   6   6        104.32         97.60         4.70 o                         
   0   6   6         61.92         54.79         3.01 o                         
   1   6   6        104.25        100.33         3.24 o                         
   2   6   6         65.54         69.90         2.63 o                         
   3   6   6        405.09        385.24        12.94 o                         
   4   6   6         10.05         10.97         6.20 o                         
  -4   7   6         70.67         71.09         4.57 o                         
  -3   7   6         92.27        108.27         5.31 o                         
  -2   7   6        296.83        276.81         7.55 o                         
  -1   7   6         23.62         24.50         2.09 o                         
   0   7   6        734.35        742.39        24.51 o                         
   1   7   6         23.69         30.15         1.95 o                         
   2   7   6        299.11        288.34         8.83 o                         
   3   7   6         91.07        111.03         4.81 o                         
   4   7   6         69.37         77.73         9.03 o                         
  -3   8   6        605.06        576.54        17.68 o                         
  -2   8   6         79.26         79.68         4.10 o                         
  -1   8   6        204.87        219.13        10.78 o                         
   0   8   6          1.35         13.33         5.10 o                         
   1   8   6        201.10        210.45         8.61 o                         
   2   8   6         78.63         83.62         4.20 o                         
   3   8   6        604.78        582.85        20.27 o                         
  -3   9   6         66.48         70.44         6.99 o                         
  -2   9   6        128.41        133.07         7.18 o                         
  -1   9   6        155.76        162.19         8.90 o                         
   0   9   6          9.08          6.23         3.72 o                         
   1   9   6        156.54        176.91        11.54 o                         
   2   9   6        129.43        128.42         7.04 o                         
   3   9   6         65.10         61.12         4.60 o                         
  -2  10   6         39.75         36.39         5.50 o                         
  -1  10   6        102.05         82.30        13.06 o                         
   0  10   6         70.06         69.65         8.49 o                         
   1  10   6        103.08         83.42         9.46 o                         
   2  10   6         39.74         33.33         7.70 o                         
  -1  11   6         44.46         51.44         8.06 o                         
   0  11   6        254.62        237.09        14.65 o                         
   1  11   6         43.96         50.00        10.75 o                         
   1   0   7        106.57        105.54         2.21 o                         
   2   0   7       3013.04       2962.53        56.52 o                         
   3   0   7          3.64          3.48         1.79 o                         
   4   0   7         15.67         17.68         4.27 o                         
   5   0   7         52.80         62.06         6.36 o                         
  -5   1   7         59.50         63.15         7.35 o                         
  -4   1   7        161.74        158.28         5.87 o                         
  -3   1   7        149.95        152.59         4.24 o                         
  -2   1   7       1284.12       1275.51        26.39 o                         
  -1   1   7       2993.30       3005.22        52.94 o                         
   0   1   7         18.51         18.35         1.20 o                         
   1   1   7       3007.61       3035.64        55.12 o                         
   2   1   7       1291.62       1347.17        26.43 o                         
   3   1   7        149.75        145.71         4.17 o                         
   4   1   7        161.16        169.09        12.04 o                         
   5   1   7         58.00         56.14        14.46 o                         
  -5   2   7        318.42        330.80        30.51 o                         
  -4   2   7         17.88         17.76         2.47 o                         
  -3   2   7         98.87         98.03         2.97 o                         
  -2   2   7         46.09         43.87         1.68 o                         
  -1   2   7         12.29         13.64         0.99 o                         
   0   2   7        909.32        870.08        15.42 o                         
   1   2   7         11.39         12.98         1.08 o                         
   2   2   7         44.90         40.36         1.89 o                         
   3   2   7        100.68        100.46         3.18 o                         
   4   2   7         17.03         22.24         2.27 o                         
   5   2   7        316.40        311.31        14.52 o                         
  -5   3   7         13.12          9.32         3.37 o                         
  -4   3   7         37.09         44.37         4.46 o                         
  -3   3   7        528.85        553.50        12.58 o                         
  -2   3   7        232.76        232.13         5.03 o                         
  -1   3   7        184.62        188.72         3.97 o                         
   0   3   7        309.05        277.01         4.97 o                         
   1   3   7        184.63        180.24         3.99 o                         
   2   3   7        235.66        233.81         4.87 o                         
   3   3   7        529.86        556.06        11.70 o                         
   4   3   7         37.33         45.35         3.25 o                         
   5   3   7         13.35          5.98         5.01 o                         
  -4   4   7        514.10        518.13        17.57 o                         
  -3   4   7        100.95         92.49         4.05 o                         
  -2   4   7        151.35        153.19         4.82 o                         
  -1   4   7        235.72        238.58         5.60 o                         
   0   4   7       3085.23       3345.45        56.65 o                         
   1   4   7        236.15        240.83         5.91 o                         
   2   4   7        153.30        152.44         3.43 o                         
   3   4   7        101.14         96.63         4.96 o                         
   4   4   7        509.10        519.70        16.32 o                         
  -4   5   7        260.55        273.83        11.11 o                         
  -3   5   7        219.32        211.63         5.98 o                         
  -2   5   7        294.89        284.82         7.27 o                         
  -1   5   7        212.10        236.04         5.94 o                         
   0   5   7        818.88        822.09        15.99 o                         
   1   5   7        214.34        242.77         5.00 o                         
   2   5   7        294.86        294.11         5.97 o                         
   3   5   7        219.81        217.89         6.93 o                         
   4   5   7        262.00        291.15        11.28 o                         
  -4   6   7        213.99        206.38         8.38 o                         
  -3   6   7       1084.76       1066.40        24.67 o                         
  -2   6   7         95.11         97.22         3.73 o                         
  -1   6   7        334.93        360.20         8.11 o                         
   0   6   7         22.79         20.22         2.35 o                         
   1   6   7        330.08        338.51         7.37 o                         
   2   6   7         97.15        106.56         3.51 o                         
   3   6   7       1083.30       1039.41        30.42 o                         
   4   6   7        215.80        215.75        15.75 o                         
  -4   7   7         22.66         20.80         2.53 o                         
  -3   7   7        244.24        246.49         8.50 o                         
  -2   7   7        289.81        295.59         7.39 o                         
  -1   7   7         69.58         71.78         3.67 o                         
   0   7   7        958.48       1050.01        48.33 o                         
   1   7   7         68.61         71.07         3.71 o                         
   2   7   7        287.16        291.73         8.18 o                         
   3   7   7        240.92        242.27         8.36 o                         
   4   7   7         22.34         23.32         3.53 o                         
  -3   8   7        238.14        223.38        15.48 o                         
  -2   8   7        217.97        191.75         7.09 o                         
  -1   8   7         40.63         37.16         3.75 o                         
   0   8   7         22.70         17.39         4.09 o                         
   1   8   7         40.60         45.17         5.37 o                         
   2   8   7        216.57        197.84         7.15 o                         
   3   8   7        239.40        225.66        14.62 o                         
  -3   9   7        138.02        142.09         9.36 o                         
  -2   9   7          5.54          2.14         5.16 o                         
  -1   9   7        554.31        519.43        22.28 o                         
   0   9   7        407.76        436.00        25.50 o                         
   1   9   7        553.99        538.51        41.99 o                         
   2   9   7          5.49          3.68         2.79 o                         
   3   9   7        137.54        145.10         7.02 o                         
  -2  10   7          3.60         13.09         7.68 o                         
  -1  10   7        339.39        347.16        17.94 o                         
   0  10   7         91.64         69.35         9.91 o                         
   1  10   7        336.91        340.39        45.94 o                         
   2  10   7          3.90          7.81         4.01 o                         
  -1  11   7         56.13         53.11         7.92 o                         
   0  11   7          2.92          7.11         5.49 o                         
   1  11   7         55.04         56.08         7.76 o                         
   0   0   8          0.16          0.27         0.79 o                         
   1   0   8          4.98          2.99         0.58 o                         
   2   0   8        138.01        125.25         3.18 o                         
   3   0   8         54.12         53.60         2.11 o                         
   4   0   8          4.60          2.46         2.37 o                         
   5   0   8          2.63         -3.88         3.88 o                         
  -5   1   8         16.75         16.62         4.52 o                         
  -4   1   8        103.84        105.48         4.87 o                         
  -3   1   8         36.68         36.14         2.10 o                         
  -2   1   8        596.46        563.50        11.20 o                         
  -1   1   8       1031.42       1047.47        18.40 o                         
   0   1   8       2023.16       2151.33        39.34 o                         
   1   1   8       1040.12       1032.79        17.73 o                         
   2   1   8        596.29        568.00        11.73 o                         
   3   1   8         35.70         35.79         1.87 o                         
   4   1   8        104.54        106.88         4.74 o                         
   5   1   8         16.72         16.54         3.96 o                         
  -5   2   8         20.16         16.14         6.91 o                         
  -4   2   8          4.33          6.32         2.40 o                         
  -3   2   8        757.71        769.71        16.09 o                         
  -2   2   8        576.98        606.85        11.90 o                         
  -1   2   8        541.74        519.61        10.02 o                         
   0   2   8       1965.01       1965.43        34.55 o                         
   1   2   8        544.71        502.29         9.61 o                         
   2   2   8        579.64        598.83        11.88 o                         
   3   2   8        758.41        773.72        16.93 o                         
   4   2   8          4.37          6.04         2.07 o                         
   5   2   8         20.20         16.30         4.90 o                         
  -4   3   8         59.84         69.01         9.34 o                         
  -3   3   8         10.47         11.45         1.54 o                         
  -2   3   8         71.46         73.69         2.23 o                         
  -1   3   8        365.55        373.95         7.14 o                         
   0   3   8       1290.46       1282.51        21.82 o                         
   1   3   8        365.18        364.62         7.45 o                         
   2   3   8         72.53         76.11         2.20 o                         
   3   3   8         10.23         12.23         2.12 o                         
   4   3   8         57.95         61.88         3.88 o                         
  -4   4   8        553.97        556.32        19.19 o                         
  -3   4   8         40.10         40.98         2.70 o                         
  -2   4   8        379.71        374.19         8.49 o                         
  -1   4   8        765.68        807.01        16.57 o                         
   0   4   8          6.26         10.26         1.13 o                         
   1   4   8        770.43        811.60        15.82 o                         
   2   4   8        378.79        367.53         7.35 o                         
   3   4   8         41.09         44.46         2.83 o                         
   4   4   8        552.10        591.14        19.30 o                         
  -4   5   8         38.17         37.14         4.76 o                         
  -3   5   8         72.26         76.23         3.33 o                         
  -2   5   8         49.96         50.33         2.41 o                         
  -1   5   8        450.28        479.65        10.07 o                         
   0   5   8        733.21        776.33        16.05 o                         
   1   5   8        450.72        471.23         9.60 o                         
   2   5   8         51.00         55.60         2.46 o                         
   3   5   8         72.56         74.71         3.19 o                         
   4   5   8         39.86         36.82         5.65 o                         
  -4   6   8          6.05          6.16         2.65 o                         
  -3   6   8         13.36         13.22         1.96 o                         
  -2   6   8         94.15         91.48         4.46 o                         
  -1   6   8        115.47        114.62         3.83 o                         
   0   6   8         92.55         99.96         4.65 o                         
   1   6   8        115.09        109.49         3.52 o                         
   2   6   8         94.15        105.45         5.49 o                         
   3   6   8         13.21         12.86         2.82 o                         
   4   6   8          6.80          6.15         2.41 o                         
  -4   7   8         79.35         79.88         4.87 o                         
  -3   7   8        378.93        387.20        14.37 o                         
  -2   7   8         88.29         95.04         4.12 o                         
  -1   7   8        118.17        126.43         8.32 o                         
   0   7   8         65.38         67.01         4.79 o                         
   1   7   8        118.05        123.95         4.83 o                         
   2   7   8         87.72         92.90         4.20 o                         
   3   7   8        377.76        389.89        12.21 o                         
   4   7   8         77.76         80.25         4.69 o                         
  -3   8   8         68.87         69.87         4.53 o                         
  -2   8   8        122.37        129.26         5.74 o                         
  -1   8   8        176.32        172.39         8.03 o                         
   0   8   8        195.57        205.12        10.79 o                         
   1   8   8        175.80        177.60         9.64 o                         
   2   8   8        120.69        120.13         6.29 o                         
   3   8   8         70.41         68.33         7.83 o                         
  -3   9   8         60.69         56.52         7.31 o                         
  -2   9   8         63.72         72.69         8.32 o                         
  -1   9   8         36.48         46.12         6.25 o                         
   0   9   8          8.67         13.32         5.58 o                         
   1   9   8         37.63         53.32         6.95 o                         
   2   9   8         61.98         75.14         6.93 o                         
   3   9   8         61.99         52.15         4.74 o                         
  -2  10   8          5.65         11.59         7.44 o                         
  -1  10   8        522.59        514.20        25.91 o                         
   0  10   8         18.69         21.16         5.23 o                         
   1  10   8        522.10        528.25        38.45 o                         
   2  10   8          6.04          3.14         3.78 o                         
  -1  11   8          4.93         13.50         6.52 o                         
   0  11   8         50.03         57.15        14.35 o                         
   1  11   8          4.75         10.68         5.89 o                         
   1   0   9        208.76        215.45         4.49 o                         
   2   0   9       1161.17       1182.31        21.87 o                         
   3   0   9          3.72          2.82         1.32 o                         
   4   0   9        315.25        297.16        10.64 o                         
   5   0   9          0.02          3.78         3.65 o                         
  -4   1   9        262.26        272.25        10.18 o                         
  -3   1   9        432.83        428.70         9.18 o                         
  -2   1   9       1623.97       1570.00        28.90 o                         
  -1   1   9        510.71        508.62         9.55 o                         
   0   1   9         34.19         32.60         1.46 o                         
   1   1   9        515.16        505.05        10.06 o                         
   2   1   9       1615.18       1565.83        30.17 o                         
   3   1   9        431.13        449.81        10.29 o                         
   4   1   9        264.88        279.58        10.67 o                         
  -4   2   9        577.70        577.45        19.71 o                         
  -3   2   9        329.60        328.48         7.93 o                         
  -2   2   9        286.34        273.30         5.63 o                         
  -1   2   9        903.90        949.76        18.03 o                         
   0   2   9        970.28        899.20        21.74 o                         
   1   2   9        908.06        920.19        17.31 o                         
   2   2   9        286.16        279.47         6.13 o                         
   3   2   9        329.96        338.32         7.98 o                         
   4   2   9        580.32        596.54        17.73 o                         
  -4   3   9        228.59        214.00         8.64 o                         
  -3   3   9        844.65        847.33        22.40 o                         
  -2   3   9         33.38         33.67         1.60 o                         
  -1   3   9         55.02         53.45         1.98 o                         
   0   3   9         50.43         46.61         2.07 o                         
   1   3   9         54.68         54.14         1.96 o                         
   2   3   9         33.09         33.71         1.93 o                         
   3   3   9        847.74        772.94        24.80 o                         
   4   3   9        227.27        228.82         7.90 o                         
  -4   4   9         10.45          8.15         2.51 o                         
  -3   4   9         75.59         71.59         3.15 o                         
  -2   4   9         29.13         31.85         1.83 o                         
  -1   4   9        503.32        524.61        10.87 o                         
   0   4   9         30.22         34.63         1.64 o                         
   1   4   9        504.45        515.01         9.56 o                         
   2   4   9         29.23         30.21         1.62 o                         
   3   4   9         75.25         73.57         3.31 o                         
   4   4   9         11.39         14.74         3.08 o                         
  -3   5   9        230.47        237.89         6.73 o                         
  -2   5   9         15.37         15.27         1.56 o                         
  -1   5   9        476.95        494.58        10.73 o                         
   0   5   9        129.40        150.89         5.07 o                         
   1   5   9        480.25        487.89         9.14 o                         
   2   5   9         15.32         15.74         1.40 o                         
   3   5   9        231.99        238.01         8.58 o                         
   4   5   9         36.43          9.90         7.50 o                         
  -4   6   9          7.79          9.13         2.52 o                         
  -3   6   9        545.72        529.11        17.83 o                         
  -2   6   9        165.04        167.70         5.20 o                         
  -1   6   9         86.99         82.85         3.58 o                         
   0   6   9       1244.17       1236.06        49.64 o                         
   1   6   9         85.46         82.24         3.46 o                         
   2   6   9        162.92        157.06         6.55 o                         
   3   6   9        542.77        531.55        17.63 o                         
   4   6   9          7.91          6.99         2.43 o                         
  -3   7   9        127.49        128.82         5.78 o                         
  -2   7   9        175.99        173.80         6.03 o                         
  -1   7   9        245.34        254.49         9.88 o                         
   0   7   9          0.12         -1.91         3.76 o                         
   1   7   9        246.22        249.36         9.53 o                         
   2   7   9        176.69        179.30         6.21 o                         
   3   7   9        127.27        117.00         5.80 o                         
  -3   8   9        185.41        190.57         9.08 o                         
  -2   8   9        284.92        268.37        10.72 o                         
  -1   8   9        251.78        253.29        12.59 o                         
   0   8   9        181.49        176.29         9.60 o                         
   1   8   9        250.41        256.11        12.14 o                         
   2   8   9        284.30        267.67         9.46 o                         
   3   8   9        188.33        180.32         9.51 o                         
  -2   9   9         85.30         67.53         9.38 o                         
  -1   9   9        224.20        207.21        12.97 o                         
   0   9   9        171.05        140.36        10.36 o                         
   1   9   9        222.38        207.12        23.76 o                         
   2   9   9         84.66         74.41         8.06 o                         
  -2  10   9         30.07         30.29         6.85 o                         
  -1  10   9        123.68        127.56        13.96 o                         
   0  10   9        450.01        392.45        20.22 o                         
   1  10   9        123.86        114.27        13.85 o                         
   2  10   9         28.59         32.25         5.55 o                         
   0  11   9         38.89         42.73         5.77 o                         
   0   0  10         81.48         64.23         6.11 o                         
   1   0  10        921.91       1063.07        20.55 o                         
   2   0  10          3.11          4.80         0.90 o                         
   3   0  10        314.28        315.30         7.54 o                         
   4   0  10        347.38        363.79        11.53 o                         
  -4   1  10         57.43         62.31         4.86 o                         
  -3   1  10        117.53        119.43         3.74 o                         
  -2   1  10       2256.38       2324.96        42.38 o                         
  -1   1  10        149.17        171.82         3.87 o                         
   0   1  10       1231.96       1262.94        30.48 o                         
   1   1  10        149.20        171.61         4.02 o                         
   2   1  10       2254.98       2285.38        44.20 o                         
   3   1  10        115.42        123.58         5.87 o                         
   4   1  10         57.04         61.45         3.64 o                         
  -4   2  10        443.60        454.71        15.75 o                         
  -3   2  10        192.47        196.66         6.25 o                         
  -2   2  10       1111.87       1145.54        21.24 o                         
  -1   2  10        335.78        358.91         7.05 o                         
   0   2  10          9.99         11.95         1.12 o                         
   1   2  10        336.27        328.15         7.35 o                         
   2   2  10       1116.67       1135.53        22.13 o                         
   3   2  10        190.31        192.85         7.65 o                         
   4   2  10        442.26        465.27        13.17 o                         
  -4   3  10         46.85         42.64         3.46 o                         
  -3   3  10        335.42        327.47         8.51 o                         
  -2   3  10         42.51         41.00         1.79 o                         
  -1   3  10       1024.85       1072.89        22.57 o                         
   0   3  10        718.90        698.97        12.56 o                         
   1   3  10       1025.75       1032.01        20.40 o                         
   2   3  10         42.93         41.25         1.81 o                         
   3   3  10        340.63        346.06         9.30 o                         
   4   3  10         47.96         47.89         3.37 o                         
  -4   4  10         74.32         93.12         8.60 o                         
  -3   4  10        365.59        358.47         9.09 o                         
  -2   4  10          9.89         12.89         1.69 o                         
  -1   4  10        763.04        810.34        15.81 o                         
   0   4  10        416.91        442.86         9.41 o                         
   1   4  10        759.42        797.04        14.53 o                         
   2   4  10          9.45         10.66         1.68 o                         
   3   4  10        366.16        349.19        10.10 o                         
   4   4  10         74.84         89.48         9.51 o                         
  -4   5  10         31.46         26.70         2.56 o                         
  -3   5  10         52.74         54.86         5.98 o                         
  -2   5  10        331.87        313.37         9.48 o                         
  -1   5  10        121.78        127.47         3.70 o                         
   0   5  10       1526.17       1661.32        43.43 o                         
   1   5  10        120.31        128.61         3.45 o                         
   2   5  10        329.38        318.57         7.32 o                         
   3   5  10         51.59         58.57         3.47 o                         
   4   5  10         31.72         36.68         3.01 o                         
  -4   6  10         75.77         81.18         6.01 o                         
  -3   6  10         78.48         82.71         4.77 o                         
  -2   6  10        425.81        427.31        10.68 o                         
  -1   6  10         41.57         47.62         3.81 o                         
   0   6  10        206.84        221.23         8.46 o                         
   1   6  10         41.20         40.70         2.81 o                         
   2   6  10        428.66        423.68        10.57 o                         
   3   6  10         78.22         83.61         4.75 o                         
   4   6  10         74.70         85.26         5.95 o                         
  -3   7  10         65.98         75.94         5.18 o                         
  -2   7  10        486.35        471.78        16.30 o                         
  -1   7  10        109.39        109.35         7.80 o                         
   0   7  10        114.07        112.91         6.39 o                         
   1   7  10        111.66        117.12         6.87 o                         
   2   7  10        483.69        483.30        13.40 o                         
   3   7  10         64.80         64.41         4.81 o                         
  -3   8  10        809.50        850.68        27.35 o                         
  -2   8  10         90.33        105.74         7.48 o                         
  -1   8  10        115.14        143.11         9.88 o                         
   0   8  10          1.49          0.29         3.42 o                         
   1   8  10        113.80        125.57         8.63 o                         
   2   8  10         89.58         96.38         5.45 o                         
   3   8  10        812.36        806.54        24.51 o                         
  -2   9  10         53.78         56.18        10.13 o                         
  -1   9  10         99.28        103.91        11.82 o                         
   0   9  10         10.44          5.32         4.89 o                         
   1   9  10         98.17         93.22        11.94 o                         
   2   9  10         53.34         47.29         6.13 o                         
  -1  10  10        326.89        335.96        17.75 o                         
   0  10  10        170.35        174.05        16.55 o                         
   1  10  10        328.52        324.93        17.43 o                         
   1   0  11       1305.12       1397.66        25.82 o                         
   2   0  11        143.12        148.31         3.39 o                         
   3   0  11          3.32          2.76         1.95 o                         
   4   0  11         18.71         14.20         2.35 o                         
  -4   1  11        176.05        165.55         7.62 o                         
  -3   1  11        530.43        557.38        14.39 o                         
  -2   1  11        920.82        915.89        17.27 o                         
  -1   1  11        717.79        790.03        14.64 o                         
   0   1  11          2.50          5.14         1.04 o                         
   1   1  11        715.14        767.97        16.83 o                         
   2   1  11        922.53        927.30        17.25 o                         
   3   1  11        526.74        556.09        15.44 o                         
   4   1  11        176.36        164.09         6.79 o                         
  -4   2  11         64.97         65.16         4.48 o                         
  -3   2  11        211.87        207.97         5.89 o                         
  -2   2  11        510.79        513.79        10.01 o                         
  -1   2  11        102.44        114.61         2.99 o                         
   0   2  11          0.47          1.53         1.01 o                         
   1   2  11        102.87        110.30         2.99 o                         
   2   2  11        513.38        517.43        10.39 o                         
   3   2  11        215.51        211.91         5.81 o                         
   4   2  11         65.28         67.02         3.85 o                         
  -4   3  11         32.65         31.85         4.82 o                         
  -3   3  11        549.32        505.43        12.17 o                         
  -2   3  11        123.43        123.00         3.42 o                         
  -1   3  11         85.51         95.93         2.96 o                         
   0   3  11        423.43        434.27         8.80 o                         
   1   3  11         84.23         90.79         3.04 o                         
   2   3  11        123.66        120.47         3.28 o                         
   3   3  11        547.43        494.80        14.32 o                         
   4   3  11         32.94         34.52         5.07 o                         
  -4   4  11         15.77         15.28         5.07 o                         
  -3   4  11        126.23        124.18         4.73 o                         
  -2   4  11         39.83         44.05         2.57 o                         
  -1   4  11        116.79        118.34         3.31 o                         
   0   4  11        313.35        318.89         8.04 o                         
   1   4  11        116.07        114.04         3.09 o                         
   2   4  11         41.06         41.35         2.16 o                         
   3   4  11        126.31        120.90         4.37 o                         
   4   4  11         15.55         11.66         4.22 o                         
  -4   5  11        218.83        213.92         8.67 o                         
  -3   5  11        147.46        143.60         6.28 o                         
  -2   5  11        769.53        784.75        19.40 o                         
  -1   5  11        217.85        240.31         6.52 o                         
   0   5  11        189.04        211.97         6.86 o                         
   1   5  11        217.23        228.33         6.09 o                         
   2   5  11        770.37        755.91        18.09 o                         
   3   5  11        148.80        153.01         5.68 o                         
   4   5  11        217.86        237.26         9.36 o                         
  -3   6  11        182.47        184.04        10.52 o                         
  -2   6  11        331.99        319.43         9.01 o                         
  -1   6  11        101.61        114.31        10.12 o                         
   0   6  11          0.12          2.46         3.40 o                         
   1   6  11        100.63        106.17         6.47 o                         
   2   6  11        326.38        313.67         8.87 o                         
   3   6  11        182.93        176.77         7.35 o                         
  -3   7  11        479.18        532.40        27.89 o                         
  -2   7  11        245.49        250.57        12.65 o                         
  -1   7  11         16.12         16.64         5.44 o                         
   0   7  11         36.78         38.21         5.83 o                         
   1   7  11         15.80         14.89         3.14 o                         
   2   7  11        239.91        238.24         8.72 o                         
   3   7  11        476.41        479.91        20.03 o                         
  -3   8  11         94.44         91.25         6.22 o                         
  -2   8  11        171.38        179.23        17.68 o                         
  -1   8  11         66.92         72.47         9.40 o                         
   0   8  11        361.68        340.36        18.21 o                         
   1   8  11         66.92         71.71         7.11 o                         
   2   8  11        171.88        174.27         8.65 o                         
   3   8  11         94.27         88.53         5.90 o                         
  -2   9  11         89.85         71.34         8.15 o                         
  -1   9  11         19.37         12.36         5.65 o                         
   0   9  11          1.06          2.91         4.72 o                         
   1   9  11         20.00          7.41         4.49 o                         
   2   9  11         88.81         72.77        12.59 o                         
  -1  10  11        181.16        167.85        11.07 o                         
   0  10  11          1.21          0.39         4.85 o                         
   1  10  11        179.66        171.30        11.38 o                         
   0   0  12        239.14        229.97         7.33 o                         
   1   0  12        195.40        217.00         4.61 o                         
   2   0  12          1.58          1.68         1.21 o                         
   3   0  12        271.85        257.71         6.54 o                         
   4   0  12          0.43          8.75         2.74 o                         
  -4   1  12        129.82        135.36         8.34 o                         
  -3   1  12        488.02        472.43        11.63 o                         
  -2   1  12        697.62        680.36        12.86 o                         
  -1   1  12        236.37        271.10         5.76 o                         
   0   1  12        306.99        308.14         7.10 o                         
   1   1  12        237.56        271.02         5.78 o                         
   2   1  12        697.74        667.23        14.05 o                         
   3   1  12        485.66        483.47        12.32 o                         
   4   1  12        131.54        132.33         5.81 o                         
  -4   2  12        165.99        172.02        18.18 o                         
  -3   2  12        877.78        904.13        22.05 o                         
  -2   2  12        166.34        166.56         4.33 o                         
  -1   2  12        314.15        330.90         6.61 o                         
   0   2  12         23.53         23.01         1.50 o                         
   1   2  12        316.06        317.50         7.12 o                         
   2   2  12        167.77        168.28         4.17 o                         
   3   2  12        879.33        885.22        23.83 o                         
   4   2  12        166.88        199.61        15.43 o                         
  -4   3  12         36.20         30.41         2.72 o                         
  -3   3  12        575.17        550.53        15.68 o                         
  -2   3  12         69.44         70.46         2.85 o                         
  -1   3  12        111.22        119.21         3.96 o                         
   0   3  12        350.12        351.27         7.81 o                         
   1   3  12        111.75        112.96         3.26 o                         
   2   3  12         71.71         70.67         3.01 o                         
   3   3  12        575.31        556.57        15.17 o                         
   4   3  12         34.62         31.69         4.16 o                         
  -4   4  12          5.65          0.11         3.38 o                         
  -3   4  12        865.07        868.40        25.99 o                         
  -2   4  12        831.71        851.86        21.20 o                         
  -1   4  12        605.84        622.02        13.59 o                         
   0   4  12        109.03         94.87         4.21 o                         
   1   4  12        600.01        593.83        12.87 o                         
   2   4  12        837.81        853.97        21.25 o                         
   3   4  12        861.73        891.11        28.57 o                         
   4   4  12          5.62          5.95         2.83 o                         
  -4   5  12         16.77         13.40         3.17 o                         
  -3   5  12        255.97        229.60         9.11 o                         
  -2   5  12        759.84        750.28        18.11 o                         
  -1   5  12         78.75         93.54         6.15 o                         
   0   5  12         51.68         52.94         3.41 o                         
   1   5  12         79.26         83.11         3.57 o                         
   2   5  12        761.43        757.82        18.82 o                         
   3   5  12        255.89        249.36         8.00 o                         
   4   5  12         15.76         17.16         3.58 o                         
  -3   6  12         90.18         98.62         5.77 o                         
  -2   6  12        154.48        150.43         6.73 o                         
  -1   6  12        217.10        226.63        12.95 o                         
   0   6  12         10.86          9.86         6.41 o                         
   1   6  12        219.33        201.02         8.82 o                         
   2   6  12        154.84        148.59         6.15 o                         
   3   6  12         92.23        102.12         5.99 o                         
  -3   7  12        118.72        121.09         5.57 o                         
  -2   7  12         59.88         68.87         7.21 o                         
  -1   7  12        122.02        137.51         8.63 o                         
   0   7  12          0.17          3.30         3.59 o                         
   1   7  12        121.40        120.17         7.02 o                         
   2   7  12         59.81         60.66         4.37 o                         
   3   7  12        120.51        115.08         7.78 o                         
  -2   8  12         47.92         38.88         7.32 o                         
  -1   8  12        107.59        117.27         9.50 o                         
   0   8  12         71.35         62.11         7.26 o                         
   1   8  12        107.26        117.89         9.00 o                         
   2   8  12         48.85         41.32         8.89 o                         
  -2   9  12        185.72        165.20        22.06 o                         
  -1   9  12         57.41         69.57        10.81 o                         
   0   9  12        313.88        305.70        17.14 o                         
   1   9  12         59.10         61.80        12.39 o                         
   2   9  12        184.67        174.04        17.89 o                         
  -1  10  12          2.85          2.20         5.15 o                         
   0  10  12         59.10         59.96         7.33 o                         
   1  10  12          2.38          1.85         4.91 o                         
   1   0  13        474.68        497.87         9.66 o                         
   2   0  13        215.76        222.32         5.13 o                         
   3   0  13        435.26        429.62        10.55 o                         
   4   0  13        389.10        427.57        29.06 o                         
  -4   1  13         40.15         47.18         5.07 o                         
  -3   1  13        109.46        107.58         3.88 o                         
  -2   1  13        126.20        131.10         3.62 o                         
  -1   1  13        267.17        284.14         5.76 o                         
   0   1  13        370.38        426.25        10.31 o                         
   1   1  13        267.01        286.76         6.45 o                         
   2   1  13        126.13        127.57         3.82 o                         
   3   1  13        110.41        103.73         3.91 o                         
   4   1  13         41.54         31.62         6.32 o                         
  -4   2  13         89.88         86.73         8.44 o                         
  -3   2  13        393.58        382.33        11.89 o                         
  -2   2  13        207.70        209.45         5.81 o                         
  -1   2  13        184.18        190.93         4.68 o                         
   0   2  13         19.33         20.80         2.19 o                         
   1   2  13        183.87        185.30         4.96 o                         
   2   2  13        211.38        211.65         5.97 o                         
   3   2  13        391.86        382.53        10.54 o                         
   4   2  13         89.39         90.07         4.89 o                         
  -4   3  13         13.27         10.06         4.14 o                         
  -3   3  13         76.82         67.84         4.91 o                         
  -2   3  13        365.07        359.62         9.80 o                         
  -1   3  13        153.40        161.59         4.42 o                         
   0   3  13         82.41         80.32         3.49 o                         
   1   3  13        152.85        163.03         4.88 o                         
   2   3  13        365.68        359.27        10.44 o                         
   3   3  13         76.75         76.00         3.75 o                         
   4   3  13         13.78          8.87         2.58 o                         
  -4   4  13          6.30         13.33         2.52 o                         
  -3   4  13        305.61        291.48        10.62 o                         
  -2   4  13        117.12        116.97         4.48 o                         
  -1   4  13        230.20        235.99         6.66 o                         
   0   4  13        298.80        296.89         9.75 o                         
   1   4  13        226.65        226.50         7.26 o                         
   2   4  13        117.74        119.90         4.36 o                         
   3   4  13        302.43        297.44         9.64 o                         
   4   4  13          6.53          9.62         2.81 o                         
  -3   5  13        179.90        172.83         8.39 o                         
  -2   5  13        681.06        681.22        18.88 o                         
  -1   5  13       1347.57       1370.08        43.99 o                         
   0   5  13        132.74        127.51         6.16 o                         
   1   5  13       1356.75       1350.46        39.43 o                         
   2   5  13        684.58        673.96        17.16 o                         
   3   5  13        181.40        176.82         7.96 o                         
  -3   6  13         98.46        101.58         6.30 o                         
  -2   6  13         99.25         96.00         6.55 o                         
  -1   6  13        273.16        268.76        15.20 o                         
   0   6  13         71.97         77.64         6.32 o                         
   1   6  13        267.27        249.54         8.32 o                         
   2   6  13         98.43         87.13         5.07 o                         
   3   6  13         99.07        115.53        12.06 o                         
  -3   7  13         96.58        116.79         6.55 o                         
  -2   7  13         50.11         51.02         5.36 o                         
  -1   7  13         34.05         38.47         5.50 o                         
   0   7  13         14.54          8.81         3.90 o                         
   1   7  13         34.14         33.42         4.64 o                         
   2   7  13         49.85         53.86         5.25 o                         
   3   7  13         93.51         97.02         6.37 o                         
  -2   8  13         26.82         39.96         5.69 o                         
  -1   8  13         34.05         26.53        11.03 o                         
   0   8  13         44.98         33.80         5.57 o                         
   1   8  13         33.37         41.48         7.32 o                         
   2   8  13         27.02         37.34         6.02 o                         
  -1   9  13         50.72         47.44         7.77 o                         
   0   9  13         41.79          1.46        12.61 o                         
   1   9  13         50.01         37.47         5.61 o                         
   0   0  14       1355.24       1458.39        54.25 o                         
   1   0  14        183.08        176.54         6.11 o                         
   2   0  14         48.54         40.62         5.47 o                         
   3   0  14        530.96        537.80        15.03 o                         
   4   0  14          0.33          3.82         2.45 o                         
  -4   1  14         63.68         69.66         6.34 o                         
  -3   1  14        598.69        600.71        16.44 o                         
  -2   1  14          0.58          1.43         4.59 o                         
  -1   1  14          2.09          7.08         1.59 o                         
   0   1  14        503.40        503.52        12.98 o                         
   1   1  14          2.08          4.00         1.63 o                         
   2   1  14          0.59          2.36         3.60 o                         
   3   1  14        599.00        572.88        16.40 o                         
   4   1  14         62.55         70.28         3.89 o                         
  -4   2  14         54.65         49.48         5.71 o                         
  -3   2  14        417.97        409.03        12.82 o                         
  -2   2  14         18.07         19.78         3.17 o                         
  -1   2  14         96.54         99.84         4.65 o                         
   0   2  14        851.58        899.74        22.23 o                         
   1   2  14         98.21        102.37         3.99 o                         
   2   2  14         17.29         21.85         3.56 o                         
   3   2  14        420.26        416.52        11.74 o                         
   4   2  14         54.92         51.77         3.77 o                         
  -4   3  14         40.62         42.15         3.41 o                         
  -3   3  14        371.07        373.66        13.00 o                         
  -2   3  14         17.06         19.56         3.35 o                         
  -1   3  14        140.47        143.35         4.63 o                         
   0   3  14        188.90        188.74         5.67 o                         
   1   3  14        142.40        149.51         5.45 o                         
   2   3  14         17.77         15.33         2.90 o                         
   3   3  14        369.77        366.30        11.73 o                         
   4   3  14         39.83         49.71         3.97 o                         
  -3   4  14        155.23        155.26         7.53 o                         
  -2   4  14       1015.21       1049.18        23.75 o                         
  -1   4  14        105.91        125.39         6.57 o                         
   0   4  14         94.64         94.14         5.31 o                         
   1   4  14        106.56        112.92         5.85 o                         
   2   4  14       1014.91       1007.28        32.02 o                         
   3   4  14        155.79        165.83         6.50 o                         
  -3   5  14         12.99         11.28         4.94 o                         
  -2   5  14        183.80        183.14         7.88 o                         
  -1   5  14        110.56        118.95         6.02 o                         
   0   5  14        593.68        576.98        19.78 o                         
   1   5  14        110.83        110.04         5.22 o                         
   2   5  14        184.02        180.74         9.36 o                         
   3   5  14         12.70          4.80         5.93 o                         
  -3   6  14        117.65        118.75         6.57 o                         
  -2   6  14         24.54         22.64         4.75 o                         
  -1   6  14        391.17        407.55        27.92 o                         
   0   6  14         48.36         49.63         4.89 o                         
   1   6  14        387.74        369.61        16.56 o                         
   2   6  14         24.95         13.40         4.10 o                         
   3   6  14        116.98        122.95         7.23 o                         
  -2   7  14         81.81         98.19         8.31 o                         
  -1   7  14         84.76         94.85         9.94 o                         
   0   7  14         24.96         28.32         5.67 o                         
   1   7  14         84.52         84.11         7.82 o                         
   2   7  14         80.25         72.26         7.16 o                         
  -2   8  14         99.09         96.70        16.50 o                         
  -1   8  14        111.89         92.68        12.78 o                         
   0   8  14         85.10         75.55         8.30 o                         
   1   8  14        111.31        101.77        13.51 o                         
   2   8  14         98.40        103.29        16.38 o                         
  -1   9  14         64.56         72.29         9.06 o                         
   0   9  14          0.61          4.72         5.03 o                         
   1   9  14         64.46         66.00         8.04 o                         
   1   0  15          6.86          5.07         2.46 o                         
   2   0  15          7.87          8.89         2.04 o                         
   3   0  15          6.85         10.40         2.27 o                         
   4   0  15         19.59         20.38         3.44 o                         
  -4   1  15         11.17          7.45         3.56 o                         
  -3   1  15         59.54         56.12         3.45 o                         
  -2   1  15          7.33          9.19         1.84 o                         
  -1   1  15         36.84         42.15         2.53 o                         
   0   1  15        398.75        401.59        11.52 o                         
   1   1  15         36.67         40.63         2.98 o                         
   2   1  15          7.56          6.09         1.83 o                         
   3   1  15         60.36         56.06         3.52 o                         
   4   1  15         11.20          8.70         3.00 o                         
  -4   2  15         46.15         40.44         3.55 o                         
  -3   2  15        717.70        692.47        23.23 o                         
  -2   2  15         86.89         99.87         3.80 o                         
  -1   2  15        169.75        157.04         6.01 o                         
   0   2  15         49.01         49.73         3.19 o                         
   1   2  15        168.35        162.52         7.13 o                         
   2   2  15         87.96         93.40         4.30 o                         
   3   2  15        717.60        693.63        20.61 o                         
   4   2  15         44.67         43.58         3.58 o                         
  -3   3  15        233.76        220.61         8.61 o                         
  -2   3  15       1037.63        966.72        26.06 o                         
  -1   3  15         33.05         37.98         4.22 o                         
   0   3  15          0.72          2.35         3.00 o                         
   1   3  15         34.35         37.03         3.02 o                         
   2   3  15       1041.55       1004.21        31.76 o                         
   3   3  15        234.19        224.37         7.87 o                         
  -3   4  15         16.98         19.54         6.70 o                         
  -2   4  15        361.07        354.57        11.68 o                         
  -1   4  15         82.67         82.67         5.13 o                         
   0   4  15        115.28        119.73         8.29 o                         
   1   4  15         82.03         89.21         5.81 o                         
   2   4  15        361.66        376.75        15.74 o                         
   3   4  15         16.53         10.22         5.90 o                         
  -3   5  15         59.67         59.31         4.91 o                         
  -2   5  15         13.01         10.88         3.09 o                         
  -1   5  15        458.01        443.70        18.65 o                         
   0   5  15        150.66        146.38         6.87 o                         
   1   5  15        454.28        432.61        16.04 o                         
   2   5  15         12.30          5.48         2.77 o                         
   3   5  15         58.65         58.10        17.28 o                         
  -3   6  15        110.70        111.15         6.70 o                         
  -2   6  15         42.46         55.31         7.44 o                         
  -1   6  15        346.43        369.41        21.00 o                         
   0   6  15        512.16        480.42        19.19 o                         
   1   6  15        344.63        327.03        17.35 o                         
   2   6  15         41.82         41.39         8.11 o                         
   3   6  15        109.73        104.76         9.94 o                         
  -2   7  15         43.87         46.11         7.10 o                         
  -1   7  15        139.23        131.61        15.76 o                         
   0   7  15        389.79        371.51        18.91 o                         
   1   7  15        139.97        130.27        11.53 o                         
   2   7  15         43.85         43.71         7.07 o                         
  -2   8  15         34.37         31.52         5.60 o                         
  -1   8  15        104.50        104.56        10.02 o                         
   0   8  15         42.78         30.43        20.55 o                         
   1   8  15        103.19        120.15         9.81 o                         
   2   8  15         34.42         25.67         7.39 o                         
   0   9  15          0.37          2.98         5.07 o                         
   0   0  16       1378.01       1394.58        91.42 o                         
   1   0  16        403.43        414.54        18.56 o                         
   2   0  16          0.30         -0.48         2.11 o                         
   3   0  16          3.16          6.31         2.56 o                         
  -3   1  16        126.66        101.80         5.44 o                         
  -2   1  16         82.98         91.81         4.84 o                         
  -1   1  16         62.88         61.82         5.94 o                         
   0   1  16        292.66        249.10        10.32 o                         
   1   1  16         63.00         65.04         4.44 o                         
   2   1  16         83.23         89.06         5.04 o                         
   3   1  16        125.71        108.68         5.26 o                         
  -3   2  16         68.41         61.32        13.73 o                         
  -2   2  16        125.05        123.69         5.85 o                         
  -1   2  16          0.74          1.45         3.22 o                         
   0   2  16        182.34        167.64         8.27 o                         
   1   2  16          0.80          3.43         3.17 o                         
   2   2  16        124.04        116.77         5.68 o                         
   3   2  16         68.89         75.37         5.11 o                         
  -3   3  16        113.77        120.99        12.19 o                         
  -2   3  16        320.16        305.71         9.91 o                         
  -1   3  16         60.33         77.17         4.46 o                         
   0   3  16       1239.12       1224.41        38.50 o                         
   1   3  16         62.03         65.80         5.18 o                         
   2   3  16        318.26        305.61        15.87 o                         
   3   3  16        114.70        111.10        20.49 o                         
  -3   4  16        152.30        148.46        13.92 o                         
  -2   4  16        440.99        421.42        17.79 o                         
  -1   4  16        232.80        244.51        14.31 o                         
   0   4  16         40.86         40.07         4.73 o                         
   1   4  16        231.44        233.79        11.90 o                         
   2   4  16        443.94        444.68        21.19 o                         
   3   4  16        154.41        189.70        16.26 o                         
  -3   5  16         16.77         12.88         3.92 o                         
  -2   5  16         27.76         18.91         5.84 o                         
  -1   5  16        439.71        414.75        21.80 o                         
   0   5  16        716.81        715.84        27.20 o                         
   1   5  16        441.20        393.32        21.10 o                         
   2   5  16         27.96         32.35         7.82 o                         
   3   5  16         18.39         18.09         5.32 o                         
  -1   6  16        267.14        279.26        18.74 o                         
   0   6  16        206.90        182.61        10.90 o                         
   1   6  16        266.07        272.58        24.44 o                         
   2   6  16         79.89         67.90        10.18 o                         
  -2   7  16         16.91         22.91         5.30 o                         
  -1   7  16         69.00         69.80        12.95 o                         
   0   7  16          7.83          3.54         5.27 o                         
   1   7  16         69.94         60.89         8.91 o                         
   2   7  16         16.45         21.41         7.93 o                         
  -1   8  16         71.66         76.27         9.80 o                         
   0   8  16         29.08         25.51         6.32 o                         
   1   8  16         71.81         79.22        10.07 o                         
   1   0  17         80.86         88.54         6.88 o                         
   2   0  17          8.28          8.98         3.02 o                         
   3   0  17          8.62          5.46         8.82 o                         
  -3   1  17        340.15        306.11        21.17 o                         
  -2   1  17         44.41         38.03         3.47 o                         
  -1   1  17         34.30         38.67         3.96 o                         
   0   1  17        487.30        488.52        17.04 o                         
   1   1  17         34.62         30.32         3.38 o                         
   2   1  17         45.26         38.30         3.67 o                         
   3   1  17        340.55        293.05        21.39 o                         
  -3   2  17        275.09        310.27        14.85 o                         
  -2   2  17         97.87         98.66         5.74 o                         
  -1   2  17         14.15         15.21         2.86 o                         
   0   2  17        221.22        225.59         9.56 o                         
   1   2  17         14.25         12.48         3.18 o                         
   2   2  17         97.76        100.16         8.34 o                         
   3   2  17        276.93        282.57        13.91 o                         
  -3   3  17          2.46          0.18         3.35 o                         
  -2   3  17        228.37        219.79        10.93 o                         
  -1   3  17         79.61         82.79         6.73 o                         
   0   3  17          0.38         -2.19         3.80 o                         
   1   3  17         80.43         92.01         7.51 o                         
   2   3  17        227.84        233.75        12.89 o                         
   3   3  17          2.24          5.94         4.09 o                         
  -3   4  17         21.72         13.77         3.27 o                         
  -2   4  17        100.36        108.05         7.51 o                         
  -1   4  17       1321.13       1352.92        81.96 o                         
   0   4  17        790.93        789.36        32.53 o                         
   1   4  17       1319.76       1232.63        61.44 o                         
   2   4  17        100.69         99.02         6.40 o                         
   3   4  17         22.04         20.96         9.44 o                         
  -1   5  17         47.76         52.72         6.57 o                         
   0   5  17         99.51        106.79         8.10 o                         
   1   5  17         49.04         53.70         6.36 o                         
  -2   6  17        391.87        385.56        23.53 o                         
  -1   6  17         65.49         36.03        11.15 o                         
   0   6  17         59.48         68.79        13.22 o                         
   1   6  17         64.38         62.83         8.48 o                         
   2   6  17        392.39        401.42        50.21 o                         
  -1   7  17          8.07          4.52         5.24 o                         
   0   7  17         63.50         69.26         8.57 o                         
   1   7  17          7.63          2.98         5.95 o                         
   0   8  17         45.61         41.98         6.73 o                         
   0   0  18         20.39         21.92         6.06 o                         
   1   0  18          0.74          2.80         4.38 o                         
   2   0  18          5.01          0.69         3.73 o                         
   3   0  18        274.31        269.15        12.30 o                         
  -3   1  18         38.00         31.46         5.13 o                         
  -2   1  18         26.93         12.68         6.13 o                         
  -1   1  18        264.10        250.84        11.94 o                         
   0   1  18         17.29         10.98         4.06 o                         
   1   1  18        267.41        248.41        14.18 o                         
   2   1  18         26.74         13.43         4.55 o                         
   3   1  18         39.40         41.01         4.34 o                         
  -3   2  18        107.79         95.14         8.52 o                         
  -2   2  18        134.31        134.65         7.75 o                         
  -1   2  18         42.96         48.69         5.60 o                         
   0   2  18         31.56         24.63         5.77 o                         
   1   2  18         44.87         48.84         6.13 o                         
   2   2  18        132.80        140.45        12.30 o                         
   3   2  18        106.66        113.65         7.11 o                         
  -3   3  18        175.26        169.71        11.56 o                         
  -2   3  18         68.65         76.73         9.03 o                         
  -1   3  18          4.41          8.04         5.24 o                         
   0   3  18        117.42        102.66         7.63 o                         
   1   3  18          4.59          5.60         4.79 o                         
   2   3  18         68.38         72.14         8.95 o                         
   3   3  18        174.35        187.12        10.46 o                         
  -1   4  18        172.89        168.12        11.11 o                         
   0   4  18          0.07          5.18         5.10 o                         
   1   4  18        172.51        182.43        18.63 o                         
  -2   5  18        104.30        119.14         9.94 o                         
  -1   5  18        223.38        234.74        19.59 o                         
   0   5  18         18.46         18.54         7.32 o                         
   1   5  18        224.33        213.34        13.06 o                         
   2   5  18        105.48        105.01        10.23 o                         
  -2   6  18        223.76        235.25        14.17 o                         
  -1   6  18          7.77          2.44         5.35 o                         
   0   6  18        159.13        129.71        20.89 o                         
   1   6  18          8.03         12.45         5.83 o                         
   2   6  18        221.83        226.88        16.35 o                         
  -1   7  18         82.68         88.04        11.03 o                         
   0   7  18        112.15        104.53        10.75 o                         
   1   7  18         85.43         77.83        11.63 o                         
   1   0  19         78.43         61.49        32.65 o                         
   2   0  19        255.16        263.26        21.06 o                         
   3   0  19         42.42         44.90         9.11 o                         
  -3   1  19          4.68          0.44         4.60 o                         
  -2   1  19        122.90        119.90        14.30 o                         
  -1   1  19        269.88        286.41        19.29 o                         
   0   1  19          0.66          5.39         4.82 o                         
   1   1  19        269.48        277.61        15.89 o                         
   2   1  19        121.49        120.01        13.00 o                         
   3   1  19          4.58          4.73         4.70 o                         
  -2   2  19         57.14         32.80         8.90 o                         
  -1   2  19        546.49        543.44        22.65 o                         
   0   2  19        132.37         36.35        21.39 o                         
   1   2  19        542.00        575.92        35.47 o                         
   2   2  19         55.59         45.54        13.34 o                         
  -1   3  19        227.81        247.47        14.41 o                         
   0   3  19        169.51        167.96        12.58 o                         
   1   3  19        228.75        245.00        19.65 o                         
  -2   4  19          8.18          7.23         6.12 o                         
  -1   4  19         25.26         19.03         6.72 o                         
   0   4  19        477.92        495.87        29.49 o                         
   1   4  19         24.99         21.80         8.37 o                         
   2   4  19          7.77          8.96         5.79 o                         
  -2   5  19         24.76         21.40         5.43 o                         
  -1   5  19        404.24        404.01        20.76 o                         
   0   5  19        774.55        712.43        48.87 o                         
   1   5  19        404.88        436.08        22.56 o                         
   2   5  19         24.66         20.76         8.43 o                         
  -1   6  19          8.08          2.51         5.67 o                         
   0   6  19        506.86        443.81        24.62 o                         
   1   6  19          8.62          9.45         6.69 o                         
   0   0  20         50.34         29.79        21.62 o                         
   1   0  20         27.89         31.06         6.32 o                         
   2   0  20        276.22        223.22        16.46 o                         
  -2   1  20        191.47        186.97        15.91 o                         
  -1   1  20         53.13         55.03         8.00 o                         
   1   1  20         53.91         62.20        11.99 o                         
   2   1  20        194.29        196.87        17.51 o                         
  -2   2  20          6.18          9.29         8.69 o                         
  -1   2  20          0.96          2.87         5.59 o                         
   0   2  20          0.01          3.13         5.67 o                         
   1   2  20          0.89         -1.59         6.59 o                         
   2   2  20          6.07          7.52         5.84 o                         
  -2   3  20          2.90         12.06         5.57 o                         
  -1   3  20        106.55         94.96        12.31 o                         
   0   3  20        184.81        196.94        14.44 o                         
   1   3  20        106.76         75.31        14.52 o                         
   2   3  20          2.74         -4.79         6.42 o                         
  -1   4  20        224.78        229.97        15.63 o                         
   0   4  20         46.72         40.22        13.09 o                         
   1   4  20        223.99        246.74        25.05 o                         
  -1   5  20        247.58        237.89        19.93 o                         
   0   5  20         35.89         36.33         8.69 o                         
   1   5  20        248.67        274.16        18.34 o                         
   1   0  21          9.53          0.23        11.82 o                         
   2   0  21        233.69        192.06        17.33 o                         
  -2   1  21         36.82         18.77         8.08 o                         
  -1   1  21         66.16          6.19        13.96 o                         
   0   1  21         17.98         21.34         9.60 o                         
   1   1  21         65.07          5.07        15.65 o                         
   2   1  21         35.51         25.49        10.47 o                         
  -2   2  21         16.69         12.60         6.40 o                         
  -1   2  21         63.00         90.22         9.84 o                         
   0   2  21         33.17         25.22        24.15 o                         
   1   2  21         63.14         73.35         8.86 o                         
   2   2  21         16.83         16.97         9.95 o                         
  -1   3  21          0.72          0.36         6.96 o                         
   0   3  21        104.89        120.59        13.24 o                         
   1   3  21          0.53         -2.23         7.01 o                         
  -1   4  21        242.97        226.80        16.74 o                         
   0   4  21          3.31          8.21         7.42 o                         
   1   4  21        246.28        251.99        36.19 o                         
   1   0  22         70.61         80.76         9.31 o                         
  -1   1  22         16.16         10.81        10.14 o                         
   0   1  22        214.64        240.31        16.16 o                         
   1   1  22         16.45         25.85         7.22 o                         
  -1   2  22        155.72        175.16        16.38 o                         
   0   2  22          0.04          9.75         6.42 o                         
   1   2  22        155.86        165.41        14.54 o                         
   0   3  22        153.02        156.29        14.53 o                         
                                                                                
