# Supplementary material for: Absolute structure determination of Berkecoumarin by X-ray and electron diffraction
Source: Acta Crystallogr C Struct Chem. 2024 Apr 10;80(Pt 5):143–7. doi: 10.1107/S2053229624003061 (PMC11068058; doi:10.1107/S2053229624003061)
Supplement: Supplementary file 3 [file c-80-00143-sup3.txt]

#=======================================================================
data_global
#=======================================================================

_audit_creation_method                   'Jana2020 1.3.53'

#=======================================================================
data_I
#=======================================================================

# 5. CHEMICAL DATA

_chemical_name_common              'Berkecoumarin'
_chemical_name_systematic          8-hydroxy-3-[(2S)-2-hydroxypropyl]-6-methoxychromen-2-one
_chemical_formula_moiety           'C13 H14 O5'
_chemical_formula_sum              'C13 H14 O5'
_chemical_formula_weight           250.24
_chemical_absolute_configuration   ad

#=======================================================================

# 6. CRYSTAL DATA

_symmetry_cell_setting                   orthorhombic
_symmetry_space_group_name_H-M           'P 21 21 21'
_symmetry_space_group_name_Hall          'P 2xab;2ybc;2zac'
_symmetry_Int_Tables_number              19

loop_
 _space_group_symop_id
 _space_group_symop_operation_xyz
 1   x,y,z
 2   -x+1/2,-y,z+1/2
 3   -x,y+1/2,-z+1/2
 4   x+1/2,-y+1/2,-z

_cell_length_a                           4.99(5)
_cell_length_b                           11.22(5)
_cell_length_c                           21.23(17)
_cell_angle_alpha                        90
_cell_angle_beta                         90
_cell_angle_gamma                        90
_cell_volume                             1188(16)

_cell_formula_units_Z                    4

_cell_measurement_reflns_used            2845
_cell_measurement_theta_min              0.072
_cell_measurement_theta_max              0.826
_cell_measurement_temperature            100
_cell_special_details
;
cell parameters determined separately from three crystals.
The final values are the averages of the three determinations.
;

_exptl_crystal_density_diffrn            1.3993
_exptl_crystal_F_000                     528

_exptl_absorpt_coefficient_mu            ?
_exptl_crystal_description               'fragments of needles'
_exptl_crystal_size_max                  0.0007
_exptl_crystal_size_mid                  0.0004
_exptl_crystal_size_min                  0.00015
_exptl_absorpt_correction_type           none

#=======================================================================

# 7. EXPERIMENTAL DATA

_exptl_special_details                   
;
Crystal dimensions are given as an approximate average based on notes.
The individual crystals ranged between 900-500nm long and 500-300 nm 
wide and about 150 nm thick.
;
_diffrn_ambient_temperature              105
_diffrn_radiation_type                   'electrons 200 keV'
_diffrn_radiation_source                 'Field Emission Gun'
_diffrn_radiation_wavelength             0.0251
_diffrn_radiation_probe                  'electron'
_diffrn_measurement_device               'TEM'
_diffrn_measurement_device_type          'Thermo Fisher Glacios 200kV'
_diffrn_detector                         'CetaD'
_diffrn_detector_type                    'CMOS'
_diffrn_measurement_method               'continuous rotation 3D ED'
_diffrn_measurement_specimen_support     
;
continuous carbon film on Cu 200 mesh
;
_computing_data_collection            'Leginon (Suloway et al., 2005)'
_diffrn_reflns_number                    4111
_diffrn_reflns_theta_min                 0.093
_diffrn_reflns_theta_max                 0.795
_diffrn_reflns_theta_full                0.795
_diffrn_measured_fraction_theta_max      0.65
_diffrn_measured_fraction_theta_full     0.65
_diffrn_reflns_limit_h_min               -5
_diffrn_reflns_limit_h_max               5
_diffrn_reflns_limit_k_min               0
_diffrn_reflns_limit_k_max               9
_diffrn_reflns_limit_l_min               0
_diffrn_reflns_limit_l_max               22
_diffrn_reflns_reduction_process         
;
Data were processed in PETS2. Orientation of individual
 frames was optimized during the process. The optimized frames
 were then used to extract the final integrated intensities.
 Data from three crystals were used for the refinement. The data were
 not merged, but a joint refinement was performed against all three
 data sets.
;

_diffrn_standards_number                 0

#=======================================================================

# 8. REFINEMENT DATA

_refine_special_details
;
Structure refined by dynamical refinement. Hence, no R_int available.
Dynamical refinement settings:
gmax = 1.50
RSg = 0.66
DSg = 0.00
Nsteps = 130

Calculated intensities based on dynamical theory of electron diffraction.
Number of individual data sets in refinement:  3
Dataset  Thickness     Nobs    Nall    Robs    Rall    wRall
   1     2684(63)      751     1226    0.1504  0.1884  0.1504
   2     2852(64)      843     1345    0.1111  0.1513  0.1155
   3     1311(33)      957     1540    0.1249  0.1879  0.1239

Thickness given in Angstrom.

Figures of merit computed for symmetry-averaged intensity values:
Number of unique reflections (obs/all): 839 / 1105
MRobs:  0.0949
MRall:  0.1223
MwRall: 0.0933
;

_reflns_number_total                     4111
_reflns_number_gt                        2551
_reflns_threshold_expression             'I>3\s(I)'

_refine_ls_structure_factor_coef         F
_refine_ls_R_factor_gt                   0.1282
_refine_ls_wR_factor_gt                  0.1240
_refine_ls_R_factor_all                  0.1773
_refine_ls_wR_factor_ref                 0.1280
_refine_ls_goodness_of_fit_ref           2.97
_refine_ls_goodness_of_fit_gt            3.68
_refine_ls_number_reflns                 4111
_refine_ls_number_parameters             145
_refine_ls_number_restraints             2
_refine_ls_number_constraints            50
_refine_ls_weighting_scheme              sigma
_refine_ls_weighting_details             'calc w=1/[\s^2^(Fo)+(0.01P)^2^+0.0000P] where P=(Fo+2Fc)/3'
_refine_ls_hydrogen_treatment            'mixed'
_refine_ls_shift/su_max                  0.0219
_refine_ls_shift/su_mean                 0.0024
_refine_diff_density_max                 0.14
_refine_diff_density_min                 -0.13
_refine_ls_extinction_method             'none'
_refine_ls_abs_structure_details
;
Absolute structure determined by the z-score method (see Klar et al., Nat. Chem. (2023),
doi.org/10.1038/s41557-023-01186-1). 
The z-scores for individual blocks are:
Block 1: 3.59
Block 2: 4.11
Block 3: 3.64

The combined z-score calculated from all three data sets is 6.54. 
;

_refine_ls_abs_structure_Flack           ?
_refine_ls_abs_structure_Rogers          ?

loop_
 _atom_type_symbol
 _atom_type_scat_source
 C   International_Tables_Vol_C
 H   International_Tables_Vol_C
 O   International_Tables_Vol_C

loop_
 _restr_distance_atom_site_label_1
 _restr_distance_site_symmetry_1
 _restr_distance_atom_site_label_2
 _restr_distance_site_symmetry_2
 _restr_distance_target
 _restr_distance_target_weight_param
O5 . H5 . 0.96 0.001
O3 . H3 . 0.96 0.001

#=======================================================================

# 9. ATOMIC COORDINATES AND DISPLACEMENT PARAMETERS

loop_
 _atom_site_label
 _atom_site_type_symbol
 _atom_site_fract_x
 _atom_site_fract_y
 _atom_site_fract_z
 _atom_site_adp_type
 _atom_site_U_iso_or_equiv
 _atom_site_site_symmetry_multiplicity
 _atom_site_occupancy
 _atom_site_calc_flag
 _atom_site_refinement_flags
 _atom_site_disorder_assembly
 _atom_site_disorder_group
  C1 C 1.3977(14) 0.6911(11) 0.9279(3) Uiso 0.001(2) 4 1 d . . .
  C2 C 1.2426(16) 0.5898(10) 0.9097(3) Uiso 0.005(2) 4 1 d . . .
  C3 C 1.0313(16) 0.6074(12) 0.8648(4) Uiso 0.016(2) 4 1 d . . .
  C4 C 0.9851(14) 0.7241(11) 0.8349(4) Uiso 0.011(2) 4 1 d . . .
  C5 C 0.7910(16) 0.7422(12) 0.7888(4) Uiso 0.015(2) 4 1 d . . .
  C6 C 0.7508(16) 0.8629(10) 0.7668(3) Uiso 0.005(2) 4 1 d . . .
  C7 C 0.9052(13) 0.9607(13) 0.7913(4) Uiso 0.021(2) 4 1 d . . .
  C8 C 1.1064(14) 0.9421(11) 0.8372(3) Uiso 0.008(2) 4 1 d . . .
  C9 C 1.1333(16) 0.8212(12) 0.8594(4) Uiso 0.017(2) 4 1 d . . .
  C10 C 1.2929(15) 0.4714(11) 0.9427(3) Uiso 0.016(2) 4 1 d . . .
  C11 C 1.1922(13) 0.4741(10) 1.0133(3) Uiso 0.009(2) 4 1 d . . .
  C12 C 1.2719(18) 0.3599(12) 1.0462(4) Uiso 0.023(2) 4 1 d . . .
  C13 C 0.4219(16) 0.7986(12) 0.6928(3) Uiso 0.020(2) 4 1 d . . .
  O1 O 1.5915(12) 0.6862(10) 0.9655(3) Uiso 0.0072(17) 4 1 d . . .
  O2 O 0.5770(14) 0.8934(9) 0.7199(3) Uiso 0.015(2) 4 1 d . . .
  O3 O 1.2467(14) 1.0273(10) 0.8592(3) Uiso 0.0105(18) 4 1 d . . .
  O4 O 1.3498(13) 0.8000(11) 0.9039(3) Uiso 0.017(2) 4 1 d . . .
  O5 O 0.8987(13) 0.4834(11) 1.0153(3) Uiso 0.0124(18) 4 1 d . . .
  H3 H 1.225(7) 0.998(5) 0.9014(10) Uiso 0.0158 4 1 d . . .
  H3A H 0.9053 0.534761 0.852897 Uiso 0.0239 4 1 d . . .
  H5 H 0.839(7) 0.5581(18) 0.9983(19) Uiso 0.0186 4 1 d . . .
  H5A H 0.677158 0.670362 0.770456 Uiso 0.0275 4 1 d . . .
  H7 H 0.86758 1.048136 0.774656 Uiso 0.0386 4 1 d . . .
  H10A H 1.500795 0.451767 0.941708 Uiso 0.0284 4 1 d . . .
  H10B H 1.192924 0.402329 0.918011 Uiso 0.0284 4 1 d . . .
  H11 H 1.28008 0.548686 1.035961 Uiso 0.0156 4 1 d . . .
  H12A H 1.1994 0.361072 1.093122 Uiso 0.0413 4 1 d . . .
  H12B H 1.483728 0.352282 1.046575 Uiso 0.0413 4 1 d . . .
  H12C H 1.18824 0.286188 1.021877 Uiso 0.0413 4 1 d . . .
  H13A H 0.323065 0.829899 0.651846 Uiso 0.0362 4 1 d . . .
  H13B H 0.277555 0.768977 0.725996 Uiso 0.0362 4 1 d . . .
  H13C H 0.550379 0.726939 0.680742 Uiso 0.0362 4 1 d . . .

#=======================================================================

# 10. MOLECULAR GEOMETRY


loop_
 _geom_bond_atom_site_label_1
 _geom_bond_atom_site_label_2
 _geom_bond_site_symmetry_1
 _geom_bond_site_symmetry_2
 _geom_bond_distance
 _geom_bond_publ_flag
  C1 C2 . . 1.429(19) ?
  C1 O1 . . 1.254(19) ?
  C1 O4 . . 1.35(2) ?
  C2 C3 . . 1.43(2) ?
  C2 C10 . . 1.52(2) ?
  C3 C4 . . 1.47(2) ?
  C3 H3A . . 1.06 ?
  C4 C5 . . 1.39(2) ?
  C4 C9 . . 1.42(2) ?
  C5 C6 . . 1.45(2) ?
  C5 H5A . . 1.06 ?
  C6 C7 . . 1.438(19) ?
  C6 O2 . . 1.364(19) ?
  C7 C8 . . 1.41(2) ?
  C7 H7 . . 1.06 ?
  C8 C9 . . 1.44(2) ?
  C8 O3 . . 1.274(17) ?
  C9 O4 . . 1.45(2) ?
  C10 C11 . . 1.58(3) ?
  C10 H10A . . 1.06 ?
  C10 H10B . . 1.06 ?
  C11 C12 . . 1.51(2) ?
  C11 O5 . . 1.47(3) ?
  C11 H11 . . 1.06 ?
  C12 H12A . . 1.06 ?
  C12 H12B . . 1.06 ?
  C12 H12C . . 1.06 ?
  C13 O2 . . 1.435(19) ?
  C13 H13A . . 1.06 ?
  C13 H13B . . 1.06 ?
  C13 H13C . . 1.06 ?
  O3 H3 . . 0.96(3) ?
  O5 H5 . . 0.96(3) ?

loop_
 _geom_angle_atom_site_label_1
 _geom_angle_atom_site_label_2
 _geom_angle_atom_site_label_3
 _geom_angle_site_symmetry_1
 _geom_angle_site_symmetry_2
 _geom_angle_site_symmetry_3
 _geom_angle
 _geom_angle_publ_flag
  C2 C1 O1 . . . 123.6(11) ?
  C2 C1 O4 . . . 121.6(8) ?
  O1 C1 O4 . . . 114.7(10) ?
  C1 C2 C3 . . . 117.9(10) ?
  C1 C2 C10 . . . 118.7(8) ?
  C3 C2 C10 . . . 123.1(9) ?
  C2 C3 C4 . . . 121.6(10) ?
  C2 C3 H3A . . . 119.21 ?
  C4 C3 H3A . . . 119.21 ?
  C3 C4 C5 . . . 122.8(10) ?
  C3 C4 C9 . . . 116.3(9) ?
  C5 C4 C9 . . . 120.6(11) ?
  C4 C5 C6 . . . 117.4(10) ?
  C4 C5 H5A . . . 121.31 ?
  C6 C5 H5A . . . 121.31 ?
  C5 C6 C7 . . . 121.6(8) ?
  C5 C6 O2 . . . 123.9(9) ?
  C7 C6 O2 . . . 114.4(10) ?
  C6 C7 C8 . . . 121.1(12) ?
  C6 C7 H7 . . . 119.45 ?
  C8 C7 H7 . . . 119.45 ?
  C7 C8 C9 . . . 115.5(10) ?
  C7 C8 O3 . . . 122.2(12) ?
  C9 C8 O3 . . . 122.3(8) ?
  C4 C9 C8 . . . 123.7(9) ?
  C4 C9 O4 . . . 120.0(12) ?
  C8 C9 O4 . . . 115.8(10) ?
  C2 C10 C11 . . . 111.5(9) ?
  C2 C10 H10A . . . 109.47 ?
  C2 C10 H10B . . . 109.47 ?
  C11 C10 H10A . . . 109.47 ?
  C11 C10 H10B . . . 109.47 ?
  H10A C10 H10B . . . 107.36 ?
  C10 C11 C12 . . . 109.7(8) ?
  C10 C11 O5 . . . 110.2(6) ?
  C10 C11 H11 . . . 108.32 ?
  C12 C11 O5 . . . 108.0(8) ?
  C12 C11 H11 . . . 110.56 ?
  O5 C11 H11 . . . 110.07 ?
  C11 C12 H12A . . . 109.47 ?
  C11 C12 H12B . . . 109.47 ?
  C11 C12 H12C . . . 109.47 ?
  H12A C12 H12B . . . 109.47 ?
  H12A C12 H12C . . . 109.47 ?
  H12B C12 H12C . . . 109.47 ?
  O2 C13 H13A . . . 109.47 ?
  O2 C13 H13B . . . 109.47 ?
  O2 C13 H13C . . . 109.47 ?
  H13A C13 H13B . . . 109.47 ?
  H13A C13 H13C . . . 109.47 ?
  H13B C13 H13C . . . 109.47 ?
  C6 O2 C13 . . . 116.7(10) ?
  C8 O3 H3 . . . 91(3) ?
  C1 O4 C9 . . . 121.8(10) ?
  C11 O5 H5 . . . 111(2) ?

loop_
 _geom_hbond_atom_site_label_D
 _geom_hbond_atom_site_label_H
 _geom_hbond_atom_site_label_A
 _geom_hbond_site_symmetry_D
 _geom_hbond_site_symmetry_H
 _geom_hbond_site_symmetry_A
 _geom_hbond_distance_DH
 _geom_hbond_distance_HA
 _geom_hbond_distance_DA
 _geom_hbond_angle_DHA
 _geom_hbond_publ_flag
  O3 H3 O5 . . 4_567   0.96(3)   1.98(4)   2.77(4)   138(4) ?
  O5 H5 O1 . . 1_455   0.96(3)   2.02(3)   2.94(3)   160(3) ?


#=======================================================================

# For import please use the tool of Jana2020 program:
# "Structure->New->from Jana2020 embedded in CIF"


_Jana_m40_file
;
   32    0    0    1    0
 1.000000 0.000000 0.000000 0.000000 0.000000 0.000000      000000
 0.000000 0.000000 0.000000                                 000
 0.000000 0.000000 0.000000 0.000000 0.000000 0.000000      000000
 0.000000 0.000000 0.000000 0.000000 0.000000 0.000000      000000
 1.000000 0.000000 0.000000 0.000000 0.000000 0.000000      000000
 0.000000 0.000000 0.000000                                 000
 0.000000 0.000000 0.000000 0.000000 0.000000 0.000000      000000
 0.000000 0.000000 0.000000 0.000000 0.000000 0.000000      000000
 1.000000 0.000000 0.000000 0.000000 0.000000 0.000000      000000
 0.000000 0.000000 0.000000                                 000
 0.000000 0.000000 0.000000 0.000000 0.000000 0.000000      000000
 0.000000 0.000000 0.000000 0.000000 0.000000 0.000000      000000
 1.000000 0.000000 0.000000 0.000000 0.000000 0.000000      000000
 0.000000 0.000000 0.000000                                 000
 0.000000 0.000000 0.000000 0.000000 0.000000 0.000000      000000
 0.000000 0.000000 0.000000 0.000000 0.000000 0.000000      000000
C1        1  1     1.000000 1.397694 0.691129 0.927936
 0.000911 0.000000 0.000000 0.000000 0.000000 0.000000      0111100000
C2        1  1     1.000000 1.242596 0.589795 0.909713
 0.005295 0.000000 0.000000 0.000000 0.000000 0.000000      0111100000
C3        1  1     1.000000 1.031280 0.607416 0.864824
 0.015955 0.000000 0.000000 0.000000 0.000000 0.000000      0111100000
C4        1  1     1.000000 0.985123 0.724096 0.834892
 0.010518 0.000000 0.000000 0.000000 0.000000 0.000000      0111100000
C5        1  1     1.000000 0.791043 0.742195 0.788775
 0.015277 0.000000 0.000000 0.000000 0.000000 0.000000      0111100000
C6        1  1     1.000000 0.750827 0.862881 0.766822
 0.005037 0.000000 0.000000 0.000000 0.000000 0.000000      0111100000
C7        1  1     1.000000 0.905240 0.960666 0.791293
 0.021444 0.000000 0.000000 0.000000 0.000000 0.000000      0111100000
C8        1  1     1.000000 1.106419 0.942123 0.837164
 0.008160 0.000000 0.000000 0.000000 0.000000 0.000000      0111100000
C9        1  1     1.000000 1.133348 0.821231 0.859440
 0.017266 0.000000 0.000000 0.000000 0.000000 0.000000      0111100000
C10       1  1     1.000000 1.292908 0.471384 0.942691
 0.015772 0.000000 0.000000 0.000000 0.000000 0.000000      0111100000
C11       1  1     1.000000 1.192213 0.474125 1.013296
 0.008691 0.000000 0.000000 0.000000 0.000000 0.000000      0111100000
C12       1  1     1.000000 1.271857 0.359864 1.046179
 0.022947 0.000000 0.000000 0.000000 0.000000 0.000000      0111100000
C13       1  1     1.000000 0.421875 0.798609 0.692849
 0.020099 0.000000 0.000000 0.000000 0.000000 0.000000      0111100000
O1        3  1     1.000000 1.591517 0.686168 0.965510
 0.007221 0.000000 0.000000 0.000000 0.000000 0.000000      0111100000
O2        3  1     1.000000 0.577021 0.893367 0.719866
 0.015088 0.000000 0.000000 0.000000 0.000000 0.000000      0111100000
O3        3  1     1.000000 1.246743 1.027328 0.859231
 0.010512 0.000000 0.000000 0.000000 0.000000 0.000000      0111100000
O4        3  1     1.000000 1.349813 0.800036 0.903905
 0.016503 0.000000 0.000000 0.000000 0.000000 0.000000      0111100000
O5        3  1     1.000000 0.898717 0.483379 1.015296
 0.012422 0.000000 0.000000 0.000000 0.000000 0.000000      0111100000
H3        2  1     1.000000 1.224717 0.997983 0.901366
 0.015768 0.000000 0.000000 0.000000 0.000000 0.000000      0111000000
H3A       2  1     1.000000 0.905300 0.534761 0.852897
 0.023933 0.000000 0.000000 0.000000 0.000000 0.000000      0000000000
H5        2  1     1.000000 0.839019 0.558098 0.998303
 0.018633 0.000000 0.000000 0.000000 0.000000 0.000000      0111000000
H5A       2  1     1.000000 0.677158 0.670362 0.770456
 0.027499 0.000000 0.000000 0.000000 0.000000 0.000000      0000000000
H7        2  1     1.000000 0.867580 1.048136 0.774656
 0.038598 0.000000 0.000000 0.000000 0.000000 0.000000      0000000000
H10A      2  1     1.000000 1.500795 0.451767 0.941708
 0.028390 0.000000 0.000000 0.000000 0.000000 0.000000      0000000000
H10B      2  1     1.000000 1.192924 0.402329 0.918011
 0.028390 0.000000 0.000000 0.000000 0.000000 0.000000      0000000000
H11       2  1     1.000000 1.280080 0.548686 1.035961
 0.015643 0.000000 0.000000 0.000000 0.000000 0.000000      0000000000
H12A      2  1     1.000000 1.199400 0.361072 1.093122
 0.041304 0.000000 0.000000 0.000000 0.000000 0.000000      0000000000
H12B      2  1     1.000000 1.483728 0.352282 1.046575
 0.041304 0.000000 0.000000 0.000000 0.000000 0.000000      0000000000
H12C      2  1     1.000000 1.188240 0.286188 1.021877
 0.041304 0.000000 0.000000 0.000000 0.000000 0.000000      0000000000
H13A      2  1     1.000000 0.323065 0.829899 0.651846
 0.036178 0.000000 0.000000 0.000000 0.000000 0.000000      0000000000
H13B      2  1     1.000000 0.277555 0.768977 0.725996
 0.036178 0.000000 0.000000 0.000000 0.000000 0.000000      0000000000
H13C      2  1     1.000000 0.550379 0.726939 0.680742
 0.036178 0.000000 0.000000 0.000000 0.000000 0.000000      0000000000
--------------------------   s.u. block   --------------------------------------
 0.000000 0.000000 0.000000 0.000000 0.000000 0.000000
 0.000000 0.000000 0.000000
 0.000000 0.000000 0.000000 0.000000 0.000000 0.000000
 0.000000 0.000000 0.000000 0.000000 0.000000 0.000000
 0.000000 0.000000 0.000000 0.000000 0.000000 0.000000
 0.000000 0.000000 0.000000
 0.000000 0.000000 0.000000 0.000000 0.000000 0.000000
 0.000000 0.000000 0.000000 0.000000 0.000000 0.000000
 0.000000 0.000000 0.000000 0.000000 0.000000 0.000000
 0.000000 0.000000 0.000000
 0.000000 0.000000 0.000000 0.000000 0.000000 0.000000
 0.000000 0.000000 0.000000 0.000000 0.000000 0.000000
 0.000000 0.000000 0.000000 0.000000 0.000000 0.000000
 0.000000 0.000000 0.000000
 0.000000 0.000000 0.000000 0.000000 0.000000 0.000000
 0.000000 0.000000 0.000000 0.000000 0.000000 0.000000
C1                 0.000000 0.001379 0.001119 0.000329
 0.001992 0.000000 0.000000 0.000000 0.000000 0.000000
C2                 0.000000 0.001569 0.001023 0.000337
 0.002025 0.000000 0.000000 0.000000 0.000000 0.000000
C3                 0.000000 0.001595 0.001154 0.000382
 0.002495 0.000000 0.000000 0.000000 0.000000 0.000000
C4                 0.000000 0.001430 0.001149 0.000379
 0.002397 0.000000 0.000000 0.000000 0.000000 0.000000
C5                 0.000000 0.001604 0.001156 0.000380
 0.002333 0.000000 0.000000 0.000000 0.000000 0.000000
C6                 0.000000 0.001645 0.001013 0.000330
 0.002031 0.000000 0.000000 0.000000 0.000000 0.000000
C7                 0.000000 0.001349 0.001284 0.000367
 0.002283 0.000000 0.000000 0.000000 0.000000 0.000000
C8                 0.000000 0.001416 0.001125 0.000344
 0.002248 0.000000 0.000000 0.000000 0.000000 0.000000
C9                 0.000000 0.001582 0.001237 0.000388
 0.002479 0.000000 0.000000 0.000000 0.000000 0.000000
C10                0.000000 0.001548 0.001097 0.000334
 0.002144 0.000000 0.000000 0.000000 0.000000 0.000000
C11                0.000000 0.001256 0.001009 0.000320
 0.001993 0.000000 0.000000 0.000000 0.000000 0.000000
C12                0.000000 0.001773 0.001152 0.000379
 0.002456 0.000000 0.000000 0.000000 0.000000 0.000000
C13                0.000000 0.001624 0.001233 0.000326
 0.002475 0.000000 0.000000 0.000000 0.000000 0.000000
O1                 0.000000 0.001245 0.000963 0.000271
 0.001692 0.000000 0.000000 0.000000 0.000000 0.000000
O2                 0.000000 0.001415 0.000904 0.000304
 0.001978 0.000000 0.000000 0.000000 0.000000 0.000000
O3                 0.000000 0.001389 0.000957 0.000324
 0.001798 0.000000 0.000000 0.000000 0.000000 0.000000
O4                 0.000000 0.001336 0.001112 0.000337
 0.002186 0.000000 0.000000 0.000000 0.000000 0.000000
O5                 0.000000 0.001320 0.001075 0.000317
 0.001843 0.000000 0.000000 0.000000 0.000000 0.000000
H3                 0.000000 0.007260 0.004733 0.000992
 0.000000 0.000000 0.000000 0.000000 0.000000 0.000000
H3A                0.000000-0.100000-0.100000-0.100000
 0.000000 0.000000 0.000000 0.000000 0.000000 0.000000
H5                 0.000000 0.006866 0.001763 0.001857
 0.000000 0.000000 0.000000 0.000000 0.000000 0.000000
H5A                0.000000-0.100000-0.100000-0.100000
 0.000000 0.000000 0.000000 0.000000 0.000000 0.000000
H7                 0.000000-0.100000-0.100000-0.100000
 0.000000 0.000000 0.000000 0.000000 0.000000 0.000000
H10A               0.000000-0.100000-0.100000-0.100000
 0.000000 0.000000 0.000000 0.000000 0.000000 0.000000
H10B               0.000000-0.100000-0.100000-0.100000
 0.000000 0.000000 0.000000 0.000000 0.000000 0.000000
H11                0.000000-0.100000-0.100000-0.100000
 0.000000 0.000000 0.000000 0.000000 0.000000 0.000000
H12A               0.000000-0.100000-0.100000-0.100000
 0.000000 0.000000 0.000000 0.000000 0.000000 0.000000
H12B               0.000000-0.100000-0.100000-0.100000
 0.000000 0.000000 0.000000 0.000000 0.000000 0.000000
H12C               0.000000-0.100000-0.100000-0.100000
 0.000000 0.000000 0.000000 0.000000 0.000000 0.000000
H13A               0.000000-0.100000-0.100000-0.100000
 0.000000 0.000000 0.000000 0.000000 0.000000 0.000000
H13B               0.000000-0.100000-0.100000-0.100000
 0.000000 0.000000 0.000000 0.000000 0.000000 0.000000
H13C               0.000000-0.100000-0.100000-0.100000
 0.000000 0.000000 0.000000 0.000000 0.000000 0.000000
--------------------------   Saved points   ------------------------------------
    0
--------------------------   Critical points   ---------------------------------
    0
--------------------------------------------------------------------------------
;


_Jana_m50_file
;
Version Jana2020
title
cell 4.98673 11.2225 21.2263 90 90 90
esdcell 0.047 0.054 0.172 0 0 0
spgroup P212121 19 3
lattice P
symmetry x y z
symmetry -x+1/2 -y z+1/2
symmetry -x y+1/2 -z+1/2
symmetry x+1/2 -y+1/2 -z
unitsnumb 4
atlist C13 H14 O5
formtab -62
atom C atradius 0.77 color 128073041
atom H atradius 0.46 color 255204204
atom O atradius 0.74 color 254003000
roundmethod 1
end
*******************************************************************************
refine
  fsquare 0 skipbad 1 sinlim 1 refexcl 25 snlmx 0.55 convlim 0.03 uisolim 0
  distfix 0.96 0.001 O5 H5;
  distfix 0.96 0.001 O3 H3;
  keep hydro triang C3 2 1 C2 C4 1.06 H3A
  keep ADP riding C3 1.5 H3A
  keep hydro triang C7 2 1 C6 C8 1.06 H7
  keep ADP riding C7 1.8 H7
  keep hydro tetrahed C10 2 2 C2 C11 1.06 H10A H10B
  keep ADP riding C10 1.8 H10A H10B
  keep hydro tetrahed C12 1 3 C11 1.06 H12B H12A H12C
  keep ADP riding C12 1.8 H12B H12A H12C
  keep hydro tetrahed C13 1 3 O2 1.06 H13A H13C H13B
  keep ADP riding C13 1.8 H13A H13C H13B
  keep hydro triang C5 2 1 C4 C6 1.06 H5A
  keep ADP riding C5 1.8 H5A
  keep hydro tetrahed C11 3 1 O5 C12 C10 1.06 H11
  keep ADP riding C11 1.8 H11
  keep ADP riding O5 1.5 H5
  keep ADP riding O3 1.5 H3
  usedatbl 1 2 3
end refine
fourier
  maptype 6 orient 123 positive 50 negative 5
  datblocks T T T T
end fourier
dist
  angles 1 dhmax 1.6 expdmax 15
end dist
contour
end contour
;


_Jana_m42_file
;
commands thickmodel wedge
calcdyn 1 usewks 0 scalefc 0 usetwver 0 usestdver 0
Refblock Block1
threads 28 tiltcorr 1 iedt 1
nzones 44 intsteps 130
ormat
    0.197820    0.003980    0.007680
    0.023410    0.046260   -0.039930
   -0.024530    0.076230    0.023830
omega 0 gmax 1.5 sca 10 sgmax 0.015 sgmaxr 0.1 csgmaxr 0.66 dsgmin 0
Refblock Block2
threads 28 tiltcorr 1 iedt 1
nzones 44 intsteps 130
ormat
   -0.197990   -0.000610   -0.007860
   -0.029310    0.046320    0.039720
    0.016210    0.076280   -0.024180
omega 0 gmax 1.5 sca 10 sgmax 0.01 sgmaxr 0.1 csgmaxr 0.66 dsgmin 0
Refblock Block3
threads 28 tiltcorr 1 iedt 1
nzones 44 intsteps 130
ormat
    0.160240   -0.032920    0.021940
   -0.115310   -0.031330    0.034900
   -0.021580   -0.077030   -0.023570
omega 0 gmax 1.5 sca 10 sgmax 0.01 sgmaxr 0.1 csgmaxr 0.66 dsgmin 0
Refblock Block4
threads 28 tiltcorr 1 iedt 1
nzones 44 intsteps 130
ormat
   -0.163130   -0.031910   -0.021550
    0.113180   -0.031890   -0.035280
    0.020520   -0.077780    0.023310
omega 0 gmax 1.5 sca 10 sgmax 0.01 sgmaxr 0.1 csgmaxr 0.66 dsgmin 0
end
*******************************************************************************
Refblock Block1
# Zone 1 0.0000
-0.725410 0.696440 1.000000-38.82800-0.781000 1.332000      F   1
 1000.000 2684.406 0.000000 0.000000                        0000
 0.000000 0.000000                                          00
# Zone 2 0.0000
-0.729200 0.765550 1.000000-37.03000-0.803000 1.332000      F   1
 1000.000 2684.406 0.000000 0.000000                        0000
 0.000000 0.000000                                          00
# Zone 3 0.0000
-0.738160 0.835940 1.000000-35.24600-0.748000 1.332000      F   1
 1000.000 2684.406 0.000000 0.000000                        0000
 0.000000 0.000000                                          00
# Zone 4 0.0000
-0.750840 0.907940 1.000000-33.47400-0.646000 1.332000      F   1
 1000.000 2684.406 0.000000 0.000000                        0000
 0.000000 0.000000                                          00
# Zone 5 0.0000
-0.765990 0.981850 1.000000-31.70800-0.519000 1.332000      F   1
 1000.000 2684.406 0.000000 0.000000                        0000
 0.000000 0.000000                                          00
# Zone 6 0.0000
-0.739670 1.000000 0.945170-29.94800-0.384000 1.332000      F   1
 1000.000 2684.406 0.000000 0.000000                        0000
 0.000000 0.000000                                          00
# Zone 7 0.0000
-0.703550 1.000000 0.879700-28.19100-0.254000 1.332000      F   1
 1000.000 2684.406 0.000000 0.000000                        0000
 0.000000 0.000000                                          00
# Zone 8 0.0000
-0.670450 1.000000 0.820730-26.43400-0.137000 1.332000      F   1
 1000.000 2684.406 0.000000 0.000000                        0000
 0.000000 0.000000                                          00
# Zone 9 0.0000
-0.639490 1.000000 0.767210-24.67800-0.037000 1.332000      F   1
 1000.000 2684.406 0.000000 0.000000                        0000
 0.000000 0.000000                                          00
# Zone 10 0.0000
-0.610090 1.000000 0.718310-22.92000 0.042000 1.332000      F   1
 1000.000 2684.406 0.000000 0.000000                        0000
 0.000000 0.000000                                          00
# Zone 11 10.5370
-0.581930 1.000000 0.673360-21.15900 0.100000 1.332000      T   1
 1477.673 2684.406 0.000000 0.000000                        1100
 0.000000 0.000000                                          00
# Zone 12 13.2474
-0.554830 1.000000 0.631820-19.39600 0.139000 1.332000      T   1
 1805.343 2684.406 0.000000 0.000000                        1000
 0.000000 0.000000                                          00
# Zone 13 14.7804
-0.528720 1.000000 0.593250-17.63000 0.161000 1.332000      T   1
 2011.358 2684.406 0.000000 0.000000                        1000
 0.000000 0.000000                                          00
# Zone 14 14.5413
-0.503590 1.000000 0.557260-15.86100 0.169000 1.332000      T   1
 1939.908 2684.406 0.000000 0.000000                        1000
 0.000000 0.000000                                          00
# Zone 15 18.0542
-0.479470 1.000000 0.523560-14.08800 0.166000 1.332000      T   1
 2143.031 2684.406 0.000000 0.000000                        1000
 0.000000 0.000000                                          00
# Zone 16 16.2138
-0.456390 1.000000 0.491860-12.31300 0.155000 1.332000      T   1
 2177.825 2684.406 0.000000 0.000000                        1000
 0.000000 0.000000                                          00
# Zone 17 14.8919
-0.434390 1.000000 0.461940-10.53600 0.141000 1.332000      T   1
 2184.275 2684.406 0.000000 0.000000                        1000
 0.000000 0.000000                                          00
# Zone 18 11.5517
-0.413480 1.000000 0.433620-8.756000 0.126000 1.332000      T   1
 2157.853 2684.406 0.000000 0.000000                        1000
 0.000000 0.000000                                          00
# Zone 19 13.6347
-0.393670 1.000000 0.406710-6.976000 0.111000 1.332000      T   1
 2203.103 2684.406 0.000000 0.000000                        1000
 0.000000 0.000000                                          00
# Zone 20 20.1680
-0.374900 1.000000 0.381080-5.194000 0.099000 1.332000      T   1
 2247.004 2684.406 0.000000 0.000000                        1000
 0.000000 0.000000                                          00
# Zone 21 16.6509
-0.357130 1.000000 0.356590-3.413000 0.090000 1.332000      T   1
 2314.469 2684.406 0.000000 0.000000                        1000
 0.000000 0.000000                                          00
# Zone 22 17.3715
-0.340270 1.000000 0.333140-1.631000 0.084000 1.332000      T   1
 2179.866 2684.406 0.000000 0.000000                        1000
 0.000000 0.000000                                          00
# Zone 23 16.1473
-0.324220 1.000000 0.310610 0.149000 0.082000 1.332000      T   1
 2352.558 2684.406 0.000000 0.000000                        1000
 0.000000 0.000000                                          00
# Zone 24 13.0833
-0.308870 1.000000 0.288920 1.929000 0.082000 1.332000      T   1
 2120.484 2684.406 0.000000 0.000000                        1000
 0.000000 0.000000                                          00
# Zone 25 10.5936
-0.294080 1.000000 0.267990 3.707000 0.082000 1.332000      T   1
 2136.976 2684.406 0.000000 0.000000                        1000
 0.000000 0.000000                                          00
# Zone 26 11.6296
-0.279750 1.000000 0.247740 5.484000 0.082000 1.332000      T   1
 2105.642 2684.406 0.000000 0.000000                        1000
 0.000000 0.000000                                          00
# Zone 27 17.7987
-0.265770 1.000000 0.228110 7.260000 0.080000 1.332000      T   1
 2100.781 2684.406 0.000000 0.000000                        1000
 0.000000 0.000000                                          00
# Zone 28 12.9530
-0.252060 1.000000 0.209020 9.035000 0.075000 1.332000      T   1
 1883.000 2684.406 0.000000 0.000000                        1000
 0.000000 0.000000                                          00
# Zone 29 16.4346
-0.238590 1.000000 0.190410 10.81000 0.067000 1.332000      T   1
 1774.514 2684.406 0.000000 0.000000                        1000
 0.000000 0.000000                                          00
# Zone 30 0.0000
-0.225370 1.000000 0.172220 12.58500 0.058000 1.332000      F   1
 1000.000 2684.406 0.000000 0.000000                        0000
 0.000000 0.000000                                          00
# Zone 31 0.0000
-0.212490 1.000000 0.154380 14.36400 0.051000 1.332000      F   1
 1000.000 2684.406 0.000000 0.000000                        0000
 0.000000 0.000000                                          00
# Zone 32 0.0000
-0.200110 1.000000 0.136830 16.14600 0.052000 1.332000      F   1
 1000.000 2684.406 0.000000 0.000000                        0000
 0.000000 0.000000                                          00
# Zone 33 0.0000
-0.188490 1.000000 0.119480 17.93500 0.068000 1.332000      F   1
 1000.000 2684.406 0.000000 0.000000                        0000
 0.000000 0.000000                                          00
# Zone 34 0.0000
-0.178010 1.000000 0.102270 19.73300 0.112000 1.332000      F   1
 1000.000 2684.406 0.000000 0.000000                        0000
 0.000000 0.000000                                          00
# Zone 35 0.0000
-0.165000 1.000000 0.085480 21.51900 0.082000 1.332000      F   1
 1000.000 2684.406 0.000000 0.000000                        0000
 0.000000 0.000000                                          00
# Zone 36 0.0000
-0.146460 1.000000 0.069400 23.27200-0.111000 1.332000      F   1
 1000.000 2684.406 0.000000 0.000000                        0000
 0.000000 0.000000                                          00
# Zone 37 0.0000
-0.133740 1.000000 0.052980 25.05300-0.145000 1.332000      F   1
 1000.000 2684.406 0.000000 0.000000                        0000
 0.000000 0.000000                                          00
# Zone 38 0.0000
-0.121680 1.000000 0.036640 26.83600-0.164000 1.332000      F   1
 1000.000 2684.406 0.000000 0.000000                        0000
 0.000000 0.000000                                          00
# Zone 39 0.0000
-0.110610 1.000000 0.020330 28.62000-0.155000 1.332000      F   1
 1000.000 2684.406 0.000000 0.000000                        0000
 0.000000 0.000000                                          00
# Zone 40 0.0000
-0.100980 1.000000 0.003990 30.40600-0.103000 1.332000      F   1
 1000.000 2684.406 0.000000 0.000000                        0000
 0.000000 0.000000                                          00
# Zone 41 0.0000
-0.093300 1.000000-0.012420 32.19300 0.010000 1.332000      F   1
 1000.000 2684.406 0.000000 0.000000                        0000
 0.000000 0.000000                                          00
# Zone 42 0.0000
-0.088180 1.000000-0.028980 33.98200 0.208000 1.332000      F   1
 1000.000 2684.406 0.000000 0.000000                        0000
 0.000000 0.000000                                          00
# Zone 43 0.0000
-0.086310 1.000000-0.045730 35.77200 0.518000 1.332000      F   1
 1000.000 2684.406 0.000000 0.000000                        0000
 0.000000 0.000000                                          00
# Zone 44 0.0000
-0.046130 1.000000-0.067490 38.24500-0.256000 1.332000      F   1
 1000.000 2684.406 0.000000 0.000000                        0000
 0.000000 0.000000                                          00
Refblock Block2
# Zone 1 0.0000
 0.696120 0.691950-1.000000-38.88700-0.199000 1.332000      F   1
 1000.000 2851.927 0.000000 0.000000                        0000
 0.000000 0.000000                                          00
# Zone 2 0.0000
 0.696010 0.759900-1.000000-37.11100-0.177000 1.332000      F   1
 1000.000 2851.927 0.000000 0.000000                        0000
 0.000000 0.000000                                          00
# Zone 3 0.0000
 0.695830 0.829540-1.000000-35.33500-0.158000 1.332000      F   1
 1000.000 2851.927 0.000000 0.000000                        0000
 0.000000 0.000000                                          00
# Zone 4 0.0000
 0.695590 0.901070-1.000000-33.55900-0.140000 1.332000      F   1
 1000.000 2851.927 0.000000 0.000000                        0000
 0.000000 0.000000                                          00
# Zone 5 0.0000
 0.695290 0.974710-1.000000-31.78300-0.123000 1.332000      F   1
 1000.000 2851.927 0.000000 0.000000                        0000
 0.000000 0.000000                                          00
# Zone 6 0.0000
 0.661390 1.000000-0.951750-30.00800-0.108000 1.332000      F   1
 1000.000 2851.927 0.000000 0.000000                        0000
 0.000000 0.000000                                          00
# Zone 7 0.0000
 0.614950 1.000000-0.885490-28.23200-0.094000 1.332000      F   1
 1000.000 2851.927 0.000000 0.000000                        0000
 0.000000 0.000000                                          00
# Zone 8 0.0000
 0.573120 1.000000-0.825860-26.45600-0.082000 1.332000      F   1
 1000.000 2851.927 0.000000 0.000000                        0000
 0.000000 0.000000                                          00
# Zone 9 0.0000
 0.535150 1.000000-0.771820-24.68000-0.070000 1.332000      F   1
 1000.000 2851.927 0.000000 0.000000                        0000
 0.000000 0.000000                                          00
# Zone 10 0.0000
 0.500470 1.000000-0.722520-22.90400-0.060000 1.332000      F   1
 1000.000 2851.927 0.000000 0.000000                        0000
 0.000000 0.000000                                          00
# Zone 11 0.0000
 0.469570 1.000000-0.677210-21.12700-0.034000 1.332000      F   1
 1000.000 2851.927 0.000000 0.000000                        0000
 0.000000 0.000000                                          00
# Zone 12 14.8199
 0.441660 1.000000-0.635470-19.35400 0.001000 1.332000      T   1
 1309.315 2851.927 0.000000 0.000000                        1100
 0.000000 0.000000                                          00
# Zone 13 12.2318
 0.413850 1.000000-0.596940-17.58500 0.000000 1.332000      T   1
 1561.215 2851.927 0.000000 0.000000                        1000
 0.000000 0.000000                                          00
# Zone 14 13.1334
 0.388140 1.000000-0.560970-15.81300 0.003000 1.332000      T   1
 1740.262 2851.927 0.000000 0.000000                        1000
 0.000000 0.000000                                          00
# Zone 15 13.1845
 0.364050 1.000000-0.527270-14.03800 0.006000 1.332000      T   1
 1876.646 2851.927 0.000000 0.000000                        1000
 0.000000 0.000000                                          00
# Zone 16 11.7389
 0.341260 1.000000-0.495590-12.26100 0.006000 1.332000      T   1
 2021.391 2851.927 0.000000 0.000000                        1000
 0.000000 0.000000                                          00
# Zone 17 9.9990
 0.319600 1.000000-0.465710-10.48300 0.003000 1.332000      T   1
 2094.380 2851.927 0.000000 0.000000                        1000
 0.000000 0.000000                                          00
# Zone 18 9.6043
 0.298930 1.000000-0.437440-8.705000-0.003000 1.332000      T   1
 2169.928 2851.927 0.000000 0.000000                        1000
 0.000000 0.000000                                          00
# Zone 19 12.6921
 0.279210 1.000000-0.410610-6.927000-0.011000 1.332000      T   1
 2150.700 2851.927 0.000000 0.000000                        1000
 0.000000 0.000000                                          00
# Zone 20 12.6044
 0.260390 1.000000-0.385060-5.149000-0.021000 1.332000      T   1
 2143.437 2851.927 0.000000 0.000000                        1000
 0.000000 0.000000                                          00
# Zone 21 11.4895
 0.242440 1.000000-0.360670-3.372000-0.029000 1.332000      T   1
 2238.015 2851.927 0.000000 0.000000                        1000
 0.000000 0.000000                                          00
# Zone 22 13.0655
 0.225350 1.000000-0.337310-1.596000-0.036000 1.332000      T   1
 2127.831 2851.927 0.000000 0.000000                        1000
 0.000000 0.000000                                          00
# Zone 23 15.3458
 0.209060 1.000000-0.314860 0.180000-0.039000 1.332000      T   1
 2221.554 2851.927 0.000000 0.000000                        1000
 0.000000 0.000000                                          00
# Zone 24 9.6367
 0.193520 1.000000-0.293240 1.956000-0.040000 1.332000      T   1
 2242.086 2851.927 0.000000 0.000000                        1000
 0.000000 0.000000                                          00
# Zone 25 9.7087
 0.178660 1.000000-0.272340 3.732000-0.036000 1.332000      T   1
 2191.890 2851.927 0.000000 0.000000                        1000
 0.000000 0.000000                                          00
# Zone 26 11.2146
 0.164380 1.000000-0.252100 5.509000-0.031000 1.332000      T   1
 2044.386 2851.927 0.000000 0.000000                        1000
 0.000000 0.000000                                          00
# Zone 27 11.7743
 0.150580 1.000000-0.232430 7.288000-0.023000 1.332000      T   1
 2138.409 2851.927 0.000000 0.000000                        1000
 0.000000 0.000000                                          00
# Zone 28 9.4016
 0.137140 1.000000-0.213280 9.068000-0.015000 1.332000      T   1
 2031.581 2851.927 0.000000 0.000000                        1000
 0.000000 0.000000                                          00
# Zone 29 8.9948
 0.123960 1.000000-0.194600 10.85000-0.010000 1.332000      T   1
 1936.529 2851.927 0.000000 0.000000                        1000
 0.000000 0.000000                                          00
# Zone 30 11.3842
 0.110910 1.000000-0.176320 12.63500-0.007000 1.332000      T   1
 1872.259 2851.927 0.000000 0.000000                        1000
 0.000000 0.000000                                          00
# Zone 31 10.3454
 0.097920 1.000000-0.158410 14.42100-0.010000 1.332000      T   1
 1655.720 2851.927 0.000000 0.000000                        1000
 0.000000 0.000000                                          00
# Zone 32 11.1824
 0.084920 1.000000-0.140840 16.20900-0.019000 1.332000      T   1
 1584.467 2851.927 0.000000 0.000000                        1000
 0.000000 0.000000                                          00
# Zone 33 0.0000
 0.072210 1.000000-0.123940 17.95700-0.034000 1.332000      F   1
 1000.000 2851.927 0.000000 0.000000                        0000
 0.000000 0.000000                                          00
# Zone 34 0.0000
 0.059790 1.000000-0.107180 19.71600-0.044000 1.332000      F   1
 1000.000 2851.927 0.000000 0.000000                        0000
 0.000000 0.000000                                          00
# Zone 35 0.0000
 0.047460 1.000000-0.090460 21.49200-0.052000 1.332000      F   1
 1000.000 2851.927 0.000000 0.000000                        0000
 0.000000 0.000000                                          00
# Zone 36 0.0000
 0.035240 1.000000-0.073930 23.26800-0.062000 1.332000      F   1
 1000.000 2851.927 0.000000 0.000000                        0000
 0.000000 0.000000                                          00
# Zone 37 0.0000
 0.023110 1.000000-0.057540 25.04400-0.073000 1.332000      F   1
 1000.000 2851.927 0.000000 0.000000                        0000
 0.000000 0.000000                                          00
# Zone 38 0.0000
 0.011020 1.000000-0.041260 26.82000-0.084000 1.332000      F   1
 1000.000 2851.927 0.000000 0.000000                        0000
 0.000000 0.000000                                          00
# Zone 39 0.0000
-0.001030 1.000000-0.025060 28.59600-0.097000 1.332000      F   1
 1000.000 2851.927 0.000000 0.000000                        0000
 0.000000 0.000000                                          00
# Zone 40 0.0000
-0.013070 1.000000-0.008910 30.37200-0.111000 1.332000      F   1
 1000.000 2851.927 0.000000 0.000000                        0000
 0.000000 0.000000                                          00
# Zone 41 0.0000
-0.025130 1.000000 0.007220 32.14700-0.127000 1.332000      F   1
 1000.000 2851.927 0.000000 0.000000                        0000
 0.000000 0.000000                                          00
# Zone 42 0.0000
-0.037220 1.000000 0.023370 33.92300-0.143000 1.332000      F   1
 1000.000 2851.927 0.000000 0.000000                        0000
 0.000000 0.000000                                          00
# Zone 43 0.0000
-0.049380 1.000000 0.039570 35.69900-0.162000 1.332000      F   1
 1000.000 2851.927 0.000000 0.000000                        0000
 0.000000 0.000000                                          00
# Zone 44 0.0000
-0.061620 1.000000 0.055840 37.47500-0.182000 1.332000      F   1
 1000.000 2851.927 0.000000 0.000000                        0000
 0.000000 0.000000                                          00
Refblock Block3
# Zone 1 0.0000
 1.000000-0.720600-0.717360-38.88600-0.204000 1.332000      F   1
 1000.000 1311.144 0.000000 0.000000                        0000
 0.000000 0.000000                                          00
# Zone 2 0.0000
 1.000000-0.807410-0.754230-37.11100-0.182000 1.332000      F   1
 1000.000 1311.144 0.000000 0.000000                        0000
 0.000000 0.000000                                          00
# Zone 3 0.0000
 1.000000-0.905750-0.795980-35.33500-0.162000 1.332000      F   1
 1000.000 1311.144 0.000000 0.000000                        0000
 0.000000 0.000000                                          00
# Zone 4 0.0000
 0.985120-1.000000-0.828360-33.57800-0.190000 1.332000      F   1
 1000.000 1311.144 0.000000 0.000000                        0000
 0.000000 0.000000                                          00
# Zone 5 0.0000
 0.873780-1.000000-0.782330-31.80100-0.180000 1.332000      F   1
 1000.000 1311.144 0.000000 0.000000                        0000
 0.000000 0.000000                                          00
# Zone 6 0.0000
 0.768640-1.000000-0.740130-30.00200-0.128000 1.332000      F   1
 1000.000 1311.144 0.000000 0.000000                        0000
 0.000000 0.000000                                          00
# Zone 7 0.0000
 0.673270-1.000000-0.701020-28.21500-0.106000 1.332000      F   1
 1000.000 1311.144 0.000000 0.000000                        0000
 0.000000 0.000000                                          00
# Zone 8 0.0000
 0.585930-1.000000-0.664690-26.43600-0.104000 1.332000      F   1
 1000.000 1311.144 0.000000 0.000000                        0000
 0.000000 0.000000                                          00
# Zone 9 0.0000
 0.505200-1.000000-0.630840-24.66400-0.111000 1.332000      F   1
 1000.000 1311.144 0.000000 0.000000                        0000
 0.000000 0.000000                                          00
# Zone 10 0.0000
 0.429960-1.000000-0.599210-22.89800-0.120000 1.332000      F   1
 1000.000 1311.144 0.000000 0.000000                        0000
 0.000000 0.000000                                          00
# Zone 11 0.0000
 0.359290-1.000000-0.569550-21.13400-0.127000 1.332000      F   1
 1000.000 1311.144 0.000000 0.000000                        0000
 0.000000 0.000000                                          00
# Zone 12 0.0000
 0.292460-1.000000-0.541660-19.37300-0.129000 1.332000      F   1
 1000.000 1311.144 0.000000 0.000000                        0000
 0.000000 0.000000                                          00
# Zone 13 0.0000
 0.228910-1.000000-0.515320-17.61300-0.124000 1.332000      F   1
 1000.000 1311.144 0.000000 0.000000                        0000
 0.000000 0.000000                                          00
# Zone 14 0.0000
 0.174370-1.000000-0.486020-15.72300-0.375000 1.332000      F   1
 1000.000 1311.144 0.000000 0.000000                        0000
 0.000000 0.000000                                          00
# Zone 15 13.4289
 0.118730-1.000000-0.461590-13.94700-0.427000 1.332000      T   1
 2542.326 1311.144 0.000000 0.000000                        1100
 0.000000 0.000000                                          00
# Zone 16 9.6711
 0.061790-1.000000-0.439850-12.20700-0.353000 1.332000      T   1
 2822.961 1311.144 0.000000 0.000000                        1000
 0.000000 0.000000                                          00
# Zone 17 10.9753
 0.006980-1.000000-0.418420-10.43700-0.300000 1.332000      T   1
 2998.088 1311.144 0.000000 0.000000                        1000
 0.000000 0.000000                                          00
# Zone 18 12.4445
-0.045720-1.000000-0.397580-8.655000-0.256000 1.332000      T   1
 3264.051 1311.144 0.000000 0.000000                        1000
 0.000000 0.000000                                          00
# Zone 19 12.0844
-0.096400-1.000000-0.377470-6.874000-0.217000 1.332000      T   1
 3303.732 1311.144 0.000000 0.000000                        1000
 0.000000 0.000000                                          00
# Zone 20 12.0289
-0.145210-1.000000-0.358100-5.099000-0.178000 1.332000      T   1
 3653.380 1311.144 0.000000 0.000000                        1000
 0.000000 0.000000                                          00
# Zone 21 16.0862
-0.192350-1.000000-0.339410-3.332000-0.138000 1.332000      T   1
 3670.143 1311.144 0.000000 0.000000                        1000
 0.000000 0.000000                                          00
# Zone 22 14.9159
-0.238000-1.000000-0.321330-1.572000-0.098000 1.332000      T   1
 3510.816 1311.144 0.000000 0.000000                        1000
 0.000000 0.000000                                          00
# Zone 23 9.5150
-0.282340-1.000000-0.303770 0.183000-0.058000 1.332000      T   1
 3848.237 1311.144 0.000000 0.000000                        1000
 0.000000 0.000000                                          00
# Zone 24 12.5217
-0.325560-1.000000-0.286620 1.938000-0.020000 1.332000      T   1
 3883.581 1311.144 0.000000 0.000000                        1000
 0.000000 0.000000                                          00
# Zone 25 8.6481
-0.367850-1.000000-0.269810 3.695000 0.018000 1.332000      T   1
 3833.741 1311.144 0.000000 0.000000                        1000
 0.000000 0.000000                                          00
# Zone 26 9.9073
-0.409360-1.000000-0.253280 5.457000 0.053000 1.332000      T   1
 3751.893 1311.144 0.000000 0.000000                        1000
 0.000000 0.000000                                          00
# Zone 27 9.9769
-0.450260-1.000000-0.236970 7.226000 0.089000 1.332000      T   1
 3836.708 1311.144 0.000000 0.000000                        1000
 0.000000 0.000000                                          00
# Zone 28 10.7945
-0.490700-1.000000-0.220860 9.002000 0.126000 1.332000      T   1
 3847.295 1311.144 0.000000 0.000000                        1000
 0.000000 0.000000                                          00
# Zone 29 10.3352
-0.530820-1.000000-0.204930 10.78400 0.165000 1.332000      T   1
 3783.025 1311.144 0.000000 0.000000                        1000
 0.000000 0.000000                                          00
# Zone 30 10.0556
-0.570710-1.000000-0.189180 12.57100 0.210000 1.332000      T   1
 3870.026 1311.144 0.000000 0.000000                        1000
 0.000000 0.000000                                          00
# Zone 31 12.3846
-0.610440-1.000000-0.173590 14.36000 0.259000 1.332000      T   1
 3720.895 1311.144 0.000000 0.000000                        1000
 0.000000 0.000000                                          00
# Zone 32 14.9872
-0.650020-1.000000-0.158140 16.14900 0.314000 1.332000      T   1
 3615.437 1311.144 0.000000 0.000000                        1000
 0.000000 0.000000                                          00
# Zone 33 18.0892
-0.689380-1.000000-0.142800 17.93800 0.371000 1.332000      T   1
 3568.069 1311.144 0.000000 0.000000                        1000
 0.000000 0.000000                                          00
# Zone 34 9.7560
-0.728390-1.000000-0.127500 19.72500 0.424000 1.332000      T   1
 3364.190 1311.144 0.000000 0.000000                        1000
 0.000000 0.000000                                          00
# Zone 35 17.5871
-0.766790-1.000000-0.112120 21.51600 0.462000 1.332000      T   1
 3094.749 1311.144 0.000000 0.000000                        1000
 0.000000 0.000000                                          00
# Zone 36 13.6922
-0.804220-1.000000-0.096480 23.31800 0.468000 1.332000      T   1
 2887.273 1311.144 0.000000 0.000000                        1000
 0.000000 0.000000                                          00
# Zone 37 14.0293
-0.840190-1.000000-0.080310 25.14800 0.416000 1.332000      T   1
 2483.283 1311.144 0.000000 0.000000                        1000
 0.000000 0.000000                                          00
# Zone 38 20.4720
-0.874070-1.000000-0.063270 27.02700 0.272000 1.332000      T   1
 2191.105 1311.144 0.000000 0.000000                        1000
 0.000000 0.000000                                          00
# Zone 39 0.0000
-0.909060-1.000000-0.046870 28.85400 0.182000 1.332000      F   1
 1000.000 1311.144 0.000000 0.000000                        0000
 0.000000 0.000000                                          00
# Zone 40 0.0000
-0.937030-1.000000-0.031070 30.54200-0.035000 1.332000      F   1
 1000.000 1311.144 0.000000 0.000000                        0000
 0.000000 0.000000                                          00
# Zone 41 0.0000
-0.958860-1.000000-0.015170 32.16600-0.402000 1.332000      F   1
 1000.000 1311.144 0.000000 0.000000                        0000
 0.000000 0.000000                                          00
# Zone 42 0.0000
-0.996730-1.000000 0.001130 33.97500-0.434000 1.332000      F   1
 1000.000 1311.144 0.000000 0.000000                        0000
 0.000000 0.000000                                          00
# Zone 43 0.0000
-1.000000-0.961710 0.019540 36.06000-0.509000 1.332000      F   1
 1000.000 1311.144 0.000000 0.000000                        0000
 0.000000 0.000000                                          00
# Zone 44 0.0000
-1.000000-0.916380 0.039810 38.52200-0.614000 1.332000      F   1
 1000.000 1311.144 0.000000 0.000000                        0000
 0.000000 0.000000                                          00
Refblock Block4
# Zone 1 0.0000
-1.000000-0.731290 0.724620-38.88700-0.199000 1.332000      F   1
 1000.000 2056.519 0.000000 0.000000                        0000
 0.000000 0.000000                                          00
# Zone 2 0.0000
-1.000000-0.819020 0.760970-37.11100-0.177000 1.332000      F   1
 1000.000 2056.519 0.000000 0.000000                        0000
 0.000000 0.000000                                          00
# Zone 3 0.0000
-1.000000-0.918230 0.802050-35.33500-0.158000 1.332000      F   1
 1000.000 2056.519 0.000000 0.000000                        0000
 0.000000 0.000000                                          00
# Zone 4 0.0000
-0.977040-1.000000 0.822080-33.59600-0.269000 1.332000      F   1
 1000.000 2056.519 0.000000 0.000000                        0000
 0.000000 0.000000                                          00
# Zone 5 25.8261
-0.868240-1.000000 0.775980-31.82400-0.261000 1.332000      T   1
 1370.787 2056.519 0.000000 0.000000                        0000
 0.000000 0.000000                                          00
# Zone 6 15.6800
-0.760890-1.000000 0.734480-30.01400-0.122000 1.332000      T   1
 1770.395 2056.519 0.000000 0.000000                        0000
 0.000000 0.000000                                          00
# Zone 7 16.2066
-0.665620-1.000000 0.695670-28.22300-0.059000 1.332000      T   1
 1928.600 2056.519 0.000000 0.000000                        0000
 0.000000 0.000000                                          00
# Zone 8 11.5842
-0.579770-1.000000 0.659360-26.44600-0.046000 1.332000      T   1
 2194.394 2056.519 0.000000 0.000000                        0000
 0.000000 0.000000                                          00
# Zone 9 18.5402
-0.501250-1.000000 0.625370-24.67700-0.060000 1.332000      T   1
 2249.771 2056.519 0.000000 0.000000                        0000
 0.000000 0.000000                                          00
# Zone 10 19.6232
-0.428470-1.000000 0.593500-22.91300-0.087000 1.332000      T   1
 1940.560 2056.519 0.000000 0.000000                        0000
 0.000000 0.000000                                          00
# Zone 11 20.6174
-0.360220-1.000000 0.563580-21.15000-0.114000 1.332000      T   1
 1970.364 2056.519 0.000000 0.000000                        0000
 0.000000 0.000000                                          00
# Zone 12 18.8783
-0.295600-1.000000 0.535430-19.38800-0.134000 1.332000      T   1
 2038.678 2056.519 0.000000 0.000000                        0000
 0.000000 0.000000                                          00
# Zone 13 19.7499
-0.233930-1.000000 0.508860-17.62300-0.143000 1.332000      T   1
 1914.944 2056.519 0.000000 0.000000                        0000
 0.000000 0.000000                                          00
# Zone 14 23.1828
-0.174760-1.000000 0.483710-15.85600-0.138000 1.332000      T   1
 2026.843 2056.519 0.000000 0.000000                        0000
 0.000000 0.000000                                          00
# Zone 15 20.0561
-0.117760-1.000000 0.459830-14.08500-0.121000 1.332000      T   1
 1805.183 2056.519 0.000000 0.000000                        0000
 0.000000 0.000000                                          00
# Zone 16 20.9994
-0.062720-1.000000 0.437060-12.31100-0.092000 1.332000      T   1
 1916.252 2056.519 0.000000 0.000000                        0000
 0.000000 0.000000                                          00
# Zone 17 19.6375
-0.009510-1.000000 0.415280-10.53400-0.054000 1.332000      T   1
 1832.705 2056.519 0.000000 0.000000                        0000
 0.000000 0.000000                                          00
# Zone 18 16.9865
 0.041940-1.000000 0.394350-8.754000-0.011000 1.332000      T   1
 1769.855 2056.519 0.000000 0.000000                        0000
 0.000000 0.000000                                          00
# Zone 19 21.0983
 0.091680-1.000000 0.374170-6.972000 0.034000 1.332000      T   1
 2057.708 2056.519 0.000000 0.000000                        0000
 0.000000 0.000000                                          00
# Zone 20 26.9110
 0.139720-1.000000 0.354640-5.189000 0.077000 1.332000      T   1
 1897.373 2056.519 0.000000 0.000000                        0000
 0.000000 0.000000                                          00
# Zone 21 13.6412
 0.186100-1.000000 0.335680-3.404000 0.114000 1.332000      T   1
 1943.619 2056.519 0.000000 0.000000                        0000
 0.000000 0.000000                                          00
# Zone 22 21.6180
 0.230830-1.000000 0.317210-1.619000 0.144000 1.332000      T   1
 2166.666 2056.519 0.000000 0.000000                        0000
 0.000000 0.000000                                          00
# Zone 23 19.2772
 0.273960-1.000000 0.299160 0.165000 0.163000 1.332000      T   1
 2016.134 2056.519 0.000000 0.000000                        0000
 0.000000 0.000000                                          00
# Zone 24 16.3860
 0.315570-1.000000 0.281490 1.949000 0.172000 1.332000      T   1
 1937.048 2056.519 0.000000 0.000000                        0000
 0.000000 0.000000                                          00
# Zone 25 19.4810
 0.355740-1.000000 0.264160 3.732000 0.168000 1.332000      T   1
 1971.943 2056.519 0.000000 0.000000                        0000
 0.000000 0.000000                                          00
# Zone 26 14.9394
 0.394610-1.000000 0.247120 5.513000 0.152000 1.332000      T   1
 1948.430 2056.519 0.000000 0.000000                        0000
 0.000000 0.000000                                          00
# Zone 27 16.0292
 0.432310-1.000000 0.230350 7.293000 0.125000 1.332000      T   1
 2023.444 2056.519 0.000000 0.000000                        0000
 0.000000 0.000000                                          00
# Zone 28 14.4758
 0.469030-1.000000 0.213820 9.072000 0.090000 1.332000      T   1
 1982.165 2056.519 0.000000 0.000000                        0000
 0.000000 0.000000                                          00
# Zone 29 19.3564
 0.504940-1.000000 0.197520 10.85000 0.048000 1.332000      T   1
 2008.782 2056.519 0.000000 0.000000                        0000
 0.000000 0.000000                                          00
# Zone 30 17.8893
 0.540260-1.000000 0.181420 12.62600 0.003000 1.332000      T   1
 2263.828 2056.519 0.000000 0.000000                        0000
 0.000000 0.000000                                          00
# Zone 31 18.2646
 0.575170-1.000000 0.165500 14.40300-0.043000 1.332000      T   1
 2193.269 2056.519 0.000000 0.000000                        0000
 0.000000 0.000000                                          00
# Zone 32 22.7724
 0.609860-1.000000 0.149740 16.17900-0.087000 1.332000      T   1
 2360.691 2056.519 0.000000 0.000000                        0000
 0.000000 0.000000                                          00
# Zone 33 0.0000
 0.644520-1.000000 0.134120 17.95600-0.126000 1.332000      F   1
 2394.922 2056.519 0.000000 0.000000                        0000
 0.000000 0.000000                                          00
# Zone 34 0.0000
 0.679260-1.000000 0.118600 19.73400-0.159000 1.332000      F   1
 2253.387 2056.519 0.000000 0.000000                        0000
 0.000000 0.000000                                          00
# Zone 35 0.0000
 0.714180-1.000000 0.103160 21.51300-0.186000 1.332000      F   1
 2121.991 2056.519 0.000000 0.000000                        0000
 0.000000 0.000000                                          00
# Zone 36 0.0000
 0.749280-1.000000 0.087760 23.29300-0.208000 1.332000      F   1
 2211.400 2056.519 0.000000 0.000000                        0000
 0.000000 0.000000                                          00
# Zone 37 0.0000
 0.784520-1.000000 0.072330 25.07500-0.228000 1.332000      F   1
 1974.419 2056.519 0.000000 0.000000                        0000
 0.000000 0.000000                                          00
# Zone 38 0.0000
 0.819710-1.000000 0.056840 26.85700-0.253000 1.332000      F   1
 1958.170 2056.519 0.000000 0.000000                        0000
 0.000000 0.000000                                          00
# Zone 39 0.0000
 0.854580-1.000000 0.041210 28.64000-0.294000 1.332000      F   1
 2792.755 2056.519 0.000000 0.000000                        0000
 0.000000 0.000000                                          00
# Zone 40 0.0000
 0.888690-1.000000 0.025370 30.42200-0.363000 1.332000      F   1
 1723.374 2056.519 0.000000 0.000000                        0000
 0.000000 0.000000                                          00
# Zone 41 0.0000
 0.921460-1.000000 0.009250 32.20100-0.481000 1.332000      F   1
 1712.168 2056.519 0.000000 0.000000                        0000
 0.000000 0.000000                                          00
# Zone 42 0.0000
 0.955460-1.000000-0.007270 34.01000-0.596000 1.332000      F   1
 1000.000 2056.519 0.000000 0.000000                        0000
 0.000000 0.000000                                          00
# Zone 43 0.0000
 1.000000-0.999780-0.026300 36.12200-0.600000 1.332000      F   1
 1000.000 2056.519 0.000000 0.000000                        0000
 0.000000 0.000000                                          00
# Zone 44 0.0000
 1.000000-0.950600-0.046000 38.52300-0.609000 1.332000      F   1
 1000.000 2056.519 0.000000 0.000000                        0000
 0.000000 0.000000                                          00
----------------------------   s.u. block   -----------------------------------
Refblock Block1
# Zone 1
 0.000000 63.46551 0.000000 0.000000
 0.000000 0.000000
# Zone 2
 0.000000 63.46551 0.000000 0.000000
 0.000000 0.000000
# Zone 3
 0.000000 63.46551 0.000000 0.000000
 0.000000 0.000000
# Zone 4
 0.000000 63.46551 0.000000 0.000000
 0.000000 0.000000
# Zone 5
 0.000000 63.46551 0.000000 0.000000
 0.000000 0.000000
# Zone 6
 0.000000 63.46551 0.000000 0.000000
 0.000000 0.000000
# Zone 7
 0.000000 63.46551 0.000000 0.000000
 0.000000 0.000000
# Zone 8
 0.000000 63.46551 0.000000 0.000000
 0.000000 0.000000
# Zone 9
 0.000000 63.46551 0.000000 0.000000
 0.000000 0.000000
# Zone 10
 0.000000 63.46551 0.000000 0.000000
 0.000000 0.000000
# Zone 11
 29.07722 63.46551 0.000000 0.000000
 0.000000 0.000000
# Zone 12
 60.04555 63.46551 0.000000 0.000000
 0.000000 0.000000
# Zone 13
 50.98562 63.46551 0.000000 0.000000
 0.000000 0.000000
# Zone 14
 55.30920 63.46551 0.000000 0.000000
 0.000000 0.000000
# Zone 15
 50.57825 63.46551 0.000000 0.000000
 0.000000 0.000000
# Zone 16
 32.17044 63.46551 0.000000 0.000000
 0.000000 0.000000
# Zone 17
 56.92096 63.46551 0.000000 0.000000
 0.000000 0.000000
# Zone 18
 51.68701 63.46551 0.000000 0.000000
 0.000000 0.000000
# Zone 19
 46.54502 63.46551 0.000000 0.000000
 0.000000 0.000000
# Zone 20
 52.25332 63.46551 0.000000 0.000000
 0.000000 0.000000
# Zone 21
 53.92969 63.46551 0.000000 0.000000
 0.000000 0.000000
# Zone 22
 25.55685 63.46551 0.000000 0.000000
 0.000000 0.000000
# Zone 23
 65.76549 63.46551 0.000000 0.000000
 0.000000 0.000000
# Zone 24
 42.56455 63.46551 0.000000 0.000000
 0.000000 0.000000
# Zone 25
 45.87510 63.46551 0.000000 0.000000
 0.000000 0.000000
# Zone 26
 28.41404 63.46551 0.000000 0.000000
 0.000000 0.000000
# Zone 27
 55.59787 63.46551 0.000000 0.000000
 0.000000 0.000000
# Zone 28
 37.28421 63.46551 0.000000 0.000000
 0.000000 0.000000
# Zone 29
 32.86654 63.46551 0.000000 0.000000
 0.000000 0.000000
# Zone 30
 0.000000 63.46551 0.000000 0.000000
 0.000000 0.000000
# Zone 31
 0.000000 63.46551 0.000000 0.000000
 0.000000 0.000000
# Zone 32
 0.000000 63.46551 0.000000 0.000000
 0.000000 0.000000
# Zone 33
 0.000000 63.46551 0.000000 0.000000
 0.000000 0.000000
# Zone 34
 0.000000 63.46551 0.000000 0.000000
 0.000000 0.000000
# Zone 35
 0.000000 63.46551 0.000000 0.000000
 0.000000 0.000000
# Zone 36
 0.000000 63.46551 0.000000 0.000000
 0.000000 0.000000
# Zone 37
 0.000000 63.46551 0.000000 0.000000
 0.000000 0.000000
# Zone 38
 0.000000 63.46551 0.000000 0.000000
 0.000000 0.000000
# Zone 39
 0.000000 63.46551 0.000000 0.000000
 0.000000 0.000000
# Zone 40
 0.000000 63.46551 0.000000 0.000000
 0.000000 0.000000
# Zone 41
 0.000000 63.46551 0.000000 0.000000
 0.000000 0.000000
# Zone 42
 0.000000 63.46551 0.000000 0.000000
 0.000000 0.000000
# Zone 43
 0.000000 63.46551 0.000000 0.000000
 0.000000 0.000000
# Zone 44
 0.000000 63.46551 0.000000 0.000000
 0.000000 0.000000
Refblock Block2
# Zone 1
 0.000000 63.81115 0.000000 0.000000
 0.000000 0.000000
# Zone 2
 0.000000 63.81115 0.000000 0.000000
 0.000000 0.000000
# Zone 3
 0.000000 63.81115 0.000000 0.000000
 0.000000 0.000000
# Zone 4
 0.000000 63.81115 0.000000 0.000000
 0.000000 0.000000
# Zone 5
 0.000000 63.81115 0.000000 0.000000
 0.000000 0.000000
# Zone 6
 0.000000 63.81115 0.000000 0.000000
 0.000000 0.000000
# Zone 7
 0.000000 63.81115 0.000000 0.000000
 0.000000 0.000000
# Zone 8
 0.000000 63.81115 0.000000 0.000000
 0.000000 0.000000
# Zone 9
 0.000000 63.81115 0.000000 0.000000
 0.000000 0.000000
# Zone 10
 0.000000 63.81115 0.000000 0.000000
 0.000000 0.000000
# Zone 11
 0.000000 63.81115 0.000000 0.000000
 0.000000 0.000000
# Zone 12
 50.61979 63.81115 0.000000 0.000000
 0.000000 0.000000
# Zone 13
 44.92797 63.81115 0.000000 0.000000
 0.000000 0.000000
# Zone 14
 36.56997 63.81115 0.000000 0.000000
 0.000000 0.000000
# Zone 15
 39.91185 63.81115 0.000000 0.000000
 0.000000 0.000000
# Zone 16
 41.48342 63.81115 0.000000 0.000000
 0.000000 0.000000
# Zone 17
 48.06493 63.81115 0.000000 0.000000
 0.000000 0.000000
# Zone 18
 33.53402 63.81115 0.000000 0.000000
 0.000000 0.000000
# Zone 19
 38.07814 63.81115 0.000000 0.000000
 0.000000 0.000000
# Zone 20
 35.47591 63.81115 0.000000 0.000000
 0.000000 0.000000
# Zone 21
 34.17734 63.81115 0.000000 0.000000
 0.000000 0.000000
# Zone 22
 32.63527 63.81115 0.000000 0.000000
 0.000000 0.000000
# Zone 23
 36.37996 63.81115 0.000000 0.000000
 0.000000 0.000000
# Zone 24
 35.02997 63.81115 0.000000 0.000000
 0.000000 0.000000
# Zone 25
 30.12313 63.81115 0.000000 0.000000
 0.000000 0.000000
# Zone 26
 32.75293 63.81115 0.000000 0.000000
 0.000000 0.000000
# Zone 27
 37.44072 63.81115 0.000000 0.000000
 0.000000 0.000000
# Zone 28
 32.23983 63.81115 0.000000 0.000000
 0.000000 0.000000
# Zone 29
 33.76925 63.81115 0.000000 0.000000
 0.000000 0.000000
# Zone 30
 33.86372 63.81115 0.000000 0.000000
 0.000000 0.000000
# Zone 31
 29.46098 63.81115 0.000000 0.000000
 0.000000 0.000000
# Zone 32
 32.80642 63.81115 0.000000 0.000000
 0.000000 0.000000
# Zone 33
 0.000000 63.81115 0.000000 0.000000
 0.000000 0.000000
# Zone 34
 0.000000 63.81115 0.000000 0.000000
 0.000000 0.000000
# Zone 35
 0.000000 63.81115 0.000000 0.000000
 0.000000 0.000000
# Zone 36
 0.000000 63.81115 0.000000 0.000000
 0.000000 0.000000
# Zone 37
 0.000000 63.81115 0.000000 0.000000
 0.000000 0.000000
# Zone 38
 0.000000 63.81115 0.000000 0.000000
 0.000000 0.000000
# Zone 39
 0.000000 63.81115 0.000000 0.000000
 0.000000 0.000000
# Zone 40
 0.000000 63.81115 0.000000 0.000000
 0.000000 0.000000
# Zone 41
 0.000000 63.81115 0.000000 0.000000
 0.000000 0.000000
# Zone 42
 0.000000 63.81115 0.000000 0.000000
 0.000000 0.000000
# Zone 43
 0.000000 63.81115 0.000000 0.000000
 0.000000 0.000000
# Zone 44
 0.000000 63.81115 0.000000 0.000000
 0.000000 0.000000
Refblock Block3
# Zone 1
 0.000000 33.45359 0.000000 0.000000
 0.000000 0.000000
# Zone 2
 0.000000 33.45359 0.000000 0.000000
 0.000000 0.000000
# Zone 3
 0.000000 33.45359 0.000000 0.000000
 0.000000 0.000000
# Zone 4
 0.000000 33.45359 0.000000 0.000000
 0.000000 0.000000
# Zone 5
 0.000000 33.45359 0.000000 0.000000
 0.000000 0.000000
# Zone 6
 0.000000 33.45359 0.000000 0.000000
 0.000000 0.000000
# Zone 7
 0.000000 33.45359 0.000000 0.000000
 0.000000 0.000000
# Zone 8
 0.000000 33.45359 0.000000 0.000000
 0.000000 0.000000
# Zone 9
 0.000000 33.45359 0.000000 0.000000
 0.000000 0.000000
# Zone 10
 0.000000 33.45359 0.000000 0.000000
 0.000000 0.000000
# Zone 11
 0.000000 33.45359 0.000000 0.000000
 0.000000 0.000000
# Zone 12
 0.000000 33.45359 0.000000 0.000000
 0.000000 0.000000
# Zone 13
 0.000000 33.45359 0.000000 0.000000
 0.000000 0.000000
# Zone 14
 0.000000 33.45359 0.000000 0.000000
 0.000000 0.000000
# Zone 15
 57.26122 33.45359 0.000000 0.000000
 0.000000 0.000000
# Zone 16
 60.28283 33.45359 0.000000 0.000000
 0.000000 0.000000
# Zone 17
 64.06877 33.45359 0.000000 0.000000
 0.000000 0.000000
# Zone 18
 65.80922 33.45359 0.000000 0.000000
 0.000000 0.000000
# Zone 19
 53.61724 33.45359 0.000000 0.000000
 0.000000 0.000000
# Zone 20
 77.01365 33.45359 0.000000 0.000000
 0.000000 0.000000
# Zone 21
 67.09327 33.45359 0.000000 0.000000
 0.000000 0.000000
# Zone 22
 61.46708 33.45359 0.000000 0.000000
 0.000000 0.000000
# Zone 23
 67.53391 33.45359 0.000000 0.000000
 0.000000 0.000000
# Zone 24
 76.53155 33.45359 0.000000 0.000000
 0.000000 0.000000
# Zone 25
 68.08907 33.45359 0.000000 0.000000
 0.000000 0.000000
# Zone 26
 61.34489 33.45359 0.000000 0.000000
 0.000000 0.000000
# Zone 27
 60.33767 33.45359 0.000000 0.000000
 0.000000 0.000000
# Zone 28
 65.82044 33.45359 0.000000 0.000000
 0.000000 0.000000
# Zone 29
 63.62976 33.45359 0.000000 0.000000
 0.000000 0.000000
# Zone 30
 71.65147 33.45359 0.000000 0.000000
 0.000000 0.000000
# Zone 31
 71.55312 33.45359 0.000000 0.000000
 0.000000 0.000000
# Zone 32
 63.82988 33.45359 0.000000 0.000000
 0.000000 0.000000
# Zone 33
 57.38590 33.45359 0.000000 0.000000
 0.000000 0.000000
# Zone 34
 53.50303 33.45359 0.000000 0.000000
 0.000000 0.000000
# Zone 35
 88.97784 33.45359 0.000000 0.000000
 0.000000 0.000000
# Zone 36
 68.71814 33.45359 0.000000 0.000000
 0.000000 0.000000
# Zone 37
 45.55290 33.45359 0.000000 0.000000
 0.000000 0.000000
# Zone 38
 75.76536 33.45359 0.000000 0.000000
 0.000000 0.000000
# Zone 39
 0.000000 33.45359 0.000000 0.000000
 0.000000 0.000000
# Zone 40
 0.000000 33.45359 0.000000 0.000000
 0.000000 0.000000
# Zone 41
 0.000000 33.45359 0.000000 0.000000
 0.000000 0.000000
# Zone 42
 0.000000 33.45359 0.000000 0.000000
 0.000000 0.000000
# Zone 43
 0.000000 33.45359 0.000000 0.000000
 0.000000 0.000000
# Zone 44
 0.000000 33.45359 0.000000 0.000000
 0.000000 0.000000
Refblock Block4
# Zone 1
 0.000000 66.67207 0.000000 0.000000
 0.000000 0.000000
# Zone 2
 0.000000 66.67207 0.000000 0.000000
 0.000000 0.000000
# Zone 3
 0.000000 66.67207 0.000000 0.000000
 0.000000 0.000000
# Zone 4
 0.000000 66.67207 0.000000 0.000000
 0.000000 0.000000
# Zone 5
 0.000000 0.000000 0.000000 0.000000
 0.000000 0.000000
# Zone 6
 0.000000 0.000000 0.000000 0.000000
 0.000000 0.000000
# Zone 7
 0.000000 0.000000 0.000000 0.000000
 0.000000 0.000000
# Zone 8
 0.000000 0.000000 0.000000 0.000000
 0.000000 0.000000
# Zone 9
 0.000000 0.000000 0.000000 0.000000
 0.000000 0.000000
# Zone 10
 0.000000 0.000000 0.000000 0.000000
 0.000000 0.000000
# Zone 11
 0.000000 0.000000 0.000000 0.000000
 0.000000 0.000000
# Zone 12
 0.000000 0.000000 0.000000 0.000000
 0.000000 0.000000
# Zone 13
 0.000000 0.000000 0.000000 0.000000
 0.000000 0.000000
# Zone 14
 0.000000 0.000000 0.000000 0.000000
 0.000000 0.000000
# Zone 15
 0.000000 0.000000 0.000000 0.000000
 0.000000 0.000000
# Zone 16
 0.000000 0.000000 0.000000 0.000000
 0.000000 0.000000
# Zone 17
 0.000000 0.000000 0.000000 0.000000
 0.000000 0.000000
# Zone 18
 0.000000 0.000000 0.000000 0.000000
 0.000000 0.000000
# Zone 19
 0.000000 0.000000 0.000000 0.000000
 0.000000 0.000000
# Zone 20
 0.000000 0.000000 0.000000 0.000000
 0.000000 0.000000
# Zone 21
 0.000000 0.000000 0.000000 0.000000
 0.000000 0.000000
# Zone 22
 0.000000 0.000000 0.000000 0.000000
 0.000000 0.000000
# Zone 23
 0.000000 0.000000 0.000000 0.000000
 0.000000 0.000000
# Zone 24
 0.000000 0.000000 0.000000 0.000000
 0.000000 0.000000
# Zone 25
 0.000000 0.000000 0.000000 0.000000
 0.000000 0.000000
# Zone 26
 0.000000 0.000000 0.000000 0.000000
 0.000000 0.000000
# Zone 27
 0.000000 0.000000 0.000000 0.000000
 0.000000 0.000000
# Zone 28
 0.000000 0.000000 0.000000 0.000000
 0.000000 0.000000
# Zone 29
 0.000000 0.000000 0.000000 0.000000
 0.000000 0.000000
# Zone 30
 0.000000 0.000000 0.000000 0.000000
 0.000000 0.000000
# Zone 31
 0.000000 0.000000 0.000000 0.000000
 0.000000 0.000000
# Zone 32
 0.000000 0.000000 0.000000 0.000000
 0.000000 0.000000
# Zone 33
 51.96094 66.67207 0.000000 0.000000
 0.000000 0.000000
# Zone 34
 50.69287 66.67207 0.000000 0.000000
 0.000000 0.000000
# Zone 35
 78.25393 66.67207 0.000000 0.000000
 0.000000 0.000000
# Zone 36
 81.77758 66.67207 0.000000 0.000000
 0.000000 0.000000
# Zone 37
 60.66326 66.67207 0.000000 0.000000
 0.000000 0.000000
# Zone 38
 46.84057 66.67207 0.000000 0.000000
 0.000000 0.000000
# Zone 39
 131.8906 66.67207 0.000000 0.000000
 0.000000 0.000000
# Zone 40
 35.88682 66.67207 0.000000 0.000000
 0.000000 0.000000
# Zone 41
 41.98658 66.67207 0.000000 0.000000
 0.000000 0.000000
# Zone 42
 0.000000 66.67207 0.000000 0.000000
 0.000000 0.000000
# Zone 43
 0.000000 66.67207 0.000000 0.000000
 0.000000 0.000000
# Zone 44
 0.000000 66.67207 0.000000 0.000000
 0.000000 0.000000
-------------------------------------------------------------------------------
;

_Jana_m90_file
;
eformat91 0
datblock Block1
nref 5703 obslim 3 sctom90 1 norefitems 1 diffscales 1 dataave 0 scalelim 10 hklf5 0
radtype 3 dattype 1
lambda 0.02508 lpfactor 3
datcolltemp 293
datblock Block2
nref 4772 obslim 3 sctom90 1 norefitems 1 diffscales 1 dataave 0 scalelim 10 hklf5 0
radtype 3 dattype 1
lambda 0.02508 lpfactor 3
datcolltemp 293
datblock Block3
nref 8346 obslim 3 sctom90 1 norefitems 1 diffscales 1 dataave 0 scalelim 10 hklf5 0
radtype 3 dattype 1
lambda 0.02508 lpfactor 3
datcolltemp 293
datblock Block4
nref 14726 obslim 3 sctom90 1 norefitems 1 diffscales 1 dataave 0 scalelim 10 hklf5 0
radtype 3 dattype 1
lambda 0.02508 lpfactor 3
datcolltemp 293
end
Data Block1
  -5  -4   2   2119.0    730.1  11   0   1  0.0000  0.0000  0.0000  0.0000  0.0000  0.0000  0.0000  0.0000   0.000000E+00           1001
  -5  -4   3   2720.7    884.2  11   0   1  0.0000  0.0000  0.0000  0.0000  0.0000  0.0000  0.0000  0.0000   0.000000E+00           2001
  -5  -3   1   4265.6    954.3  11   0   1  0.0000  0.0000  0.0000  0.0000  0.0000  0.0000  0.0000  0.0000   0.000000E+00           3001
  -5  -2  -1   8620.7   1118.3  11   0   1  0.0000  0.0000  0.0000  0.0000  0.0000  0.0000  0.0000  0.0000   0.000000E+00           4001
  -5  -2   0  10220.2   1245.6  11   0   1  0.0000  0.0000  0.0000  0.0000  0.0000  0.0000  0.0000  0.0000   0.000000E+00           5001
  -5   0  -5  10169.4   1465.6  11   0   1  0.0000  0.0000  0.0000  0.0000  0.0000  0.0000  0.0000  0.0000   0.000000E+00           6001
  -5   1  -6   8733.4   1223.2  11   0   1  0.0000  0.0000  0.0000  0.0000  0.0000  0.0000  0.0000  0.0000   0.000000E+00           7001
  -5   2  -8   2050.8    935.8  11   0   1  0.0000  0.0000  0.0000  0.0000  0.0000  0.0000  0.0000  0.0000   0.000000E+00           8001
  -5   2  -7   2636.6    803.2  11   0   1  0.0000  0.0000  0.0000  0.0000  0.0000  0.0000  0.0000  0.0000   0.000000E+00           9001
  -4  -7   7     55.8    482.1  11   0   1  0.0000  0.0000  0.0000  0.0000  0.0000  0.0000  0.0000  0.0000   0.000000E+00          10001
  -4  -7   8    604.4    638.2  11   0   1  0.0000  0.0000  0.0000  0.0000  0.0000  0.0000  0.0000  0.0000   0.000000E+00          11001
  -4  -6   6    603.8    616.1  11   0   1  0.0000  0.0000  0.0000  0.0000  0.0000  0.0000  0.0000  0.0000   0.000000E+00          12001
  -4  -6   7   3596.2    763.3  11   0   1  0.0000  0.0000  0.0000  0.0000  0.0000  0.0000  0.0000  0.0000   0.000000E+00          13001
  -4  -5   4     33.5    536.4  11   0   1  0.0000  0.0000  0.0000  0.0000  0.0000  0.0000  0.0000  0.0000   0.000000E+00          14001
  -4  -5   5   3716.1    823.8  11   0   1  0.0000  0.0000  0.0000  0.0000  0.0000  0.0000  0.0000  0.0000   0.000000E+00          15001
  -4  -4   3     82.7    663.3  11   0   1  0.0000  0.0000  0.0000  0.0000  0.0000  0.0000  0.0000  0.0000   0.000000E+00          16001
  -4  -3   2   3509.4    957.0  11   0   1  0.0000  0.0000  0.0000  0.0000  0.0000  0.0000  0.0000  0.0000   0.000000E+00          17001
  -4  -2   0   4906.5   1067.0  11   0   1  0.0000  0.0000  0.0000  0.0000  0.0000  0.0000  0.0000  0.0000   0.000000E+00          18001
  -4   0  -4   5943.5   1499.1  11   0   1  0.0000  0.0000  0.0000  0.0000  0.0000  0.0000  0.0000  0.0000   0.000000E+00          19001
  -4   1  -5   8463.2   1163.1  11   0   1  0.0000  0.0000  0.0000  0.0000  0.0000  0.0000  0.0000  0.0000   0.000000E+00          20001
  -4   2  -7    833.0    881.6  11   0   1  0.0000  0.0000  0.0000  0.0000  0.0000  0.0000  0.0000  0.0000   0.000000E+00          21001
  -4   3  -8   1641.1    769.7  11   0   1  0.0000  0.0000  0.0000  0.0000  0.0000  0.0000  0.0000  0.0000   0.000000E+00          22001
  -4   4 -10    494.0    677.0  11   0   1  0.0000  0.0000  0.0000  0.0000  0.0000  0.0000  0.0000  0.0000   0.000000E+00          23001
  -4   4  -9   1199.1    636.8  11   0   1  0.0000  0.0000  0.0000  0.0000  0.0000  0.0000  0.0000  0.0000   0.000000E+00          24001
  -4   5 -11   1370.3    687.4  11   0   1  0.0000  0.0000  0.0000  0.0000  0.0000  0.0000  0.0000  0.0000   0.000000E+00          25001
  -3  -8  10   4644.4    700.6  11   0   1  0.0000  0.0000  0.0000  0.0000  0.0000  0.0000  0.0000  0.0000   0.000000E+00          26001
  -3  -8  11   1995.8    626.1  11   0   1  0.0000  0.0000  0.0000  0.0000  0.0000  0.0000  0.0000  0.0000   0.000000E+00          27001
  -3  -7   8   2882.2    591.7  11   0   1  0.0000  0.0000  0.0000  0.0000  0.0000  0.0000  0.0000  0.0000   0.000000E+00          28001
  -3  -7   9   2448.6    656.3  11   0   1  0.0000  0.0000  0.0000  0.0000  0.0000  0.0000  0.0000  0.0000   0.000000E+00          29001
  -3  -6   7  12324.0    847.2  11   0   1  0.0000  0.0000  0.0000  0.0000  0.0000  0.0000  0.0000  0.0000   0.000000E+00          30001
  -3  -5   5   2397.1    645.3  11   0   1  0.0000  0.0000  0.0000  0.0000  0.0000  0.0000  0.0000  0.0000   0.000000E+00          31001
  -3  -5   6  11451.9    861.0  11   0   1  0.0000  0.0000  0.0000  0.0000  0.0000  0.0000  0.0000  0.0000   0.000000E+00          32001
  -3  -4   4   4719.8    839.7  11   0   1  0.0000  0.0000  0.0000  0.0000  0.0000  0.0000  0.0000  0.0000   0.000000E+00          33001
  -3  -3   2   9795.4    897.9  11   0   1  0.0000  0.0000  0.0000  0.0000  0.0000  0.0000  0.0000  0.0000   0.000000E+00          34001
  -3  -2   1   5107.3   1032.2  11   0   1  0.0000  0.0000  0.0000  0.0000  0.0000  0.0000  0.0000  0.0000   0.000000E+00          35001
  -3   0  -3 145140.0   2387.8  11   0   1  0.0000  0.0000  0.0000  0.0000  0.0000  0.0000  0.0000  0.0000   0.000000E+00          36001
  -3   1  -4  15664.7   1181.9  11   0   1  0.0000  0.0000  0.0000  0.0000  0.0000  0.0000  0.0000  0.0000   0.000000E+00          37001
  -3   2  -6  11222.5   1025.5  11   0   1  0.0000  0.0000  0.0000  0.0000  0.0000  0.0000  0.0000  0.0000   0.000000E+00          38001
  -3   3  -7   8611.9    836.1  11   0   1  0.0000  0.0000  0.0000  0.0000  0.0000  0.0000  0.0000  0.0000   0.000000E+00          39001
  -3   4  -9   2513.0    728.9  11   0   1  0.0000  0.0000  0.0000  0.0000  0.0000  0.0000  0.0000  0.0000   0.000000E+00          40001
  -3   4  -8    722.5    515.3  11   0   1  0.0000  0.0000  0.0000  0.0000  0.0000  0.0000  0.0000  0.0000   0.000000E+00          41001
  -3   5 -10   1760.4    624.2  11   0   1  0.0000  0.0000  0.0000  0.0000  0.0000  0.0000  0.0000  0.0000   0.000000E+00          42001
  -3   6 -12    224.4    559.8  11   0   1  0.0000  0.0000  0.0000  0.0000  0.0000  0.0000  0.0000  0.0000   0.000000E+00          43001
  -3   6 -11   1539.9    576.9  11   0   1  0.0000  0.0000  0.0000  0.0000  0.0000  0.0000  0.0000  0.0000   0.000000E+00          44001
  -3   7 -14   1232.8    601.0  11   0   1  0.0000  0.0000  0.0000  0.0000  0.0000  0.0000  0.0000  0.0000   0.000000E+00          45001
  -3   7 -13    115.3    549.5  11   0   1  0.0000  0.0000  0.0000  0.0000  0.0000  0.0000  0.0000  0.0000   0.000000E+00          46001
  -2  -9  12    493.4    482.0  11   0   1  0.0000  0.0000  0.0000  0.0000  0.0000  0.0000  0.0000  0.0000   0.000000E+00          47001
  -2  -9  13   -183.6    474.0  11   0   1  0.0000  0.0000  0.0000  0.0000  0.0000  0.0000  0.0000  0.0000   0.000000E+00          48001
  -2  -8  10    584.0    433.9  11   0   1  0.0000  0.0000  0.0000  0.0000  0.0000  0.0000  0.0000  0.0000   0.000000E+00          49001
  -2  -8  11    196.0    492.1  11   0   1  0.0000  0.0000  0.0000  0.0000  0.0000  0.0000  0.0000  0.0000   0.000000E+00          50001
  -2  -7   9    807.2    555.9  11   0   1  0.0000  0.0000  0.0000  0.0000  0.0000  0.0000  0.0000  0.0000   0.000000E+00          51001
  -2  -7  10   4130.7    644.5  11   0   1  0.0000  0.0000  0.0000  0.0000  0.0000  0.0000  0.0000  0.0000   0.000000E+00          52001
  -2  -6   7   1559.1    527.4  11   0   1  0.0000  0.0000  0.0000  0.0000  0.0000  0.0000  0.0000  0.0000   0.000000E+00          53001
  -2  -6   8   2685.6    645.4  11   0   1  0.0000  0.0000  0.0000  0.0000  0.0000  0.0000  0.0000  0.0000   0.000000E+00          54001
  -2  -5   6   2219.9    674.6  11   0   1  0.0000  0.0000  0.0000  0.0000  0.0000  0.0000  0.0000  0.0000   0.000000E+00          55001
  -2  -4   5   4160.8    763.2  11   0   1  0.0000  0.0000  0.0000  0.0000  0.0000  0.0000  0.0000  0.0000   0.000000E+00          56001
  -2  -3   3   7823.1    841.2  11   0   1  0.0000  0.0000  0.0000  0.0000  0.0000  0.0000  0.0000  0.0000   0.000000E+00          57001
  -2  -1   0  19191.0   1415.0  11   0   1  0.0000  0.0000  0.0000  0.0000  0.0000  0.0000  0.0000  0.0000   0.000000E+00          58001
  -2   2  -5  43267.7   1230.1  11   0   1  0.0000  0.0000  0.0000  0.0000  0.0000  0.0000  0.0000  0.0000   0.000000E+00          59001
  -2   3  -6  13909.9    891.7  11   0   1  0.0000  0.0000  0.0000  0.0000  0.0000  0.0000  0.0000  0.0000   0.000000E+00          60001
  -2   4  -8   6327.6    810.8  11   0   1  0.0000  0.0000  0.0000  0.0000  0.0000  0.0000  0.0000  0.0000   0.000000E+00          61001
  -2   5 -10   5820.0    763.8  11   0   1  0.0000  0.0000  0.0000  0.0000  0.0000  0.0000  0.0000  0.0000   0.000000E+00          62001
  -2   5  -9   2144.0    640.5  11   0   1  0.0000  0.0000  0.0000  0.0000  0.0000  0.0000  0.0000  0.0000   0.000000E+00          63001
  -2   6 -11   2579.5    659.4  11   0   1  0.0000  0.0000  0.0000  0.0000  0.0000  0.0000  0.0000  0.0000   0.000000E+00          64001
  -2   6 -10   3275.2    627.6  11   0   1  0.0000  0.0000  0.0000  0.0000  0.0000  0.0000  0.0000  0.0000   0.000000E+00          65001
  -2   7 -13   1438.6    622.7  11   0   1  0.0000  0.0000  0.0000  0.0000  0.0000  0.0000  0.0000  0.0000   0.000000E+00          66001
  -2   7 -12   1207.8    603.2  11   0   1  0.0000  0.0000  0.0000  0.0000  0.0000  0.0000  0.0000  0.0000   0.000000E+00          67001
  -2   8 -14    953.4    588.1  11   0   1  0.0000  0.0000  0.0000  0.0000  0.0000  0.0000  0.0000  0.0000   0.000000E+00          68001
  -2   8 -13   -160.1    474.9  11   0   1  0.0000  0.0000  0.0000  0.0000  0.0000  0.0000  0.0000  0.0000   0.000000E+00          69001
  -1  -9  13    597.1    521.0  11   0   1  0.0000  0.0000  0.0000  0.0000  0.0000  0.0000  0.0000  0.0000   0.000000E+00          70001
  -1  -9  14   1416.9    605.8  11   0   1  0.0000  0.0000  0.0000  0.0000  0.0000  0.0000  0.0000  0.0000   0.000000E+00          71001
  -1  -8  11    947.6    463.7  11   0   1  0.0000  0.0000  0.0000  0.0000  0.0000  0.0000  0.0000  0.0000   0.000000E+00          72001
  -1  -8  12   1400.8    557.8  11   0   1  0.0000  0.0000  0.0000  0.0000  0.0000  0.0000  0.0000  0.0000   0.000000E+00          73001
  -1  -7  10   1698.8    597.7  11   0   1  0.0000  0.0000  0.0000  0.0000  0.0000  0.0000  0.0000  0.0000   0.000000E+00          74001
  -1  -7  11    506.6    542.0  11   0   1  0.0000  0.0000  0.0000  0.0000  0.0000  0.0000  0.0000  0.0000   0.000000E+00          75001
  -1  -6   8   3458.9    610.1  11   0   1  0.0000  0.0000  0.0000  0.0000  0.0000  0.0000  0.0000  0.0000   0.000000E+00          76001
  -1  -6   9   1319.5    590.9  11   0   1  0.0000  0.0000  0.0000  0.0000  0.0000  0.0000  0.0000  0.0000   0.000000E+00          77001
  -1  -5   7   6172.2    749.8  11   0   1  0.0000  0.0000  0.0000  0.0000  0.0000  0.0000  0.0000  0.0000   0.000000E+00          78001
  -1  -4   5   8066.4    733.1  11   0   1  0.0000  0.0000  0.0000  0.0000  0.0000  0.0000  0.0000  0.0000   0.000000E+00          79001
  -1  -3   4   7415.1    851.8  11   0   1  0.0000  0.0000  0.0000  0.0000  0.0000  0.0000  0.0000  0.0000   0.000000E+00          80001
  -1  -2   2  29300.4   1002.6  11   0   1  0.0000  0.0000  0.0000  0.0000  0.0000  0.0000  0.0000  0.0000   0.000000E+00          81001
  -1   2  -4   6525.0    869.8  11   0   1  0.0000  0.0000  0.0000  0.0000  0.0000  0.0000  0.0000  0.0000   0.000000E+00          82001
  -1   4  -7   1943.3    632.3  11   0   1  0.0000  0.0000  0.0000  0.0000  0.0000  0.0000  0.0000  0.0000   0.000000E+00          83001
  -1   5  -9   2880.0    641.7  11   0   1  0.0000  0.0000  0.0000  0.0000  0.0000  0.0000  0.0000  0.0000   0.000000E+00          84001
  -1   5  -8   2845.5    584.5  11   0   1  0.0000  0.0000  0.0000  0.0000  0.0000  0.0000  0.0000  0.0000   0.000000E+00          85001
  -1   6 -10    651.8    571.1  11   0   1  0.0000  0.0000  0.0000  0.0000  0.0000  0.0000  0.0000  0.0000   0.000000E+00          86001
  -1   7 -12    417.2    541.8  11   0   1  0.0000  0.0000  0.0000  0.0000  0.0000  0.0000  0.0000  0.0000   0.000000E+00          87001
  -1   7 -11    -24.8    492.2  11   0   1  0.0000  0.0000  0.0000  0.0000  0.0000  0.0000  0.0000  0.0000   0.000000E+00          88001
  -1   8 -13    208.8    530.6  11   0   1  0.0000  0.0000  0.0000  0.0000  0.0000  0.0000  0.0000  0.0000   0.000000E+00          89001
  -1   8 -12   -239.2    422.1  11   0   1  0.0000  0.0000  0.0000  0.0000  0.0000  0.0000  0.0000  0.0000   0.000000E+00          90001
  -1   9 -15     71.6    510.7  11   0   1  0.0000  0.0000  0.0000  0.0000  0.0000  0.0000  0.0000  0.0000   0.000000E+00          91001
  -1   9 -14   -170.7    485.5  11   0   1  0.0000  0.0000  0.0000  0.0000  0.0000  0.0000  0.0000  0.0000   0.000000E+00          92001
   0  -9  13     32.2    338.7  11   0   1  0.0000  0.0000  0.0000  0.0000  0.0000  0.0000  0.0000  0.0000   0.000000E+00          93001
   0  -9  14     36.2    478.7  11   0   1  0.0000  0.0000  0.0000  0.0000  0.0000  0.0000  0.0000  0.0000   0.000000E+00          94001
   0  -9  15   -180.3    443.2  11   0   1  0.0000  0.0000  0.0000  0.0000  0.0000  0.0000  0.0000  0.0000   0.000000E+00          95001
   0  -8  12    768.5    479.2  11   0   1  0.0000  0.0000  0.0000  0.0000  0.0000  0.0000  0.0000  0.0000   0.000000E+00          96001
   0  -8  13    594.5    494.9  11   0   1  0.0000  0.0000  0.0000  0.0000  0.0000  0.0000  0.0000  0.0000   0.000000E+00          97001
   0  -7  11    877.0    544.8  11   0   1  0.0000  0.0000  0.0000  0.0000  0.0000  0.0000  0.0000  0.0000   0.000000E+00          98001
   0  -6   9   3653.1    598.6  11   0   1  0.0000  0.0000  0.0000  0.0000  0.0000  0.0000  0.0000  0.0000   0.000000E+00          99001
   0  -6  10   3809.6    663.5  11   0   1  0.0000  0.0000  0.0000  0.0000  0.0000  0.0000  0.0000  0.0000   0.000000E+00         100001
   0  -5   8   7146.3    699.7  11   0   1  0.0000  0.0000  0.0000  0.0000  0.0000  0.0000  0.0000  0.0000   0.000000E+00         101001
   0  -4   6  17739.7    869.5  11   0   1  0.0000  0.0000  0.0000  0.0000  0.0000  0.0000  0.0000  0.0000   0.000000E+00         102001
   0  -3   5   2483.8    692.3  11   0   1  0.0000  0.0000  0.0000  0.0000  0.0000  0.0000  0.0000  0.0000   0.000000E+00         103001
   0  -2   3  91607.6   1356.2  11   0   1  0.0000  0.0000  0.0000  0.0000  0.0000  0.0000  0.0000  0.0000   0.000000E+00         104001
   0   2  -3  89101.1   1348.5  11   0   1  0.0000  0.0000  0.0000  0.0000  0.0000  0.0000  0.0000  0.0000   0.000000E+00         105001
   0   4  -6  12237.1    784.3  11   0   1  0.0000  0.0000  0.0000  0.0000  0.0000  0.0000  0.0000  0.0000   0.000000E+00         106001
   0   5  -8   4380.7    620.8  11   0   1  0.0000  0.0000  0.0000  0.0000  0.0000  0.0000  0.0000  0.0000   0.000000E+00         107001
   0   5  -7   2840.9    530.3  11   0   1  0.0000  0.0000  0.0000  0.0000  0.0000  0.0000  0.0000  0.0000   0.000000E+00         108001
   0   6  -9   1620.0    568.7  11   0   1  0.0000  0.0000  0.0000  0.0000  0.0000  0.0000  0.0000  0.0000   0.000000E+00         109001
   0   7 -11   1210.7    588.6  11   0   1  0.0000  0.0000  0.0000  0.0000  0.0000  0.0000  0.0000  0.0000   0.000000E+00         110001
   0   7 -10    607.9    492.2  11   0   1  0.0000  0.0000  0.0000  0.0000  0.0000  0.0000  0.0000  0.0000   0.000000E+00         111001
   0   8 -13    289.0    515.3  11   0   1  0.0000  0.0000  0.0000  0.0000  0.0000  0.0000  0.0000  0.0000   0.000000E+00         112001
   0   8 -12    581.4    546.9  11   0   1  0.0000  0.0000  0.0000  0.0000  0.0000  0.0000  0.0000  0.0000   0.000000E+00         113001
   0   8 -11    532.8    442.4  11   0   1  0.0000  0.0000  0.0000  0.0000  0.0000  0.0000  0.0000  0.0000   0.000000E+00         114001
   0   9 -14   -451.3    417.7  11   0   1  0.0000  0.0000  0.0000  0.0000  0.0000  0.0000  0.0000  0.0000   0.000000E+00         115001
   0   9 -13    395.0    499.4  11   0   1  0.0000  0.0000  0.0000  0.0000  0.0000  0.0000  0.0000  0.0000   0.000000E+00         116001
   1  -9  14    -61.4    355.2  11   0   1  0.0000  0.0000  0.0000  0.0000  0.0000  0.0000  0.0000  0.0000   0.000000E+00         117001
   1  -9  15    145.6    471.6  11   0   1  0.0000  0.0000  0.0000  0.0000  0.0000  0.0000  0.0000  0.0000   0.000000E+00         118001
   1  -8  13    268.1    449.1  11   0   1  0.0000  0.0000  0.0000  0.0000  0.0000  0.0000  0.0000  0.0000   0.000000E+00         119001
   1  -8  14    256.6    482.8  11   0   1  0.0000  0.0000  0.0000  0.0000  0.0000  0.0000  0.0000  0.0000   0.000000E+00         120001
   1  -7  11    967.2    445.1  11   0   1  0.0000  0.0000  0.0000  0.0000  0.0000  0.0000  0.0000  0.0000   0.000000E+00         121001
   1  -7  12   1305.0    546.3  11   0   1  0.0000  0.0000  0.0000  0.0000  0.0000  0.0000  0.0000  0.0000   0.000000E+00         122001
   1  -6  10    481.3    483.6  11   0   1  0.0000  0.0000  0.0000  0.0000  0.0000  0.0000  0.0000  0.0000   0.000000E+00         123001
   1  -6  11   1470.1    559.3  11   0   1  0.0000  0.0000  0.0000  0.0000  0.0000  0.0000  0.0000  0.0000   0.000000E+00         124001
   1  -5   9   4767.5    669.2  11   0   1  0.0000  0.0000  0.0000  0.0000  0.0000  0.0000  0.0000  0.0000   0.000000E+00         125001
   1  -4   7   2509.2    641.6  11   0   1  0.0000  0.0000  0.0000  0.0000  0.0000  0.0000  0.0000  0.0000   0.000000E+00         126001
   1  -3   6   7873.6    799.2  11   0   1  0.0000  0.0000  0.0000  0.0000  0.0000  0.0000  0.0000  0.0000   0.000000E+00         127001
   1  -2   4   7257.1    888.3  11   0   1  0.0000  0.0000  0.0000  0.0000  0.0000  0.0000  0.0000  0.0000   0.000000E+00         128001
   1   2  -2  40521.9   1127.2  11   0   1  0.0000  0.0000  0.0000  0.0000  0.0000  0.0000  0.0000  0.0000   0.000000E+00         129001
   1   3  -4   6299.4    744.0  11   0   1  0.0000  0.0000  0.0000  0.0000  0.0000  0.0000  0.0000  0.0000   0.000000E+00         130001
   1   4  -5  10252.5    747.7  11   0   1  0.0000  0.0000  0.0000  0.0000  0.0000  0.0000  0.0000  0.0000   0.000000E+00         131001
   1   5  -7   3804.5    616.2  11   0   1  0.0000  0.0000  0.0000  0.0000  0.0000  0.0000  0.0000  0.0000   0.000000E+00         132001
   1   6  -8   2334.8    600.5  11   0   1  0.0000  0.0000  0.0000  0.0000  0.0000  0.0000  0.0000  0.0000   0.000000E+00         133001
   1   7 -10   1082.9    583.1  11   0   1  0.0000  0.0000  0.0000  0.0000  0.0000  0.0000  0.0000  0.0000   0.000000E+00         134001
   1   7  -9   1714.6    535.7  11   0   1  0.0000  0.0000  0.0000  0.0000  0.0000  0.0000  0.0000  0.0000   0.000000E+00         135001
   1   8 -12    876.9    539.0  11   0   1  0.0000  0.0000  0.0000  0.0000  0.0000  0.0000  0.0000  0.0000   0.000000E+00         136001
   1   8 -11    112.2    467.1  11   0   1  0.0000  0.0000  0.0000  0.0000  0.0000  0.0000  0.0000  0.0000   0.000000E+00         137001
   1   9 -13   1108.3    601.6  11   0   1  0.0000  0.0000  0.0000  0.0000  0.0000  0.0000  0.0000  0.0000   0.000000E+00         138001
   1   9 -12    214.7    462.1  11   0   1  0.0000  0.0000  0.0000  0.0000  0.0000  0.0000  0.0000  0.0000   0.000000E+00         139001
   2  -8  14   1410.0    550.4  11   0   1  0.0000  0.0000  0.0000  0.0000  0.0000  0.0000  0.0000  0.0000   0.000000E+00         140001
   2  -8  15    412.9    508.0  11   0   1  0.0000  0.0000  0.0000  0.0000  0.0000  0.0000  0.0000  0.0000   0.000000E+00         141001
   2  -7  12    914.0    488.1  11   0   1  0.0000  0.0000  0.0000  0.0000  0.0000  0.0000  0.0000  0.0000   0.000000E+00         142001
   2  -7  13    985.1    575.6  11   0   1  0.0000  0.0000  0.0000  0.0000  0.0000  0.0000  0.0000  0.0000   0.000000E+00         143001
   2  -6  11   2566.4    607.3  11   0   1  0.0000  0.0000  0.0000  0.0000  0.0000  0.0000  0.0000  0.0000   0.000000E+00         144001
   2  -6  12   2294.5    645.2  11   0   1  0.0000  0.0000  0.0000  0.0000  0.0000  0.0000  0.0000  0.0000   0.000000E+00         145001
   2  -5   9   1514.1    496.7  11   0   1  0.0000  0.0000  0.0000  0.0000  0.0000  0.0000  0.0000  0.0000   0.000000E+00         146001
   2  -5  10   5505.4    717.3  11   0   1  0.0000  0.0000  0.0000  0.0000  0.0000  0.0000  0.0000  0.0000   0.000000E+00         147001
   2  -4   8   5649.5    754.5  11   0   1  0.0000  0.0000  0.0000  0.0000  0.0000  0.0000  0.0000  0.0000   0.000000E+00         148001
   2  -3   7   8393.9    841.4  11   0   1  0.0000  0.0000  0.0000  0.0000  0.0000  0.0000  0.0000  0.0000   0.000000E+00         149001
   2  -2   5  35528.9   1156.5  11   0   1  0.0000  0.0000  0.0000  0.0000  0.0000  0.0000  0.0000  0.0000   0.000000E+00         150001
   2   0   2 181577.0   2682.3  11   0   1  0.0000  0.0000  0.0000  0.0000  0.0000  0.0000  0.0000  0.0000   0.000000E+00         151001
   2   1   0  16137.9   1407.4  11   0   1  0.0000  0.0000  0.0000  0.0000  0.0000  0.0000  0.0000  0.0000   0.000000E+00         152001
   2   3  -3  10646.8    926.5  11   0   1  0.0000  0.0000  0.0000  0.0000  0.0000  0.0000  0.0000  0.0000   0.000000E+00         153001
   2   4  -4   3377.4    637.0  11   0   1  0.0000  0.0000  0.0000  0.0000  0.0000  0.0000  0.0000  0.0000   0.000000E+00         154001
   2   5  -6   2054.4    634.4  11   0   1  0.0000  0.0000  0.0000  0.0000  0.0000  0.0000  0.0000  0.0000   0.000000E+00         155001
   2   6  -8   2585.0    619.8  11   0   1  0.0000  0.0000  0.0000  0.0000  0.0000  0.0000  0.0000  0.0000   0.000000E+00         156001
   2   6  -7   2670.5    618.3  11   0   1  0.0000  0.0000  0.0000  0.0000  0.0000  0.0000  0.0000  0.0000   0.000000E+00         157001
   2   7  -9   1180.7    554.4  11   0   1  0.0000  0.0000  0.0000  0.0000  0.0000  0.0000  0.0000  0.0000   0.000000E+00         158001
   2   7  -8    593.9    440.0  11   0   1  0.0000  0.0000  0.0000  0.0000  0.0000  0.0000  0.0000  0.0000   0.000000E+00         159001
   2   8 -11    190.0    462.5  11   0   1  0.0000  0.0000  0.0000  0.0000  0.0000  0.0000  0.0000  0.0000   0.000000E+00         160001
   2   8 -10    646.5    496.9  11   0   1  0.0000  0.0000  0.0000  0.0000  0.0000  0.0000  0.0000  0.0000   0.000000E+00         161001
   2   9 -12   1063.4    537.5  11   0   1  0.0000  0.0000  0.0000  0.0000  0.0000  0.0000  0.0000  0.0000   0.000000E+00         162001
   2   9 -11    411.9    439.5  11   0   1  0.0000  0.0000  0.0000  0.0000  0.0000  0.0000  0.0000  0.0000   0.000000E+00         163001
   3  -7  13    351.5    451.0  11   0   1  0.0000  0.0000  0.0000  0.0000  0.0000  0.0000  0.0000  0.0000   0.000000E+00         164001
   3  -7  14   1005.8    561.3  11   0   1  0.0000  0.0000  0.0000  0.0000  0.0000  0.0000  0.0000  0.0000   0.000000E+00         165001
   3  -6  12    210.9    490.5  11   0   1  0.0000  0.0000  0.0000  0.0000  0.0000  0.0000  0.0000  0.0000   0.000000E+00         166001
   3  -6  13   1245.7    575.7  11   0   1  0.0000  0.0000  0.0000  0.0000  0.0000  0.0000  0.0000  0.0000   0.000000E+00         167001
   3  -5  10    824.3    493.1  11   0   1  0.0000  0.0000  0.0000  0.0000  0.0000  0.0000  0.0000  0.0000   0.000000E+00         168001
   3  -5  11   1497.0    621.4  11   0   1  0.0000  0.0000  0.0000  0.0000  0.0000  0.0000  0.0000  0.0000   0.000000E+00         169001
   3  -4   9   2278.0    663.1  11   0   1  0.0000  0.0000  0.0000  0.0000  0.0000  0.0000  0.0000  0.0000   0.000000E+00         170001
   3  -3   7   4322.9    693.7  11   0   1  0.0000  0.0000  0.0000  0.0000  0.0000  0.0000  0.0000  0.0000   0.000000E+00         171001
   3  -3   8   2720.1    780.7  11   0   1  0.0000  0.0000  0.0000  0.0000  0.0000  0.0000  0.0000  0.0000   0.000000E+00         172001
   3  -2   6   6178.3    871.2  11   0   1  0.0000  0.0000  0.0000  0.0000  0.0000  0.0000  0.0000  0.0000   0.000000E+00         173001
   3   0   3 132345.0   2316.9  11   0   1  0.0000  0.0000  0.0000  0.0000  0.0000  0.0000  0.0000  0.0000   0.000000E+00         174001
   3   1   1  42160.6   1713.2  11   0   1  0.0000  0.0000  0.0000  0.0000  0.0000  0.0000  0.0000  0.0000   0.000000E+00         175001
   3   3  -2  12973.8    970.8  11   0   1  0.0000  0.0000  0.0000  0.0000  0.0000  0.0000  0.0000  0.0000   0.000000E+00         176001
   3   4  -4   3115.0    714.4  11   0   1  0.0000  0.0000  0.0000  0.0000  0.0000  0.0000  0.0000  0.0000   0.000000E+00         177001
   3   4  -3   8184.9    751.4  11   0   1  0.0000  0.0000  0.0000  0.0000  0.0000  0.0000  0.0000  0.0000   0.000000E+00         178001
   3   5  -5   1241.2    627.8  11   0   1  0.0000  0.0000  0.0000  0.0000  0.0000  0.0000  0.0000  0.0000   0.000000E+00         179001
   3   6  -7  12562.1    807.3  11   0   1  0.0000  0.0000  0.0000  0.0000  0.0000  0.0000  0.0000  0.0000   0.000000E+00         180001
   3   6  -6   3613.6    638.6  11   0   1  0.0000  0.0000  0.0000  0.0000  0.0000  0.0000  0.0000  0.0000   0.000000E+00         181001
   3   7  -8   3224.2    645.5  11   0   1  0.0000  0.0000  0.0000  0.0000  0.0000  0.0000  0.0000  0.0000   0.000000E+00         182001
   3   8 -10   4075.3    651.5  11   0   1  0.0000  0.0000  0.0000  0.0000  0.0000  0.0000  0.0000  0.0000   0.000000E+00         183001
   3   8  -9   1675.2    568.3  11   0   1  0.0000  0.0000  0.0000  0.0000  0.0000  0.0000  0.0000  0.0000   0.000000E+00         184001
   4  -5  11   1083.0    530.9  11   0   1  0.0000  0.0000  0.0000  0.0000  0.0000  0.0000  0.0000  0.0000   0.000000E+00         185001
   4  -5  12    182.1    580.6  11   0   1  0.0000  0.0000  0.0000  0.0000  0.0000  0.0000  0.0000  0.0000   0.000000E+00         186001
   4  -4  10   1875.6    667.5  11   0   1  0.0000  0.0000  0.0000  0.0000  0.0000  0.0000  0.0000  0.0000   0.000000E+00         187001
   4  -4  11   2265.9    721.5  11   0   1  0.0000  0.0000  0.0000  0.0000  0.0000  0.0000  0.0000  0.0000   0.000000E+00         188001
   4  -3   8   1285.1    625.7  11   0   1  0.0000  0.0000  0.0000  0.0000  0.0000  0.0000  0.0000  0.0000   0.000000E+00         189001
   4  -3   9   5452.3    845.0  11   0   1  0.0000  0.0000  0.0000  0.0000  0.0000  0.0000  0.0000  0.0000   0.000000E+00         190001
   4  -2   7   3495.6    882.6  11   0   1  0.0000  0.0000  0.0000  0.0000  0.0000  0.0000  0.0000  0.0000   0.000000E+00         191001
   4  -1   6  10604.3   1284.7  11   0   1  0.0000  0.0000  0.0000  0.0000  0.0000  0.0000  0.0000  0.0000   0.000000E+00         192001
   4   0   4  18439.9   1731.6  11   0   1  0.0000  0.0000  0.0000  0.0000  0.0000  0.0000  0.0000  0.0000   0.000000E+00         193001
   4   1   2  24249.8   1817.8  11   0   1  0.0000  0.0000  0.0000  0.0000  0.0000  0.0000  0.0000  0.0000   0.000000E+00         194001
   4   2   0   5421.0   1163.2  11   0   1  0.0000  0.0000  0.0000  0.0000  0.0000  0.0000  0.0000  0.0000   0.000000E+00         195001
   4   3  -1   1465.2    787.6  11   0   1  0.0000  0.0000  0.0000  0.0000  0.0000  0.0000  0.0000  0.0000   0.000000E+00         196001
   4   4  -3   3738.9    843.5  11   0   1  0.0000  0.0000  0.0000  0.0000  0.0000  0.0000  0.0000  0.0000   0.000000E+00         197001
   4   5  -4   1917.6    695.4  11   0   1  0.0000  0.0000  0.0000  0.0000  0.0000  0.0000  0.0000  0.0000   0.000000E+00         198001
   4   6  -6    366.1    604.8  11   0   1  0.0000  0.0000  0.0000  0.0000  0.0000  0.0000  0.0000  0.0000   0.000000E+00         199001
   4   6  -5   1786.4    601.7  11   0   1  0.0000  0.0000  0.0000  0.0000  0.0000  0.0000  0.0000  0.0000   0.000000E+00         200001
   4   7  -8   1580.9    648.5  11   0   1  0.0000  0.0000  0.0000  0.0000  0.0000  0.0000  0.0000  0.0000   0.000000E+00         201001
   4   7  -7    105.8    575.6  11   0   1  0.0000  0.0000  0.0000  0.0000  0.0000  0.0000  0.0000  0.0000   0.000000E+00         202001
   5  -2   8   1363.3    811.7  11   0   1  0.0000  0.0000  0.0000  0.0000  0.0000  0.0000  0.0000  0.0000   0.000000E+00         203001
   5  -1   7    406.8   1027.9  11   0   1  0.0000  0.0000  0.0000  0.0000  0.0000  0.0000  0.0000  0.0000   0.000000E+00         204001
   5   0   5   4019.4   1429.7  11   0   1  0.0000  0.0000  0.0000  0.0000  0.0000  0.0000  0.0000  0.0000   0.000000E+00         205001
   5   1   3  24429.4   1784.8  11   0   1  0.0000  0.0000  0.0000  0.0000  0.0000  0.0000  0.0000  0.0000   0.000000E+00         206001
   5   2   1  12353.2   1370.1  11   0   1  0.0000  0.0000  0.0000  0.0000  0.0000  0.0000  0.0000  0.0000   0.000000E+00         207001
   5   3   0   6783.1   1032.6  11   0   1  0.0000  0.0000  0.0000  0.0000  0.0000  0.0000  0.0000  0.0000   0.000000E+00         208001
   5   4  -2   2231.3    888.8  11   0   1  0.0000  0.0000  0.0000  0.0000  0.0000  0.0000  0.0000  0.0000   0.000000E+00         209001
  -5  -4   2   2119.0    730.1  12   0   1  0.0000  0.0000  0.0000  0.0000  0.0000  0.0000  0.0000  0.0000   0.000000E+00         210001
  -5  -4   3   2720.7    884.2  12   0   1  0.0000  0.0000  0.0000  0.0000  0.0000  0.0000  0.0000  0.0000   0.000000E+00         211001
  -5  -3   1   4265.6    954.3  12   0   1  0.0000  0.0000  0.0000  0.0000  0.0000  0.0000  0.0000  0.0000   0.000000E+00         212001
  -5  -2  -1   8620.7   1118.3  12   0   1  0.0000  0.0000  0.0000  0.0000  0.0000  0.0000  0.0000  0.0000   0.000000E+00         213001
  -5  -2   0  10220.2   1245.6  12   0   1  0.0000  0.0000  0.0000  0.0000  0.0000  0.0000  0.0000  0.0000   0.000000E+00         214001
  -5   0  -5  10169.4   1465.6  12   0   1  0.0000  0.0000  0.0000  0.0000  0.0000  0.0000  0.0000  0.0000   0.000000E+00         215001
  -5   1  -6   8733.4   1223.2  12   0   1  0.0000  0.0000  0.0000  0.0000  0.0000  0.0000  0.0000  0.0000   0.000000E+00         216001
  -5   2  -8   2050.8    935.8  12   0   1  0.0000  0.0000  0.0000  0.0000  0.0000  0.0000  0.0000  0.0000   0.000000E+00         217001
  -5   2  -7   2636.6    803.2  12   0   1  0.0000  0.0000  0.0000  0.0000  0.0000  0.0000  0.0000  0.0000   0.000000E+00         218001
  -4  -7   7     55.8    482.1  12   0   1  0.0000  0.0000  0.0000  0.0000  0.0000  0.0000  0.0000  0.0000   0.000000E+00         219001
  -4  -7   8    604.4    638.2  12   0   1  0.0000  0.0000  0.0000  0.0000  0.0000  0.0000  0.0000  0.0000   0.000000E+00         220001
  -4  -6   6    603.8    616.1  12   0   1  0.0000  0.0000  0.0000  0.0000  0.0000  0.0000  0.0000  0.0000   0.000000E+00         221001
  -4  -6   7   3596.2    763.3  12   0   1  0.0000  0.0000  0.0000  0.0000  0.0000  0.0000  0.0000  0.0000   0.000000E+00         222001
  -4  -5   4     33.5    536.4  12   0   1  0.0000  0.0000  0.0000  0.0000  0.0000  0.0000  0.0000  0.0000   0.000000E+00         223001
  -4  -5   5   3716.1    823.8  12   0   1  0.0000  0.0000  0.0000  0.0000  0.0000  0.0000  0.0000  0.0000   0.000000E+00         224001
  -4  -5   6   3401.8    814.5  12   0   1  0.0000  0.0000  0.0000  0.0000  0.0000  0.0000  0.0000  0.0000   0.000000E+00         225001
  -4  -4   3     82.7    663.3  12   0   1  0.0000  0.0000  0.0000  0.0000  0.0000  0.0000  0.0000  0.0000   0.000000E+00         226001
  -4  -4   4   4541.4    899.1  12   0   1  0.0000  0.0000  0.0000  0.0000  0.0000  0.0000  0.0000  0.0000   0.000000E+00         227001
  -4  -3   2   3509.4    957.0  12   0   1  0.0000  0.0000  0.0000  0.0000  0.0000  0.0000  0.0000  0.0000   0.000000E+00         228001
  -4  -2   0   4906.5   1067.0  12   0   1  0.0000  0.0000  0.0000  0.0000  0.0000  0.0000  0.0000  0.0000   0.000000E+00         229001
  -4   0  -4   5943.5   1499.1  12   0   1  0.0000  0.0000  0.0000  0.0000  0.0000  0.0000  0.0000  0.0000   0.000000E+00         230001
  -4   1  -5   8463.2   1163.1  12   0   1  0.0000  0.0000  0.0000  0.0000  0.0000  0.0000  0.0000  0.0000   0.000000E+00         231001
  -4   2  -7    833.0    881.6  12   0   1  0.0000  0.0000  0.0000  0.0000  0.0000  0.0000  0.0000  0.0000   0.000000E+00         232001
  -4   3  -9   3543.2    806.8  12   0   1  0.0000  0.0000  0.0000  0.0000  0.0000  0.0000  0.0000  0.0000   0.000000E+00         233001
  -4   3  -8   1641.1    769.7  12   0   1  0.0000  0.0000  0.0000  0.0000  0.0000  0.0000  0.0000  0.0000   0.000000E+00         234001
  -4   4 -10    494.0    677.0  12   0   1  0.0000  0.0000  0.0000  0.0000  0.0000  0.0000  0.0000  0.0000   0.000000E+00         235001
  -4   4  -9   1199.1    636.8  12   0   1  0.0000  0.0000  0.0000  0.0000  0.0000  0.0000  0.0000  0.0000   0.000000E+00         236001
  -4   5 -12   -547.2    585.2  12   0   1  0.0000  0.0000  0.0000  0.0000  0.0000  0.0000  0.0000  0.0000   0.000000E+00         237001
  -4   5 -11   1370.3    687.4  12   0   1  0.0000  0.0000  0.0000  0.0000  0.0000  0.0000  0.0000  0.0000   0.000000E+00         238001
  -3  -8  10   4644.4    700.6  12   0   1  0.0000  0.0000  0.0000  0.0000  0.0000  0.0000  0.0000  0.0000   0.000000E+00         239001
  -3  -8  11   1995.8    626.1  12   0   1  0.0000  0.0000  0.0000  0.0000  0.0000  0.0000  0.0000  0.0000   0.000000E+00         240001
  -3  -8  12   1344.8    568.2  12   0   1  0.0000  0.0000  0.0000  0.0000  0.0000  0.0000  0.0000  0.0000   0.000000E+00         241001
  -3  -7   8   2882.2    591.7  12   0   1  0.0000  0.0000  0.0000  0.0000  0.0000  0.0000  0.0000  0.0000   0.000000E+00         242001
  -3  -7   9   2448.6    656.3  12   0   1  0.0000  0.0000  0.0000  0.0000  0.0000  0.0000  0.0000  0.0000   0.000000E+00         243001
  -3  -7  10   1569.6    624.0  12   0   1  0.0000  0.0000  0.0000  0.0000  0.0000  0.0000  0.0000  0.0000   0.000000E+00         244001
  -3  -6   7  12324.0    847.2  12   0   1  0.0000  0.0000  0.0000  0.0000  0.0000  0.0000  0.0000  0.0000   0.000000E+00         245001
  -3  -6   8    608.9    559.5  12   0   1  0.0000  0.0000  0.0000  0.0000  0.0000  0.0000  0.0000  0.0000   0.000000E+00         246001
  -3  -5   5   2397.1    645.3  12   0   1  0.0000  0.0000  0.0000  0.0000  0.0000  0.0000  0.0000  0.0000   0.000000E+00         247001
  -3  -5   6  11451.9    861.0  12   0   1  0.0000  0.0000  0.0000  0.0000  0.0000  0.0000  0.0000  0.0000   0.000000E+00         248001
  -3  -4   4   4719.8    839.7  12   0   1  0.0000  0.0000  0.0000  0.0000  0.0000  0.0000  0.0000  0.0000   0.000000E+00         249001
  -3  -3   2   9795.4    897.9  12   0   1  0.0000  0.0000  0.0000  0.0000  0.0000  0.0000  0.0000  0.0000   0.000000E+00         250001
  -3  -3   3   3696.6    841.6  12   0   1  0.0000  0.0000  0.0000  0.0000  0.0000  0.0000  0.0000  0.0000   0.000000E+00         251001
  -3  -2   1   5107.3   1032.2  12   0   1  0.0000  0.0000  0.0000  0.0000  0.0000  0.0000  0.0000  0.0000   0.000000E+00         252001
  -3   0  -3 145140.0   2387.8  12   0   1  0.0000  0.0000  0.0000  0.0000  0.0000  0.0000  0.0000  0.0000   0.000000E+00         253001
  -3   1  -4  15664.7   1181.9  12   0   1  0.0000  0.0000  0.0000  0.0000  0.0000  0.0000  0.0000  0.0000   0.000000E+00         254001
  -3   2  -6  11222.5   1025.5  12   0   1  0.0000  0.0000  0.0000  0.0000  0.0000  0.0000  0.0000  0.0000   0.000000E+00         255001
  -3   3  -8   3762.0    825.3  12   0   1  0.0000  0.0000  0.0000  0.0000  0.0000  0.0000  0.0000  0.0000   0.000000E+00         256001
  -3   3  -7   8611.9    836.1  12   0   1  0.0000  0.0000  0.0000  0.0000  0.0000  0.0000  0.0000  0.0000   0.000000E+00         257001
  -3   4  -9   2513.0    728.9  12   0   1  0.0000  0.0000  0.0000  0.0000  0.0000  0.0000  0.0000  0.0000   0.000000E+00         258001
  -3   4  -8    722.5    515.3  12   0   1  0.0000  0.0000  0.0000  0.0000  0.0000  0.0000  0.0000  0.0000   0.000000E+00         259001
  -3   5 -11   2237.8    653.5  12   0   1  0.0000  0.0000  0.0000  0.0000  0.0000  0.0000  0.0000  0.0000   0.000000E+00         260001
  -3   5 -10   1760.4    624.2  12   0   1  0.0000  0.0000  0.0000  0.0000  0.0000  0.0000  0.0000  0.0000   0.000000E+00         261001
  -3   6 -13    810.3    595.9  12   0   1  0.0000  0.0000  0.0000  0.0000  0.0000  0.0000  0.0000  0.0000   0.000000E+00         262001
  -3   6 -12    224.4    559.8  12   0   1  0.0000  0.0000  0.0000  0.0000  0.0000  0.0000  0.0000  0.0000   0.000000E+00         263001
  -3   6 -11   1539.9    576.9  12   0   1  0.0000  0.0000  0.0000  0.0000  0.0000  0.0000  0.0000  0.0000   0.000000E+00         264001
  -3   7 -14   1232.8    601.0  12   0   1  0.0000  0.0000  0.0000  0.0000  0.0000  0.0000  0.0000  0.0000   0.000000E+00         265001
  -3   7 -13    115.3    549.5  12   0   1  0.0000  0.0000  0.0000  0.0000  0.0000  0.0000  0.0000  0.0000   0.000000E+00         266001
  -2  -9  12    493.4    482.0  12   0   1  0.0000  0.0000  0.0000  0.0000  0.0000  0.0000  0.0000  0.0000   0.000000E+00         267001
  -2  -9  13   -183.6    474.0  12   0   1  0.0000  0.0000  0.0000  0.0000  0.0000  0.0000  0.0000  0.0000   0.000000E+00         268001
  -2  -8  10    584.0    433.9  12   0   1  0.0000  0.0000  0.0000  0.0000  0.0000  0.0000  0.0000  0.0000   0.000000E+00         269001
  -2  -8  11    196.0    492.1  12   0   1  0.0000  0.0000  0.0000  0.0000  0.0000  0.0000  0.0000  0.0000   0.000000E+00         270001
  -2  -8  12     83.3    473.2  12   0   1  0.0000  0.0000  0.0000  0.0000  0.0000  0.0000  0.0000  0.0000   0.000000E+00         271001
  -2  -7   9    807.2    555.9  12   0   1  0.0000  0.0000  0.0000  0.0000  0.0000  0.0000  0.0000  0.0000   0.000000E+00         272001
  -2  -7  10   4130.7    644.5  12   0   1  0.0000  0.0000  0.0000  0.0000  0.0000  0.0000  0.0000  0.0000   0.000000E+00         273001
  -2  -6   7   1559.1    527.4  12   0   1  0.0000  0.0000  0.0000  0.0000  0.0000  0.0000  0.0000  0.0000   0.000000E+00         274001
  -2  -6   8   2685.6    645.4  12   0   1  0.0000  0.0000  0.0000  0.0000  0.0000  0.0000  0.0000  0.0000   0.000000E+00         275001
  -2  -6   9   2786.1    630.3  12   0   1  0.0000  0.0000  0.0000  0.0000  0.0000  0.0000  0.0000  0.0000   0.000000E+00         276001
  -2  -5   6   2219.9    674.6  12   0   1  0.0000  0.0000  0.0000  0.0000  0.0000  0.0000  0.0000  0.0000   0.000000E+00         277001
  -2  -5   7   4571.9    672.3  12   0   1  0.0000  0.0000  0.0000  0.0000  0.0000  0.0000  0.0000  0.0000   0.000000E+00         278001
  -2  -4   5   4160.8    763.2  12   0   1  0.0000  0.0000  0.0000  0.0000  0.0000  0.0000  0.0000  0.0000   0.000000E+00         279001
  -2  -3   3   7823.1    841.2  12   0   1  0.0000  0.0000  0.0000  0.0000  0.0000  0.0000  0.0000  0.0000   0.000000E+00         280001
  -2  -2   2  40033.4   1214.6  12   0   1  0.0000  0.0000  0.0000  0.0000  0.0000  0.0000  0.0000  0.0000   0.000000E+00         281001
  -2  -1   0  19191.0   1415.0  12   0   1  0.0000  0.0000  0.0000  0.0000  0.0000  0.0000  0.0000  0.0000   0.000000E+00         282001
  -2   2  -5  43267.7   1230.1  12   0   1  0.0000  0.0000  0.0000  0.0000  0.0000  0.0000  0.0000  0.0000   0.000000E+00         283001
  -2   3  -7   9426.2    921.6  12   0   1  0.0000  0.0000  0.0000  0.0000  0.0000  0.0000  0.0000  0.0000   0.000000E+00         284001
  -2   3  -6  13909.9    891.7  12   0   1  0.0000  0.0000  0.0000  0.0000  0.0000  0.0000  0.0000  0.0000   0.000000E+00         285001
  -2   4  -8   6327.6    810.8  12   0   1  0.0000  0.0000  0.0000  0.0000  0.0000  0.0000  0.0000  0.0000   0.000000E+00         286001
  -2   5 -10   5820.0    763.8  12   0   1  0.0000  0.0000  0.0000  0.0000  0.0000  0.0000  0.0000  0.0000   0.000000E+00         287001
  -2   5  -9   2144.0    640.5  12   0   1  0.0000  0.0000  0.0000  0.0000  0.0000  0.0000  0.0000  0.0000   0.000000E+00         288001
  -2   6 -12   1590.4    598.8  12   0   1  0.0000  0.0000  0.0000  0.0000  0.0000  0.0000  0.0000  0.0000   0.000000E+00         289001
  -2   6 -11   2579.5    659.4  12   0   1  0.0000  0.0000  0.0000  0.0000  0.0000  0.0000  0.0000  0.0000   0.000000E+00         290001
  -2   6 -10   3275.2    627.6  12   0   1  0.0000  0.0000  0.0000  0.0000  0.0000  0.0000  0.0000  0.0000   0.000000E+00         291001
  -2   7 -13   1438.6    622.7  12   0   1  0.0000  0.0000  0.0000  0.0000  0.0000  0.0000  0.0000  0.0000   0.000000E+00         292001
  -2   7 -12   1207.8    603.2  12   0   1  0.0000  0.0000  0.0000  0.0000  0.0000  0.0000  0.0000  0.0000   0.000000E+00         293001
  -2   8 -15    103.5    530.6  12   0   1  0.0000  0.0000  0.0000  0.0000  0.0000  0.0000  0.0000  0.0000   0.000000E+00         294001
  -2   8 -14    953.4    588.1  12   0   1  0.0000  0.0000  0.0000  0.0000  0.0000  0.0000  0.0000  0.0000   0.000000E+00         295001
  -2   8 -13   -160.1    474.9  12   0   1  0.0000  0.0000  0.0000  0.0000  0.0000  0.0000  0.0000  0.0000   0.000000E+00         296001
  -1  -9  13    597.1    521.0  12   0   1  0.0000  0.0000  0.0000  0.0000  0.0000  0.0000  0.0000  0.0000   0.000000E+00         297001
  -1  -9  14   1416.9    605.8  12   0   1  0.0000  0.0000  0.0000  0.0000  0.0000  0.0000  0.0000  0.0000   0.000000E+00         298001
  -1  -9  15   1269.8    564.7  12   0   1  0.0000  0.0000  0.0000  0.0000  0.0000  0.0000  0.0000  0.0000   0.000000E+00         299001
  -1  -8  11    947.6    463.7  12   0   1  0.0000  0.0000  0.0000  0.0000  0.0000  0.0000  0.0000  0.0000   0.000000E+00         300001
  -1  -8  12   1400.8    557.8  12   0   1  0.0000  0.0000  0.0000  0.0000  0.0000  0.0000  0.0000  0.0000   0.000000E+00         301001
  -1  -8  13   1564.1    589.7  12   0   1  0.0000  0.0000  0.0000  0.0000  0.0000  0.0000  0.0000  0.0000   0.000000E+00         302001
  -1  -7  10   1698.8    597.7  12   0   1  0.0000  0.0000  0.0000  0.0000  0.0000  0.0000  0.0000  0.0000   0.000000E+00         303001
  -1  -7  11    506.6    542.0  12   0   1  0.0000  0.0000  0.0000  0.0000  0.0000  0.0000  0.0000  0.0000   0.000000E+00         304001
  -1  -6   8   3458.9    610.1  12   0   1  0.0000  0.0000  0.0000  0.0000  0.0000  0.0000  0.0000  0.0000   0.000000E+00         305001
  -1  -6   9   1319.5    590.9  12   0   1  0.0000  0.0000  0.0000  0.0000  0.0000  0.0000  0.0000  0.0000   0.000000E+00         306001
  -1  -5   7   6172.2    749.8  12   0   1  0.0000  0.0000  0.0000  0.0000  0.0000  0.0000  0.0000  0.0000   0.000000E+00         307001
  -1  -5   8   7397.5    697.0  12   0   1  0.0000  0.0000  0.0000  0.0000  0.0000  0.0000  0.0000  0.0000   0.000000E+00         308001
  -1  -4   5   8066.4    733.1  12   0   1  0.0000  0.0000  0.0000  0.0000  0.0000  0.0000  0.0000  0.0000   0.000000E+00         309001
  -1  -4   6  14748.9    852.5  12   0   1  0.0000  0.0000  0.0000  0.0000  0.0000  0.0000  0.0000  0.0000   0.000000E+00         310001
  -1  -3   4   7415.1    851.8  12   0   1  0.0000  0.0000  0.0000  0.0000  0.0000  0.0000  0.0000  0.0000   0.000000E+00         311001
  -1  -2   2  29300.4   1002.6  12   0   1  0.0000  0.0000  0.0000  0.0000  0.0000  0.0000  0.0000  0.0000   0.000000E+00         312001
  -1  -1   1  12362.6   1296.4  12   0   1  0.0000  0.0000  0.0000  0.0000  0.0000  0.0000  0.0000  0.0000   0.000000E+00         313001
  -1   2  -4   6525.0    869.8  12   0   1  0.0000  0.0000  0.0000  0.0000  0.0000  0.0000  0.0000  0.0000   0.000000E+00         314001
  -1   3  -6   6280.4    764.0  12   0   1  0.0000  0.0000  0.0000  0.0000  0.0000  0.0000  0.0000  0.0000   0.000000E+00         315001
  -1   4  -7   1943.3    632.3  12   0   1  0.0000  0.0000  0.0000  0.0000  0.0000  0.0000  0.0000  0.0000   0.000000E+00         316001
  -1   5  -9   2880.0    641.7  12   0   1  0.0000  0.0000  0.0000  0.0000  0.0000  0.0000  0.0000  0.0000   0.000000E+00         317001
  -1   5  -8   2845.5    584.5  12   0   1  0.0000  0.0000  0.0000  0.0000  0.0000  0.0000  0.0000  0.0000   0.000000E+00         318001
  -1   6 -11   1239.3    612.5  12   0   1  0.0000  0.0000  0.0000  0.0000  0.0000  0.0000  0.0000  0.0000   0.000000E+00         319001
  -1   6 -10    651.8    571.1  12   0   1  0.0000  0.0000  0.0000  0.0000  0.0000  0.0000  0.0000  0.0000   0.000000E+00         320001
  -1   7 -13   1376.3    590.3  12   0   1  0.0000  0.0000  0.0000  0.0000  0.0000  0.0000  0.0000  0.0000   0.000000E+00         321001
  -1   7 -12    417.2    541.8  12   0   1  0.0000  0.0000  0.0000  0.0000  0.0000  0.0000  0.0000  0.0000   0.000000E+00         322001
  -1   7 -11    -24.8    492.2  12   0   1  0.0000  0.0000  0.0000  0.0000  0.0000  0.0000  0.0000  0.0000   0.000000E+00         323001
  -1   8 -14    556.0    538.9  12   0   1  0.0000  0.0000  0.0000  0.0000  0.0000  0.0000  0.0000  0.0000   0.000000E+00         324001
  -1   8 -13    208.8    530.6  12   0   1  0.0000  0.0000  0.0000  0.0000  0.0000  0.0000  0.0000  0.0000   0.000000E+00         325001
  -1   8 -12   -239.2    422.1  12   0   1  0.0000  0.0000  0.0000  0.0000  0.0000  0.0000  0.0000  0.0000   0.000000E+00         326001
  -1   9 -15     71.6    510.7  12   0   1  0.0000  0.0000  0.0000  0.0000  0.0000  0.0000  0.0000  0.0000   0.000000E+00         327001
  -1   9 -14   -170.7    485.5  12   0   1  0.0000  0.0000  0.0000  0.0000  0.0000  0.0000  0.0000  0.0000   0.000000E+00         328001
   0  -9  14     36.2    478.7  12   0   1  0.0000  0.0000  0.0000  0.0000  0.0000  0.0000  0.0000  0.0000   0.000000E+00         329001
   0  -9  15   -180.3    443.2  12   0   1  0.0000  0.0000  0.0000  0.0000  0.0000  0.0000  0.0000  0.0000   0.000000E+00         330001
   0  -8  12    768.5    479.2  12   0   1  0.0000  0.0000  0.0000  0.0000  0.0000  0.0000  0.0000  0.0000   0.000000E+00         331001
   0  -8  13    594.5    494.9  12   0   1  0.0000  0.0000  0.0000  0.0000  0.0000  0.0000  0.0000  0.0000   0.000000E+00         332001
   0  -8  14    545.3    491.5  12   0   1  0.0000  0.0000  0.0000  0.0000  0.0000  0.0000  0.0000  0.0000   0.000000E+00         333001
   0  -7  11    877.0    544.8  12   0   1  0.0000  0.0000  0.0000  0.0000  0.0000  0.0000  0.0000  0.0000   0.000000E+00         334001
   0  -7  12    -33.8    465.9  12   0   1  0.0000  0.0000  0.0000  0.0000  0.0000  0.0000  0.0000  0.0000   0.000000E+00         335001
   0  -6   9   3653.1    598.6  12   0   1  0.0000  0.0000  0.0000  0.0000  0.0000  0.0000  0.0000  0.0000   0.000000E+00         336001
   0  -6  10   3809.6    663.5  12   0   1  0.0000  0.0000  0.0000  0.0000  0.0000  0.0000  0.0000  0.0000   0.000000E+00         337001
   0  -5   8   7146.3    699.7  12   0   1  0.0000  0.0000  0.0000  0.0000  0.0000  0.0000  0.0000  0.0000   0.000000E+00         338001
   0  -5   9   4032.3    620.5  12   0   1  0.0000  0.0000  0.0000  0.0000  0.0000  0.0000  0.0000  0.0000   0.000000E+00         339001
   0  -4   6  17739.7    869.5  12   0   1  0.0000  0.0000  0.0000  0.0000  0.0000  0.0000  0.0000  0.0000   0.000000E+00         340001
   0  -4   7  47754.9   1012.6  12   0   1  0.0000  0.0000  0.0000  0.0000  0.0000  0.0000  0.0000  0.0000   0.000000E+00         341001
   0  -3   5   2483.8    692.3  12   0   1  0.0000  0.0000  0.0000  0.0000  0.0000  0.0000  0.0000  0.0000   0.000000E+00         342001
   0  -2   3  91607.6   1356.2  12   0   1  0.0000  0.0000  0.0000  0.0000  0.0000  0.0000  0.0000  0.0000   0.000000E+00         343001
   0   2  -3  89101.1   1348.5  12   0   1  0.0000  0.0000  0.0000  0.0000  0.0000  0.0000  0.0000  0.0000   0.000000E+00         344001
   0   3  -5   1484.7    627.3  12   0   1  0.0000  0.0000  0.0000  0.0000  0.0000  0.0000  0.0000  0.0000   0.000000E+00         345001
   0   4  -7  35640.1    974.7  12   0   1  0.0000  0.0000  0.0000  0.0000  0.0000  0.0000  0.0000  0.0000   0.000000E+00         346001
   0   4  -6  12237.1    784.3  12   0   1  0.0000  0.0000  0.0000  0.0000  0.0000  0.0000  0.0000  0.0000   0.000000E+00         347001
   0   5  -8   4380.7    620.8  12   0   1  0.0000  0.0000  0.0000  0.0000  0.0000  0.0000  0.0000  0.0000   0.000000E+00         348001
   0   5  -7   2840.9    530.3  12   0   1  0.0000  0.0000  0.0000  0.0000  0.0000  0.0000  0.0000  0.0000   0.000000E+00         349001
   0   6 -10   1760.2    535.4  12   0   1  0.0000  0.0000  0.0000  0.0000  0.0000  0.0000  0.0000  0.0000   0.000000E+00         350001
   0   6  -9   1620.0    568.7  12   0   1  0.0000  0.0000  0.0000  0.0000  0.0000  0.0000  0.0000  0.0000   0.000000E+00         351001
   0   7 -12    671.0    518.3  12   0   1  0.0000  0.0000  0.0000  0.0000  0.0000  0.0000  0.0000  0.0000   0.000000E+00         352001
   0   7 -11   1210.7    588.6  12   0   1  0.0000  0.0000  0.0000  0.0000  0.0000  0.0000  0.0000  0.0000   0.000000E+00         353001
   0   7 -10    607.9    492.2  12   0   1  0.0000  0.0000  0.0000  0.0000  0.0000  0.0000  0.0000  0.0000   0.000000E+00         354001
   0   8 -13    289.0    515.3  12   0   1  0.0000  0.0000  0.0000  0.0000  0.0000  0.0000  0.0000  0.0000   0.000000E+00         355001
   0   8 -12    581.4    546.9  12   0   1  0.0000  0.0000  0.0000  0.0000  0.0000  0.0000  0.0000  0.0000   0.000000E+00         356001
   0   8 -11    532.8    442.4  12   0   1  0.0000  0.0000  0.0000  0.0000  0.0000  0.0000  0.0000  0.0000   0.000000E+00         357001
   0   9 -15    496.1    517.0  12   0   1  0.0000  0.0000  0.0000  0.0000  0.0000  0.0000  0.0000  0.0000   0.000000E+00         358001
   0   9 -14   -451.3    417.7  12   0   1  0.0000  0.0000  0.0000  0.0000  0.0000  0.0000  0.0000  0.0000   0.000000E+00         359001
   0   9 -13    395.0    499.4  12   0   1  0.0000  0.0000  0.0000  0.0000  0.0000  0.0000  0.0000  0.0000   0.000000E+00         360001
   1  -9  14    -61.4    355.2  12   0   1  0.0000  0.0000  0.0000  0.0000  0.0000  0.0000  0.0000  0.0000   0.000000E+00         361001
   1  -9  15    145.6    471.6  12   0   1  0.0000  0.0000  0.0000  0.0000  0.0000  0.0000  0.0000  0.0000   0.000000E+00         362001
   1  -8  13    268.1    449.1  12   0   1  0.0000  0.0000  0.0000  0.0000  0.0000  0.0000  0.0000  0.0000   0.000000E+00         363001
   1  -8  14    256.6    482.8  12   0   1  0.0000  0.0000  0.0000  0.0000  0.0000  0.0000  0.0000  0.0000   0.000000E+00         364001
   1  -8  15    934.3    538.9  12   0   1  0.0000  0.0000  0.0000  0.0000  0.0000  0.0000  0.0000  0.0000   0.000000E+00         365001
   1  -7  11    967.2    445.1  12   0   1  0.0000  0.0000  0.0000  0.0000  0.0000  0.0000  0.0000  0.0000   0.000000E+00         366001
   1  -7  12   1305.0    546.3  12   0   1  0.0000  0.0000  0.0000  0.0000  0.0000  0.0000  0.0000  0.0000   0.000000E+00         367001
   1  -7  13    490.8    479.5  12   0   1  0.0000  0.0000  0.0000  0.0000  0.0000  0.0000  0.0000  0.0000   0.000000E+00         368001
   1  -6  10    481.3    483.6  12   0   1  0.0000  0.0000  0.0000  0.0000  0.0000  0.0000  0.0000  0.0000   0.000000E+00         369001
   1  -6  11   1470.1    559.3  12   0   1  0.0000  0.0000  0.0000  0.0000  0.0000  0.0000  0.0000  0.0000   0.000000E+00         370001
   1  -5   9   4767.5    669.2  12   0   1  0.0000  0.0000  0.0000  0.0000  0.0000  0.0000  0.0000  0.0000   0.000000E+00         371001
   1  -5  10   2058.8    563.4  12   0   1  0.0000  0.0000  0.0000  0.0000  0.0000  0.0000  0.0000  0.0000   0.000000E+00         372001
   1  -4   7   2509.2    641.6  12   0   1  0.0000  0.0000  0.0000  0.0000  0.0000  0.0000  0.0000  0.0000   0.000000E+00         373001
   1  -4   8  13812.0    787.4  12   0   1  0.0000  0.0000  0.0000  0.0000  0.0000  0.0000  0.0000  0.0000   0.000000E+00         374001
   1  -3   6   7873.6    799.2  12   0   1  0.0000  0.0000  0.0000  0.0000  0.0000  0.0000  0.0000  0.0000   0.000000E+00         375001
   1  -2   4   7257.1    888.3  12   0   1  0.0000  0.0000  0.0000  0.0000  0.0000  0.0000  0.0000  0.0000   0.000000E+00         376001
   1   1  -1  13392.5   1189.2  12   0   1  0.0000  0.0000  0.0000  0.0000  0.0000  0.0000  0.0000  0.0000   0.000000E+00         377001
   1   2  -2  40521.9   1127.2  12   0   1  0.0000  0.0000  0.0000  0.0000  0.0000  0.0000  0.0000  0.0000   0.000000E+00         378001
   1   3  -4   6299.4    744.0  12   0   1  0.0000  0.0000  0.0000  0.0000  0.0000  0.0000  0.0000  0.0000   0.000000E+00         379001
   1   4  -6  15088.9    770.6  12   0   1  0.0000  0.0000  0.0000  0.0000  0.0000  0.0000  0.0000  0.0000   0.000000E+00         380001
   1   4  -5  10252.5    747.7  12   0   1  0.0000  0.0000  0.0000  0.0000  0.0000  0.0000  0.0000  0.0000   0.000000E+00         381001
   1   5  -7   3804.5    616.2  12   0   1  0.0000  0.0000  0.0000  0.0000  0.0000  0.0000  0.0000  0.0000   0.000000E+00         382001
   1   6  -9   1669.5    600.1  12   0   1  0.0000  0.0000  0.0000  0.0000  0.0000  0.0000  0.0000  0.0000   0.000000E+00         383001
   1   6  -8   2334.8    600.5  12   0   1  0.0000  0.0000  0.0000  0.0000  0.0000  0.0000  0.0000  0.0000   0.000000E+00         384001
   1   7 -11   1040.2    572.3  12   0   1  0.0000  0.0000  0.0000  0.0000  0.0000  0.0000  0.0000  0.0000   0.000000E+00         385001
   1   7 -10   1082.9    583.1  12   0   1  0.0000  0.0000  0.0000  0.0000  0.0000  0.0000  0.0000  0.0000   0.000000E+00         386001
   1   7  -9   1714.6    535.7  12   0   1  0.0000  0.0000  0.0000  0.0000  0.0000  0.0000  0.0000  0.0000   0.000000E+00         387001
   1   8 -12    876.9    539.0  12   0   1  0.0000  0.0000  0.0000  0.0000  0.0000  0.0000  0.0000  0.0000   0.000000E+00         388001
   1   8 -11    112.2    467.1  12   0   1  0.0000  0.0000  0.0000  0.0000  0.0000  0.0000  0.0000  0.0000   0.000000E+00         389001
   1   9 -14    506.9    479.4  12   0   1  0.0000  0.0000  0.0000  0.0000  0.0000  0.0000  0.0000  0.0000   0.000000E+00         390001
   1   9 -13   1108.3    601.6  12   0   1  0.0000  0.0000  0.0000  0.0000  0.0000  0.0000  0.0000  0.0000   0.000000E+00         391001
   1   9 -12    214.7    462.1  12   0   1  0.0000  0.0000  0.0000  0.0000  0.0000  0.0000  0.0000  0.0000   0.000000E+00         392001
   2  -8  14   1410.0    550.4  12   0   1  0.0000  0.0000  0.0000  0.0000  0.0000  0.0000  0.0000  0.0000   0.000000E+00         393001
   2  -8  15    412.9    508.0  12   0   1  0.0000  0.0000  0.0000  0.0000  0.0000  0.0000  0.0000  0.0000   0.000000E+00         394001
   2  -7  12    914.0    488.1  12   0   1  0.0000  0.0000  0.0000  0.0000  0.0000  0.0000  0.0000  0.0000   0.000000E+00         395001
   2  -7  13    985.1    575.6  12   0   1  0.0000  0.0000  0.0000  0.0000  0.0000  0.0000  0.0000  0.0000   0.000000E+00         396001
   2  -7  14   1115.8    581.8  12   0   1  0.0000  0.0000  0.0000  0.0000  0.0000  0.0000  0.0000  0.0000   0.000000E+00         397001
   2  -6  11   2566.4    607.3  12   0   1  0.0000  0.0000  0.0000  0.0000  0.0000  0.0000  0.0000  0.0000   0.000000E+00         398001
   2  -6  12   2294.5    645.2  12   0   1  0.0000  0.0000  0.0000  0.0000  0.0000  0.0000  0.0000  0.0000   0.000000E+00         399001
   2  -5   9   1514.1    496.7  12   0   1  0.0000  0.0000  0.0000  0.0000  0.0000  0.0000  0.0000  0.0000   0.000000E+00         400001
   2  -5  10   5505.4    717.3  12   0   1  0.0000  0.0000  0.0000  0.0000  0.0000  0.0000  0.0000  0.0000   0.000000E+00         401001
   2  -5  11  10849.2    762.4  12   0   1  0.0000  0.0000  0.0000  0.0000  0.0000  0.0000  0.0000  0.0000   0.000000E+00         402001
   2  -4   8   5649.5    754.5  12   0   1  0.0000  0.0000  0.0000  0.0000  0.0000  0.0000  0.0000  0.0000   0.000000E+00         403001
   2  -4   9   2855.9    676.0  12   0   1  0.0000  0.0000  0.0000  0.0000  0.0000  0.0000  0.0000  0.0000   0.000000E+00         404001
   2  -3   7   8393.9    841.4  12   0   1  0.0000  0.0000  0.0000  0.0000  0.0000  0.0000  0.0000  0.0000   0.000000E+00         405001
   2  -2   5  35528.9   1156.5  12   0   1  0.0000  0.0000  0.0000  0.0000  0.0000  0.0000  0.0000  0.0000   0.000000E+00         406001
   2   0   2 181577.0   2682.3  12   0   1  0.0000  0.0000  0.0000  0.0000  0.0000  0.0000  0.0000  0.0000   0.000000E+00         407001
   2   1   0  16137.9   1407.4  12   0   1  0.0000  0.0000  0.0000  0.0000  0.0000  0.0000  0.0000  0.0000   0.000000E+00         408001
   2   3  -3  10646.8    926.5  12   0   1  0.0000  0.0000  0.0000  0.0000  0.0000  0.0000  0.0000  0.0000   0.000000E+00         409001
   2   4  -5   4559.3    692.6  12   0   1  0.0000  0.0000  0.0000  0.0000  0.0000  0.0000  0.0000  0.0000   0.000000E+00         410001
   2   4  -4   3377.4    637.0  12   0   1  0.0000  0.0000  0.0000  0.0000  0.0000  0.0000  0.0000  0.0000   0.000000E+00         411001
   2   5  -7   5801.2    723.5  12   0   1  0.0000  0.0000  0.0000  0.0000  0.0000  0.0000  0.0000  0.0000   0.000000E+00         412001
   2   5  -6   2054.4    634.4  12   0   1  0.0000  0.0000  0.0000  0.0000  0.0000  0.0000  0.0000  0.0000   0.000000E+00         413001
   2   6  -8   2585.0    619.8  12   0   1  0.0000  0.0000  0.0000  0.0000  0.0000  0.0000  0.0000  0.0000   0.000000E+00         414001
   2   6  -7   2670.5    618.3  12   0   1  0.0000  0.0000  0.0000  0.0000  0.0000  0.0000  0.0000  0.0000   0.000000E+00         415001
   2   7 -10   3600.9    618.8  12   0   1  0.0000  0.0000  0.0000  0.0000  0.0000  0.0000  0.0000  0.0000   0.000000E+00         416001
   2   7  -9   1180.7    554.4  12   0   1  0.0000  0.0000  0.0000  0.0000  0.0000  0.0000  0.0000  0.0000   0.000000E+00         417001
   2   7  -8    593.9    440.0  12   0   1  0.0000  0.0000  0.0000  0.0000  0.0000  0.0000  0.0000  0.0000   0.000000E+00         418001
   2   8 -12    979.9    528.4  12   0   1  0.0000  0.0000  0.0000  0.0000  0.0000  0.0000  0.0000  0.0000   0.000000E+00         419001
   2   8 -11    190.0    462.5  12   0   1  0.0000  0.0000  0.0000  0.0000  0.0000  0.0000  0.0000  0.0000   0.000000E+00         420001
   2   8 -10    646.5    496.9  12   0   1  0.0000  0.0000  0.0000  0.0000  0.0000  0.0000  0.0000  0.0000   0.000000E+00         421001
   2   9 -13   -288.5    427.5  12   0   1  0.0000  0.0000  0.0000  0.0000  0.0000  0.0000  0.0000  0.0000   0.000000E+00         422001
   2   9 -12   1063.4    537.5  12   0   1  0.0000  0.0000  0.0000  0.0000  0.0000  0.0000  0.0000  0.0000   0.000000E+00         423001
   2   9 -11    411.9    439.5  12   0   1  0.0000  0.0000  0.0000  0.0000  0.0000  0.0000  0.0000  0.0000   0.000000E+00         424001
   3  -7  13    351.5    451.0  12   0   1  0.0000  0.0000  0.0000  0.0000  0.0000  0.0000  0.0000  0.0000   0.000000E+00         425001
   3  -7  14   1005.8    561.3  12   0   1  0.0000  0.0000  0.0000  0.0000  0.0000  0.0000  0.0000  0.0000   0.000000E+00         426001
   3  -6  12    210.9    490.5  12   0   1  0.0000  0.0000  0.0000  0.0000  0.0000  0.0000  0.0000  0.0000   0.000000E+00         427001
   3  -6  13   1245.7    575.7  12   0   1  0.0000  0.0000  0.0000  0.0000  0.0000  0.0000  0.0000  0.0000   0.000000E+00         428001
   3  -6  14   1479.4    578.6  12   0   1  0.0000  0.0000  0.0000  0.0000  0.0000  0.0000  0.0000  0.0000   0.000000E+00         429001
   3  -5  10    824.3    493.1  12   0   1  0.0000  0.0000  0.0000  0.0000  0.0000  0.0000  0.0000  0.0000   0.000000E+00         430001
   3  -5  11   1497.0    621.4  12   0   1  0.0000  0.0000  0.0000  0.0000  0.0000  0.0000  0.0000  0.0000   0.000000E+00         431001
   3  -5  12   2504.9    639.0  12   0   1  0.0000  0.0000  0.0000  0.0000  0.0000  0.0000  0.0000  0.0000   0.000000E+00         432001
   3  -4   9   2278.0    663.1  12   0   1  0.0000  0.0000  0.0000  0.0000  0.0000  0.0000  0.0000  0.0000   0.000000E+00         433001
   3  -4  10   5522.5    728.3  12   0   1  0.0000  0.0000  0.0000  0.0000  0.0000  0.0000  0.0000  0.0000   0.000000E+00         434001
   3  -3   7   4322.9    693.7  12   0   1  0.0000  0.0000  0.0000  0.0000  0.0000  0.0000  0.0000  0.0000   0.000000E+00         435001
   3  -3   8   2720.1    780.7  12   0   1  0.0000  0.0000  0.0000  0.0000  0.0000  0.0000  0.0000  0.0000   0.000000E+00         436001
   3  -2   6   6178.3    871.2  12   0   1  0.0000  0.0000  0.0000  0.0000  0.0000  0.0000  0.0000  0.0000   0.000000E+00         437001
   3  -1   5  19632.5   1288.1  12   0   1  0.0000  0.0000  0.0000  0.0000  0.0000  0.0000  0.0000  0.0000   0.000000E+00         438001
   3   0   3 132345.0   2316.9  12   0   1  0.0000  0.0000  0.0000  0.0000  0.0000  0.0000  0.0000  0.0000   0.000000E+00         439001
   3   1   1  42160.6   1713.2  12   0   1  0.0000  0.0000  0.0000  0.0000  0.0000  0.0000  0.0000  0.0000   0.000000E+00         440001
   3   2  -1   4579.9    986.0  12   0   1  0.0000  0.0000  0.0000  0.0000  0.0000  0.0000  0.0000  0.0000   0.000000E+00         441001
   3   3  -2  12973.8    970.8  12   0   1  0.0000  0.0000  0.0000  0.0000  0.0000  0.0000  0.0000  0.0000   0.000000E+00         442001
   3   4  -4   3115.0    714.4  12   0   1  0.0000  0.0000  0.0000  0.0000  0.0000  0.0000  0.0000  0.0000   0.000000E+00         443001
   3   4  -3   8184.9    751.4  12   0   1  0.0000  0.0000  0.0000  0.0000  0.0000  0.0000  0.0000  0.0000   0.000000E+00         444001
   3   5  -6  11349.7    807.2  12   0   1  0.0000  0.0000  0.0000  0.0000  0.0000  0.0000  0.0000  0.0000   0.000000E+00         445001
   3   5  -5   1241.2    627.8  12   0   1  0.0000  0.0000  0.0000  0.0000  0.0000  0.0000  0.0000  0.0000   0.000000E+00         446001
   3   6  -7  12562.1    807.3  12   0   1  0.0000  0.0000  0.0000  0.0000  0.0000  0.0000  0.0000  0.0000   0.000000E+00         447001
   3   6  -6   3613.6    638.6  12   0   1  0.0000  0.0000  0.0000  0.0000  0.0000  0.0000  0.0000  0.0000   0.000000E+00         448001
   3   7  -9   1436.8    578.2  12   0   1  0.0000  0.0000  0.0000  0.0000  0.0000  0.0000  0.0000  0.0000   0.000000E+00         449001
   3   7  -8   3224.2    645.5  12   0   1  0.0000  0.0000  0.0000  0.0000  0.0000  0.0000  0.0000  0.0000   0.000000E+00         450001
   3   8 -11    264.4    482.2  12   0   1  0.0000  0.0000  0.0000  0.0000  0.0000  0.0000  0.0000  0.0000   0.000000E+00         451001
   3   8 -10   4075.3    651.5  12   0   1  0.0000  0.0000  0.0000  0.0000  0.0000  0.0000  0.0000  0.0000   0.000000E+00         452001
   3   8  -9   1675.2    568.3  12   0   1  0.0000  0.0000  0.0000  0.0000  0.0000  0.0000  0.0000  0.0000   0.000000E+00         453001
   4  -5  11   1083.0    530.9  12   0   1  0.0000  0.0000  0.0000  0.0000  0.0000  0.0000  0.0000  0.0000   0.000000E+00         454001
   4  -5  12    182.1    580.6  12   0   1  0.0000  0.0000  0.0000  0.0000  0.0000  0.0000  0.0000  0.0000   0.000000E+00         455001
   4  -4  10   1875.6    667.5  12   0   1  0.0000  0.0000  0.0000  0.0000  0.0000  0.0000  0.0000  0.0000   0.000000E+00         456001
   4  -4  11   2265.9    721.5  12   0   1  0.0000  0.0000  0.0000  0.0000  0.0000  0.0000  0.0000  0.0000   0.000000E+00         457001
   4  -3   8   1285.1    625.7  12   0   1  0.0000  0.0000  0.0000  0.0000  0.0000  0.0000  0.0000  0.0000   0.000000E+00         458001
   4  -3   9   5452.3    845.0  12   0   1  0.0000  0.0000  0.0000  0.0000  0.0000  0.0000  0.0000  0.0000   0.000000E+00         459001
   4  -2   7   3495.6    882.6  12   0   1  0.0000  0.0000  0.0000  0.0000  0.0000  0.0000  0.0000  0.0000   0.000000E+00         460001
   4  -2   8   5623.0   1001.8  12   0   1  0.0000  0.0000  0.0000  0.0000  0.0000  0.0000  0.0000  0.0000   0.000000E+00         461001
   4  -1   6  10604.3   1284.7  12   0   1  0.0000  0.0000  0.0000  0.0000  0.0000  0.0000  0.0000  0.0000   0.000000E+00         462001
   4   0   4  18439.9   1731.6  12   0   1  0.0000  0.0000  0.0000  0.0000  0.0000  0.0000  0.0000  0.0000   0.000000E+00         463001
   4   1   2  24249.8   1817.8  12   0   1  0.0000  0.0000  0.0000  0.0000  0.0000  0.0000  0.0000  0.0000   0.000000E+00         464001
   4   2   0   5421.0   1163.2  12   0   1  0.0000  0.0000  0.0000  0.0000  0.0000  0.0000  0.0000  0.0000   0.000000E+00         465001
   4   3  -2   3252.0    910.5  12   0   1  0.0000  0.0000  0.0000  0.0000  0.0000  0.0000  0.0000  0.0000   0.000000E+00         466001
   4   3  -1   1465.2    787.6  12   0   1  0.0000  0.0000  0.0000  0.0000  0.0000  0.0000  0.0000  0.0000   0.000000E+00         467001
   4   4  -3   3738.9    843.5  12   0   1  0.0000  0.0000  0.0000  0.0000  0.0000  0.0000  0.0000  0.0000   0.000000E+00         468001
   4   5  -5   5020.4    794.2  12   0   1  0.0000  0.0000  0.0000  0.0000  0.0000  0.0000  0.0000  0.0000   0.000000E+00         469001
   4   5  -4   1917.6    695.4  12   0   1  0.0000  0.0000  0.0000  0.0000  0.0000  0.0000  0.0000  0.0000   0.000000E+00         470001
   4   6  -7   2088.6    667.5  12   0   1  0.0000  0.0000  0.0000  0.0000  0.0000  0.0000  0.0000  0.0000   0.000000E+00         471001
   4   6  -6    366.1    604.8  12   0   1  0.0000  0.0000  0.0000  0.0000  0.0000  0.0000  0.0000  0.0000   0.000000E+00         472001
   4   6  -5   1786.4    601.7  12   0   1  0.0000  0.0000  0.0000  0.0000  0.0000  0.0000  0.0000  0.0000   0.000000E+00         473001
   4   7  -8   1580.9    648.5  12   0   1  0.0000  0.0000  0.0000  0.0000  0.0000  0.0000  0.0000  0.0000   0.000000E+00         474001
   4   7  -7    105.8    575.6  12   0   1  0.0000  0.0000  0.0000  0.0000  0.0000  0.0000  0.0000  0.0000   0.000000E+00         475001
   5  -2   8   1363.3    811.7  12   0   1  0.0000  0.0000  0.0000  0.0000  0.0000  0.0000  0.0000  0.0000   0.000000E+00         476001
   5  -1   7    406.8   1027.9  12   0   1  0.0000  0.0000  0.0000  0.0000  0.0000  0.0000  0.0000  0.0000   0.000000E+00         477001
   5   0   5   4019.4   1429.7  12   0   1  0.0000  0.0000  0.0000  0.0000  0.0000  0.0000  0.0000  0.0000   0.000000E+00         478001
   5   1   3  24429.4   1784.8  12   0   1  0.0000  0.0000  0.0000  0.0000  0.0000  0.0000  0.0000  0.0000   0.000000E+00         479001
   5   2   1  12353.2   1370.1  12   0   1  0.0000  0.0000  0.0000  0.0000  0.0000  0.0000  0.0000  0.0000   0.000000E+00         480001
   5   3  -1   7770.0   1087.6  12   0   1  0.0000  0.0000  0.0000  0.0000  0.0000  0.0000  0.0000  0.0000   0.000000E+00         481001
   5   3   0   6783.1   1032.6  12   0   1  0.0000  0.0000  0.0000  0.0000  0.0000  0.0000  0.0000  0.0000   0.000000E+00         482001
   5   4  -2   2231.3    888.8  12   0   1  0.0000  0.0000  0.0000  0.0000  0.0000  0.0000  0.0000  0.0000   0.000000E+00         483001
  -5  -4   2   2119.0    730.1  13   0   1  0.0000  0.0000  0.0000  0.0000  0.0000  0.0000  0.0000  0.0000   0.000000E+00         484001
  -5  -4   3   2720.7    884.2  13   0   1  0.0000  0.0000  0.0000  0.0000  0.0000  0.0000  0.0000  0.0000   0.000000E+00         485001
  -5  -4   4   2354.2    842.3  13   0   1  0.0000  0.0000  0.0000  0.0000  0.0000  0.0000  0.0000  0.0000   0.000000E+00         486001
  -5  -3   1   4265.6    954.3  13   0   1  0.0000  0.0000  0.0000  0.0000  0.0000  0.0000  0.0000  0.0000   0.000000E+00         487001
  -5  -3   2   3779.4    981.4  13   0   1  0.0000  0.0000  0.0000  0.0000  0.0000  0.0000  0.0000  0.0000   0.000000E+00         488001
  -5  -2  -1   8620.7   1118.3  13   0   1  0.0000  0.0000  0.0000  0.0000  0.0000  0.0000  0.0000  0.0000   0.000000E+00         489001
  -5  -2   0  10220.2   1245.6  13   0   1  0.0000  0.0000  0.0000  0.0000  0.0000  0.0000  0.0000  0.0000   0.000000E+00         490001
  -5   0  -5  10169.4   1465.6  13   0   1  0.0000  0.0000  0.0000  0.0000  0.0000  0.0000  0.0000  0.0000   0.000000E+00         491001
  -5   1  -6   8733.4   1223.2  13   0   1  0.0000  0.0000  0.0000  0.0000  0.0000  0.0000  0.0000  0.0000   0.000000E+00         492001
  -5   2  -8   2050.8    935.8  13   0   1  0.0000  0.0000  0.0000  0.0000  0.0000  0.0000  0.0000  0.0000   0.000000E+00         493001
  -5   2  -7   2636.6    803.2  13   0   1  0.0000  0.0000  0.0000  0.0000  0.0000  0.0000  0.0000  0.0000   0.000000E+00         494001
  -4  -7   8    604.4    638.2  13   0   1  0.0000  0.0000  0.0000  0.0000  0.0000  0.0000  0.0000  0.0000   0.000000E+00         495001
  -4  -6   6    603.8    616.1  13   0   1  0.0000  0.0000  0.0000  0.0000  0.0000  0.0000  0.0000  0.0000   0.000000E+00         496001
  -4  -6   7   3596.2    763.3  13   0   1  0.0000  0.0000  0.0000  0.0000  0.0000  0.0000  0.0000  0.0000   0.000000E+00         497001
  -4  -6   8    958.4    646.6  13   0   1  0.0000  0.0000  0.0000  0.0000  0.0000  0.0000  0.0000  0.0000   0.000000E+00         498001
  -4  -5   4     33.5    536.4  13   0   1  0.0000  0.0000  0.0000  0.0000  0.0000  0.0000  0.0000  0.0000   0.000000E+00         499001
  -4  -5   5   3716.1    823.8  13   0   1  0.0000  0.0000  0.0000  0.0000  0.0000  0.0000  0.0000  0.0000   0.000000E+00         500001
  -4  -5   6   3401.8    814.5  13   0   1  0.0000  0.0000  0.0000  0.0000  0.0000  0.0000  0.0000  0.0000   0.000000E+00         501001
  -4  -4   3     82.7    663.3  13   0   1  0.0000  0.0000  0.0000  0.0000  0.0000  0.0000  0.0000  0.0000   0.000000E+00         502001
  -4  -4   4   4541.4    899.1  13   0   1  0.0000  0.0000  0.0000  0.0000  0.0000  0.0000  0.0000  0.0000   0.000000E+00         503001
  -4  -3   2   3509.4    957.0  13   0   1  0.0000  0.0000  0.0000  0.0000  0.0000  0.0000  0.0000  0.0000   0.000000E+00         504001
  -4  -2   0   4906.5   1067.0  13   0   1  0.0000  0.0000  0.0000  0.0000  0.0000  0.0000  0.0000  0.0000   0.000000E+00         505001
  -4  -2   1  14316.8   1250.7  13   0   1  0.0000  0.0000  0.0000  0.0000  0.0000  0.0000  0.0000  0.0000   0.000000E+00         506001
  -4   0  -4   5943.5   1499.1  13   0   1  0.0000  0.0000  0.0000  0.0000  0.0000  0.0000  0.0000  0.0000   0.000000E+00         507001
  -4   1  -6   2571.3   1065.0  13   0   1  0.0000  0.0000  0.0000  0.0000  0.0000  0.0000  0.0000  0.0000   0.000000E+00         508001
  -4   1  -5   8463.2   1163.1  13   0   1  0.0000  0.0000  0.0000  0.0000  0.0000  0.0000  0.0000  0.0000   0.000000E+00         509001
  -4   2  -7    833.0    881.6  13   0   1  0.0000  0.0000  0.0000  0.0000  0.0000  0.0000  0.0000  0.0000   0.000000E+00         510001
  -4   3  -9   3543.2    806.8  13   0   1  0.0000  0.0000  0.0000  0.0000  0.0000  0.0000  0.0000  0.0000   0.000000E+00         511001
  -4   3  -8   1641.1    769.7  13   0   1  0.0000  0.0000  0.0000  0.0000  0.0000  0.0000  0.0000  0.0000   0.000000E+00         512001
  -4   4 -11    266.8    645.4  13   0   1  0.0000  0.0000  0.0000  0.0000  0.0000  0.0000  0.0000  0.0000   0.000000E+00         513001
  -4   4 -10    494.0    677.0  13   0   1  0.0000  0.0000  0.0000  0.0000  0.0000  0.0000  0.0000  0.0000   0.000000E+00         514001
  -4   4  -9   1199.1    636.8  13   0   1  0.0000  0.0000  0.0000  0.0000  0.0000  0.0000  0.0000  0.0000   0.000000E+00         515001
  -4   5 -12   -547.2    585.2  13   0   1  0.0000  0.0000  0.0000  0.0000  0.0000  0.0000  0.0000  0.0000   0.000000E+00         516001
  -4   5 -11   1370.3    687.4  13   0   1  0.0000  0.0000  0.0000  0.0000  0.0000  0.0000  0.0000  0.0000   0.000000E+00         517001
  -3  -8  10   4644.4    700.6  13   0   1  0.0000  0.0000  0.0000  0.0000  0.0000  0.0000  0.0000  0.0000   0.000000E+00         518001
  -3  -8  11   1995.8    626.1  13   0   1  0.0000  0.0000  0.0000  0.0000  0.0000  0.0000  0.0000  0.0000   0.000000E+00         519001
  -3  -8  12   1344.8    568.2  13   0   1  0.0000  0.0000  0.0000  0.0000  0.0000  0.0000  0.0000  0.0000   0.000000E+00         520001
  -3  -7   9   2448.6    656.3  13   0   1  0.0000  0.0000  0.0000  0.0000  0.0000  0.0000  0.0000  0.0000   0.000000E+00         521001
  -3  -7  10   1569.6    624.0  13   0   1  0.0000  0.0000  0.0000  0.0000  0.0000  0.0000  0.0000  0.0000   0.000000E+00         522001
  -3  -7  11   4089.3    669.1  13   0   1  0.0000  0.0000  0.0000  0.0000  0.0000  0.0000  0.0000  0.0000   0.000000E+00         523001
  -3  -6   7  12324.0    847.2  13   0   1  0.0000  0.0000  0.0000  0.0000  0.0000  0.0000  0.0000  0.0000   0.000000E+00         524001
  -3  -6   8    608.9    559.5  13   0   1  0.0000  0.0000  0.0000  0.0000  0.0000  0.0000  0.0000  0.0000   0.000000E+00         525001
  -3  -6   9   5207.1    667.6  13   0   1  0.0000  0.0000  0.0000  0.0000  0.0000  0.0000  0.0000  0.0000   0.000000E+00         526001
  -3  -5   5   2397.1    645.3  13   0   1  0.0000  0.0000  0.0000  0.0000  0.0000  0.0000  0.0000  0.0000   0.000000E+00         527001
  -3  -5   6  11451.9    861.0  13   0   1  0.0000  0.0000  0.0000  0.0000  0.0000  0.0000  0.0000  0.0000   0.000000E+00         528001
  -3  -5   7   4544.6    718.0  13   0   1  0.0000  0.0000  0.0000  0.0000  0.0000  0.0000  0.0000  0.0000   0.000000E+00         529001
  -3  -4   4   4719.8    839.7  13   0   1  0.0000  0.0000  0.0000  0.0000  0.0000  0.0000  0.0000  0.0000   0.000000E+00         530001
  -3  -4   5   3414.9    763.6  13   0   1  0.0000  0.0000  0.0000  0.0000  0.0000  0.0000  0.0000  0.0000   0.000000E+00         531001
  -3  -3   2   9795.4    897.9  13   0   1  0.0000  0.0000  0.0000  0.0000  0.0000  0.0000  0.0000  0.0000   0.000000E+00         532001
  -3  -3   3   3696.6    841.6  13   0   1  0.0000  0.0000  0.0000  0.0000  0.0000  0.0000  0.0000  0.0000   0.000000E+00         533001
  -3  -2   1   5107.3   1032.2  13   0   1  0.0000  0.0000  0.0000  0.0000  0.0000  0.0000  0.0000  0.0000   0.000000E+00         534001
  -3   0  -3 145140.0   2387.8  13   0   1  0.0000  0.0000  0.0000  0.0000  0.0000  0.0000  0.0000  0.0000   0.000000E+00         535001
  -3   1  -5  21495.9   1289.1  13   0   1  0.0000  0.0000  0.0000  0.0000  0.0000  0.0000  0.0000  0.0000   0.000000E+00         536001
  -3   1  -4  15664.7   1181.9  13   0   1  0.0000  0.0000  0.0000  0.0000  0.0000  0.0000  0.0000  0.0000   0.000000E+00         537001
  -3   2  -6  11222.5   1025.5  13   0   1  0.0000  0.0000  0.0000  0.0000  0.0000  0.0000  0.0000  0.0000   0.000000E+00         538001
  -3   3  -8   3762.0    825.3  13   0   1  0.0000  0.0000  0.0000  0.0000  0.0000  0.0000  0.0000  0.0000   0.000000E+00         539001
  -3   3  -7   8611.9    836.1  13   0   1  0.0000  0.0000  0.0000  0.0000  0.0000  0.0000  0.0000  0.0000   0.000000E+00         540001
  -3   4 -10   9327.4    855.3  13   0   1  0.0000  0.0000  0.0000  0.0000  0.0000  0.0000  0.0000  0.0000   0.000000E+00         541001
  -3   4  -9   2513.0    728.9  13   0   1  0.0000  0.0000  0.0000  0.0000  0.0000  0.0000  0.0000  0.0000   0.000000E+00         542001
  -3   5 -12   4005.0    719.0  13   0   1  0.0000  0.0000  0.0000  0.0000  0.0000  0.0000  0.0000  0.0000   0.000000E+00         543001
  -3   5 -11   2237.8    653.5  13   0   1  0.0000  0.0000  0.0000  0.0000  0.0000  0.0000  0.0000  0.0000   0.000000E+00         544001
  -3   5 -10   1760.4    624.2  13   0   1  0.0000  0.0000  0.0000  0.0000  0.0000  0.0000  0.0000  0.0000   0.000000E+00         545001
  -3   6 -13    810.3    595.9  13   0   1  0.0000  0.0000  0.0000  0.0000  0.0000  0.0000  0.0000  0.0000   0.000000E+00         546001
  -3   6 -12    224.4    559.8  13   0   1  0.0000  0.0000  0.0000  0.0000  0.0000  0.0000  0.0000  0.0000   0.000000E+00         547001
  -3   7 -14   1232.8    601.0  13   0   1  0.0000  0.0000  0.0000  0.0000  0.0000  0.0000  0.0000  0.0000   0.000000E+00         548001
  -3   7 -13    115.3    549.5  13   0   1  0.0000  0.0000  0.0000  0.0000  0.0000  0.0000  0.0000  0.0000   0.000000E+00         549001
  -2  -9  13   -183.6    474.0  13   0   1  0.0000  0.0000  0.0000  0.0000  0.0000  0.0000  0.0000  0.0000   0.000000E+00         550001
  -2  -8  11    196.0    492.1  13   0   1  0.0000  0.0000  0.0000  0.0000  0.0000  0.0000  0.0000  0.0000   0.000000E+00         551001
  -2  -8  12     83.3    473.2  13   0   1  0.0000  0.0000  0.0000  0.0000  0.0000  0.0000  0.0000  0.0000   0.000000E+00         552001
  -2  -8  13    763.9    516.3  13   0   1  0.0000  0.0000  0.0000  0.0000  0.0000  0.0000  0.0000  0.0000   0.000000E+00         553001
  -2  -7   9    807.2    555.9  13   0   1  0.0000  0.0000  0.0000  0.0000  0.0000  0.0000  0.0000  0.0000   0.000000E+00         554001
  -2  -7  10   4130.7    644.5  13   0   1  0.0000  0.0000  0.0000  0.0000  0.0000  0.0000  0.0000  0.0000   0.000000E+00         555001
  -2  -7  11   2415.1    610.4  13   0   1  0.0000  0.0000  0.0000  0.0000  0.0000  0.0000  0.0000  0.0000   0.000000E+00         556001
  -2  -6   8   2685.6    645.4  13   0   1  0.0000  0.0000  0.0000  0.0000  0.0000  0.0000  0.0000  0.0000   0.000000E+00         557001
  -2  -6   9   2786.1    630.3  13   0   1  0.0000  0.0000  0.0000  0.0000  0.0000  0.0000  0.0000  0.0000   0.000000E+00         558001
  -2  -5   6   2219.9    674.6  13   0   1  0.0000  0.0000  0.0000  0.0000  0.0000  0.0000  0.0000  0.0000   0.000000E+00         559001
  -2  -5   7   4571.9    672.3  13   0   1  0.0000  0.0000  0.0000  0.0000  0.0000  0.0000  0.0000  0.0000   0.000000E+00         560001
  -2  -4   5   4160.8    763.2  13   0   1  0.0000  0.0000  0.0000  0.0000  0.0000  0.0000  0.0000  0.0000   0.000000E+00         561001
  -2  -4   6   3316.9    695.8  13   0   1  0.0000  0.0000  0.0000  0.0000  0.0000  0.0000  0.0000  0.0000   0.000000E+00         562001
  -2  -3   3   7823.1    841.2  13   0   1  0.0000  0.0000  0.0000  0.0000  0.0000  0.0000  0.0000  0.0000   0.000000E+00         563001
  -2  -3   4   7875.9    843.6  13   0   1  0.0000  0.0000  0.0000  0.0000  0.0000  0.0000  0.0000  0.0000   0.000000E+00         564001
  -2  -2   2  40033.4   1214.6  13   0   1  0.0000  0.0000  0.0000  0.0000  0.0000  0.0000  0.0000  0.0000   0.000000E+00         565001
  -2  -1   0  19191.0   1415.0  13   0   1  0.0000  0.0000  0.0000  0.0000  0.0000  0.0000  0.0000  0.0000   0.000000E+00         566001
  -2   2  -5  43267.7   1230.1  13   0   1  0.0000  0.0000  0.0000  0.0000  0.0000  0.0000  0.0000  0.0000   0.000000E+00         567001
  -2   3  -7   9426.2    921.6  13   0   1  0.0000  0.0000  0.0000  0.0000  0.0000  0.0000  0.0000  0.0000   0.000000E+00         568001
  -2   3  -6  13909.9    891.7  13   0   1  0.0000  0.0000  0.0000  0.0000  0.0000  0.0000  0.0000  0.0000   0.000000E+00         569001
  -2   4  -9   1589.5    658.9  13   0   1  0.0000  0.0000  0.0000  0.0000  0.0000  0.0000  0.0000  0.0000   0.000000E+00         570001
  -2   4  -8   6327.6    810.8  13   0   1  0.0000  0.0000  0.0000  0.0000  0.0000  0.0000  0.0000  0.0000   0.000000E+00         571001
  -2   5 -11  10973.8    789.4  13   0   1  0.0000  0.0000  0.0000  0.0000  0.0000  0.0000  0.0000  0.0000   0.000000E+00         572001
  -2   5 -10   5820.0    763.8  13   0   1  0.0000  0.0000  0.0000  0.0000  0.0000  0.0000  0.0000  0.0000   0.000000E+00         573001
  -2   5  -9   2144.0    640.5  13   0   1  0.0000  0.0000  0.0000  0.0000  0.0000  0.0000  0.0000  0.0000   0.000000E+00         574001
  -2   6 -12   1590.4    598.8  13   0   1  0.0000  0.0000  0.0000  0.0000  0.0000  0.0000  0.0000  0.0000   0.000000E+00         575001
  -2   6 -11   2579.5    659.4  13   0   1  0.0000  0.0000  0.0000  0.0000  0.0000  0.0000  0.0000  0.0000   0.000000E+00         576001
  -2   7 -14    468.7    524.3  13   0   1  0.0000  0.0000  0.0000  0.0000  0.0000  0.0000  0.0000  0.0000   0.000000E+00         577001
  -2   7 -13   1438.6    622.7  13   0   1  0.0000  0.0000  0.0000  0.0000  0.0000  0.0000  0.0000  0.0000   0.000000E+00         578001
  -2   7 -12   1207.8    603.2  13   0   1  0.0000  0.0000  0.0000  0.0000  0.0000  0.0000  0.0000  0.0000   0.000000E+00         579001
  -2   8 -15    103.5    530.6  13   0   1  0.0000  0.0000  0.0000  0.0000  0.0000  0.0000  0.0000  0.0000   0.000000E+00         580001
  -2   8 -14    953.4    588.1  13   0   1  0.0000  0.0000  0.0000  0.0000  0.0000  0.0000  0.0000  0.0000   0.000000E+00         581001
  -1  -9  14   1416.9    605.8  13   0   1  0.0000  0.0000  0.0000  0.0000  0.0000  0.0000  0.0000  0.0000   0.000000E+00         582001
  -1  -9  15   1269.8    564.7  13   0   1  0.0000  0.0000  0.0000  0.0000  0.0000  0.0000  0.0000  0.0000   0.000000E+00         583001
  -1  -8  12   1400.8    557.8  13   0   1  0.0000  0.0000  0.0000  0.0000  0.0000  0.0000  0.0000  0.0000   0.000000E+00         584001
  -1  -8  13   1564.1    589.7  13   0   1  0.0000  0.0000  0.0000  0.0000  0.0000  0.0000  0.0000  0.0000   0.000000E+00         585001
  -1  -8  14    835.9    527.9  13   0   1  0.0000  0.0000  0.0000  0.0000  0.0000  0.0000  0.0000  0.0000   0.000000E+00         586001
  -1  -7  10   1698.8    597.7  13   0   1  0.0000  0.0000  0.0000  0.0000  0.0000  0.0000  0.0000  0.0000   0.000000E+00         587001
  -1  -7  11    506.6    542.0  13   0   1  0.0000  0.0000  0.0000  0.0000  0.0000  0.0000  0.0000  0.0000   0.000000E+00         588001
  -1  -7  12   1763.0    569.0  13   0   1  0.0000  0.0000  0.0000  0.0000  0.0000  0.0000  0.0000  0.0000   0.000000E+00         589001
  -1  -6   9   1319.5    590.9  13   0   1  0.0000  0.0000  0.0000  0.0000  0.0000  0.0000  0.0000  0.0000   0.000000E+00         590001
  -1  -6  10    471.6    510.4  13   0   1  0.0000  0.0000  0.0000  0.0000  0.0000  0.0000  0.0000  0.0000   0.000000E+00         591001
  -1  -5   7   6172.2    749.8  13   0   1  0.0000  0.0000  0.0000  0.0000  0.0000  0.0000  0.0000  0.0000   0.000000E+00         592001
  -1  -5   8   7397.5    697.0  13   0   1  0.0000  0.0000  0.0000  0.0000  0.0000  0.0000  0.0000  0.0000   0.000000E+00         593001
  -1  -4   6  14748.9    852.5  13   0   1  0.0000  0.0000  0.0000  0.0000  0.0000  0.0000  0.0000  0.0000   0.000000E+00         594001
  -1  -3   4   7415.1    851.8  13   0   1  0.0000  0.0000  0.0000  0.0000  0.0000  0.0000  0.0000  0.0000   0.000000E+00         595001
  -1  -2   3  25539.4   1064.1  13   0   1  0.0000  0.0000  0.0000  0.0000  0.0000  0.0000  0.0000  0.0000   0.000000E+00         596001
  -1  -1   1  12362.6   1296.4  13   0   1  0.0000  0.0000  0.0000  0.0000  0.0000  0.0000  0.0000  0.0000   0.000000E+00         597001
  -1   2  -4   6525.0    869.8  13   0   1  0.0000  0.0000  0.0000  0.0000  0.0000  0.0000  0.0000  0.0000   0.000000E+00         598001
  -1   3  -6   6280.4    764.0  13   0   1  0.0000  0.0000  0.0000  0.0000  0.0000  0.0000  0.0000  0.0000   0.000000E+00         599001
  -1   4  -8  12386.3    804.2  13   0   1  0.0000  0.0000  0.0000  0.0000  0.0000  0.0000  0.0000  0.0000   0.000000E+00         600001
  -1   4  -7   1943.3    632.3  13   0   1  0.0000  0.0000  0.0000  0.0000  0.0000  0.0000  0.0000  0.0000   0.000000E+00         601001
  -1   5 -10   2196.8    616.6  13   0   1  0.0000  0.0000  0.0000  0.0000  0.0000  0.0000  0.0000  0.0000   0.000000E+00         602001
  -1   5  -9   2880.0    641.7  13   0   1  0.0000  0.0000  0.0000  0.0000  0.0000  0.0000  0.0000  0.0000   0.000000E+00         603001
  -1   6 -12   3032.1    645.0  13   0   1  0.0000  0.0000  0.0000  0.0000  0.0000  0.0000  0.0000  0.0000   0.000000E+00         604001
  -1   6 -11   1239.3    612.5  13   0   1  0.0000  0.0000  0.0000  0.0000  0.0000  0.0000  0.0000  0.0000   0.000000E+00         605001
  -1   6 -10    651.8    571.1  13   0   1  0.0000  0.0000  0.0000  0.0000  0.0000  0.0000  0.0000  0.0000   0.000000E+00         606001
  -1   7 -13   1376.3    590.3  13   0   1  0.0000  0.0000  0.0000  0.0000  0.0000  0.0000  0.0000  0.0000   0.000000E+00         607001
  -1   7 -12    417.2    541.8  13   0   1  0.0000  0.0000  0.0000  0.0000  0.0000  0.0000  0.0000  0.0000   0.000000E+00         608001
  -1   8 -15    882.5    576.2  13   0   1  0.0000  0.0000  0.0000  0.0000  0.0000  0.0000  0.0000  0.0000   0.000000E+00         609001
  -1   8 -14    556.0    538.9  13   0   1  0.0000  0.0000  0.0000  0.0000  0.0000  0.0000  0.0000  0.0000   0.000000E+00         610001
  -1   8 -13    208.8    530.6  13   0   1  0.0000  0.0000  0.0000  0.0000  0.0000  0.0000  0.0000  0.0000   0.000000E+00         611001
  -1   9 -15     71.6    510.7  13   0   1  0.0000  0.0000  0.0000  0.0000  0.0000  0.0000  0.0000  0.0000   0.000000E+00         612001
  -1   9 -14   -170.7    485.5  13   0   1  0.0000  0.0000  0.0000  0.0000  0.0000  0.0000  0.0000  0.0000   0.000000E+00         613001
   0  -9  14     36.2    478.7  13   0   1  0.0000  0.0000  0.0000  0.0000  0.0000  0.0000  0.0000  0.0000   0.000000E+00         614001
   0  -9  15   -180.3    443.2  13   0   1  0.0000  0.0000  0.0000  0.0000  0.0000  0.0000  0.0000  0.0000   0.000000E+00         615001
   0  -8  13    594.5    494.9  13   0   1  0.0000  0.0000  0.0000  0.0000  0.0000  0.0000  0.0000  0.0000   0.000000E+00         616001
   0  -8  14    545.3    491.5  13   0   1  0.0000  0.0000  0.0000  0.0000  0.0000  0.0000  0.0000  0.0000   0.000000E+00         617001
   0  -8  15    959.2    532.4  13   0   1  0.0000  0.0000  0.0000  0.0000  0.0000  0.0000  0.0000  0.0000   0.000000E+00         618001
   0  -7  11    877.0    544.8  13   0   1  0.0000  0.0000  0.0000  0.0000  0.0000  0.0000  0.0000  0.0000   0.000000E+00         619001
   0  -7  12    -33.8    465.9  13   0   1  0.0000  0.0000  0.0000  0.0000  0.0000  0.0000  0.0000  0.0000   0.000000E+00         620001
   0  -7  13    488.0    491.2  13   0   1  0.0000  0.0000  0.0000  0.0000  0.0000  0.0000  0.0000  0.0000   0.000000E+00         621001
   0  -6  10   3809.6    663.5  13   0   1  0.0000  0.0000  0.0000  0.0000  0.0000  0.0000  0.0000  0.0000   0.000000E+00         622001
   0  -6  11    612.3    510.1  13   0   1  0.0000  0.0000  0.0000  0.0000  0.0000  0.0000  0.0000  0.0000   0.000000E+00         623001
   0  -5   8   7146.3    699.7  13   0   1  0.0000  0.0000  0.0000  0.0000  0.0000  0.0000  0.0000  0.0000   0.000000E+00         624001
   0  -5   9   4032.3    620.5  13   0   1  0.0000  0.0000  0.0000  0.0000  0.0000  0.0000  0.0000  0.0000   0.000000E+00         625001
   0  -4   7  47754.9   1012.6  13   0   1  0.0000  0.0000  0.0000  0.0000  0.0000  0.0000  0.0000  0.0000   0.000000E+00         626001
   0  -3   5   2483.8    692.3  13   0   1  0.0000  0.0000  0.0000  0.0000  0.0000  0.0000  0.0000  0.0000   0.000000E+00         627001
   0  -2   3  91607.6   1356.2  13   0   1  0.0000  0.0000  0.0000  0.0000  0.0000  0.0000  0.0000  0.0000   0.000000E+00         628001
   0   2  -3  89101.1   1348.5  13   0   1  0.0000  0.0000  0.0000  0.0000  0.0000  0.0000  0.0000  0.0000   0.000000E+00         629001
   0   3  -5   1484.7    627.3  13   0   1  0.0000  0.0000  0.0000  0.0000  0.0000  0.0000  0.0000  0.0000   0.000000E+00         630001
   0   4  -7  35640.1    974.7  13   0   1  0.0000  0.0000  0.0000  0.0000  0.0000  0.0000  0.0000  0.0000   0.000000E+00         631001
   0   4  -6  12237.1    784.3  13   0   1  0.0000  0.0000  0.0000  0.0000  0.0000  0.0000  0.0000  0.0000   0.000000E+00         632001
   0   5  -9   4111.0    636.9  13   0   1  0.0000  0.0000  0.0000  0.0000  0.0000  0.0000  0.0000  0.0000   0.000000E+00         633001
   0   5  -8   4380.7    620.8  13   0   1  0.0000  0.0000  0.0000  0.0000  0.0000  0.0000  0.0000  0.0000   0.000000E+00         634001
   0   6 -11    -90.3    419.8  13   0   1  0.0000  0.0000  0.0000  0.0000  0.0000  0.0000  0.0000  0.0000   0.000000E+00         635001
   0   6 -10   1760.2    535.4  13   0   1  0.0000  0.0000  0.0000  0.0000  0.0000  0.0000  0.0000  0.0000   0.000000E+00         636001
   0   6  -9   1620.0    568.7  13   0   1  0.0000  0.0000  0.0000  0.0000  0.0000  0.0000  0.0000  0.0000   0.000000E+00         637001
   0   7 -12    671.0    518.3  13   0   1  0.0000  0.0000  0.0000  0.0000  0.0000  0.0000  0.0000  0.0000   0.000000E+00         638001
   0   7 -11   1210.7    588.6  13   0   1  0.0000  0.0000  0.0000  0.0000  0.0000  0.0000  0.0000  0.0000   0.000000E+00         639001
   0   8 -14    850.0    540.6  13   0   1  0.0000  0.0000  0.0000  0.0000  0.0000  0.0000  0.0000  0.0000   0.000000E+00         640001
   0   8 -13    289.0    515.3  13   0   1  0.0000  0.0000  0.0000  0.0000  0.0000  0.0000  0.0000  0.0000   0.000000E+00         641001
   0   8 -12    581.4    546.9  13   0   1  0.0000  0.0000  0.0000  0.0000  0.0000  0.0000  0.0000  0.0000   0.000000E+00         642001
   0   9 -15    496.1    517.0  13   0   1  0.0000  0.0000  0.0000  0.0000  0.0000  0.0000  0.0000  0.0000   0.000000E+00         643001
   0   9 -14   -451.3    417.7  13   0   1  0.0000  0.0000  0.0000  0.0000  0.0000  0.0000  0.0000  0.0000   0.000000E+00         644001
   1  -9  15    145.6    471.6  13   0   1  0.0000  0.0000  0.0000  0.0000  0.0000  0.0000  0.0000  0.0000   0.000000E+00         645001
   1  -8  14    256.6    482.8  13   0   1  0.0000  0.0000  0.0000  0.0000  0.0000  0.0000  0.0000  0.0000   0.000000E+00         646001
   1  -8  15    934.3    538.9  13   0   1  0.0000  0.0000  0.0000  0.0000  0.0000  0.0000  0.0000  0.0000   0.000000E+00         647001
   1  -8  16    605.2    520.3  13   0   1  0.0000  0.0000  0.0000  0.0000  0.0000  0.0000  0.0000  0.0000   0.000000E+00         648001
   1  -7  12   1305.0    546.3  13   0   1  0.0000  0.0000  0.0000  0.0000  0.0000  0.0000  0.0000  0.0000   0.000000E+00         649001
   1  -7  13    490.8    479.5  13   0   1  0.0000  0.0000  0.0000  0.0000  0.0000  0.0000  0.0000  0.0000   0.000000E+00         650001
   1  -7  14   1449.4    552.3  13   0   1  0.0000  0.0000  0.0000  0.0000  0.0000  0.0000  0.0000  0.0000   0.000000E+00         651001
   1  -6  11   1470.1    559.3  13   0   1  0.0000  0.0000  0.0000  0.0000  0.0000  0.0000  0.0000  0.0000   0.000000E+00         652001
   1  -6  12   3236.6    646.9  13   0   1  0.0000  0.0000  0.0000  0.0000  0.0000  0.0000  0.0000  0.0000   0.000000E+00         653001
   1  -5   9   4767.5    669.2  13   0   1  0.0000  0.0000  0.0000  0.0000  0.0000  0.0000  0.0000  0.0000   0.000000E+00         654001
   1  -5  10   2058.8    563.4  13   0   1  0.0000  0.0000  0.0000  0.0000  0.0000  0.0000  0.0000  0.0000   0.000000E+00         655001
   1  -4   7   2509.2    641.6  13   0   1  0.0000  0.0000  0.0000  0.0000  0.0000  0.0000  0.0000  0.0000   0.000000E+00         656001
   1  -4   8  13812.0    787.4  13   0   1  0.0000  0.0000  0.0000  0.0000  0.0000  0.0000  0.0000  0.0000   0.000000E+00         657001
   1  -3   6   7873.6    799.2  13   0   1  0.0000  0.0000  0.0000  0.0000  0.0000  0.0000  0.0000  0.0000   0.000000E+00         658001
   1  -2   4   7257.1    888.3  13   0   1  0.0000  0.0000  0.0000  0.0000  0.0000  0.0000  0.0000  0.0000   0.000000E+00         659001
   1   1  -1  13392.5   1189.2  13   0   1  0.0000  0.0000  0.0000  0.0000  0.0000  0.0000  0.0000  0.0000   0.000000E+00         660001
   1   2  -2  40521.9   1127.2  13   0   1  0.0000  0.0000  0.0000  0.0000  0.0000  0.0000  0.0000  0.0000   0.000000E+00         661001
   1   3  -4   6299.4    744.0  13   0   1  0.0000  0.0000  0.0000  0.0000  0.0000  0.0000  0.0000  0.0000   0.000000E+00         662001
   1   4  -6  15088.9    770.6  13   0   1  0.0000  0.0000  0.0000  0.0000  0.0000  0.0000  0.0000  0.0000   0.000000E+00         663001
   1   5  -8   5939.5    685.5  13   0   1  0.0000  0.0000  0.0000  0.0000  0.0000  0.0000  0.0000  0.0000   0.000000E+00         664001
   1   5  -7   3804.5    616.2  13   0   1  0.0000  0.0000  0.0000  0.0000  0.0000  0.0000  0.0000  0.0000   0.000000E+00         665001
   1   6 -10    991.3    529.2  13   0   1  0.0000  0.0000  0.0000  0.0000  0.0000  0.0000  0.0000  0.0000   0.000000E+00         666001
   1   6  -9   1669.5    600.1  13   0   1  0.0000  0.0000  0.0000  0.0000  0.0000  0.0000  0.0000  0.0000   0.000000E+00         667001
   1   6  -8   2334.8    600.5  13   0   1  0.0000  0.0000  0.0000  0.0000  0.0000  0.0000  0.0000  0.0000   0.000000E+00         668001
   1   7 -12   1625.9    565.2  13   0   1  0.0000  0.0000  0.0000  0.0000  0.0000  0.0000  0.0000  0.0000   0.000000E+00         669001
   1   7 -11   1040.2    572.3  13   0   1  0.0000  0.0000  0.0000  0.0000  0.0000  0.0000  0.0000  0.0000   0.000000E+00         670001
   1   7 -10   1082.9    583.1  13   0   1  0.0000  0.0000  0.0000  0.0000  0.0000  0.0000  0.0000  0.0000   0.000000E+00         671001
   1   8 -13    344.1    483.0  13   0   1  0.0000  0.0000  0.0000  0.0000  0.0000  0.0000  0.0000  0.0000   0.000000E+00         672001
   1   8 -12    876.9    539.0  13   0   1  0.0000  0.0000  0.0000  0.0000  0.0000  0.0000  0.0000  0.0000   0.000000E+00         673001
   1   8 -11    112.2    467.1  13   0   1  0.0000  0.0000  0.0000  0.0000  0.0000  0.0000  0.0000  0.0000   0.000000E+00         674001
   1   9 -15   1702.4    584.7  13   0   1  0.0000  0.0000  0.0000  0.0000  0.0000  0.0000  0.0000  0.0000   0.000000E+00         675001
   1   9 -14    506.9    479.4  13   0   1  0.0000  0.0000  0.0000  0.0000  0.0000  0.0000  0.0000  0.0000   0.000000E+00         676001
   1   9 -13   1108.3    601.6  13   0   1  0.0000  0.0000  0.0000  0.0000  0.0000  0.0000  0.0000  0.0000   0.000000E+00         677001
   2  -8  15    412.9    508.0  13   0   1  0.0000  0.0000  0.0000  0.0000  0.0000  0.0000  0.0000  0.0000   0.000000E+00         678001
   2  -7  13    985.1    575.6  13   0   1  0.0000  0.0000  0.0000  0.0000  0.0000  0.0000  0.0000  0.0000   0.000000E+00         679001
   2  -7  14   1115.8    581.8  13   0   1  0.0000  0.0000  0.0000  0.0000  0.0000  0.0000  0.0000  0.0000   0.000000E+00         680001
   2  -7  15    711.4    531.1  13   0   1  0.0000  0.0000  0.0000  0.0000  0.0000  0.0000  0.0000  0.0000   0.000000E+00         681001
   2  -6  11   2566.4    607.3  13   0   1  0.0000  0.0000  0.0000  0.0000  0.0000  0.0000  0.0000  0.0000   0.000000E+00         682001
   2  -6  12   2294.5    645.2  13   0   1  0.0000  0.0000  0.0000  0.0000  0.0000  0.0000  0.0000  0.0000   0.000000E+00         683001
   2  -6  13   1518.2    571.6  13   0   1  0.0000  0.0000  0.0000  0.0000  0.0000  0.0000  0.0000  0.0000   0.000000E+00         684001
   2  -5  10   5505.4    717.3  13   0   1  0.0000  0.0000  0.0000  0.0000  0.0000  0.0000  0.0000  0.0000   0.000000E+00         685001
   2  -5  11  10849.2    762.4  13   0   1  0.0000  0.0000  0.0000  0.0000  0.0000  0.0000  0.0000  0.0000   0.000000E+00         686001
   2  -4   8   5649.5    754.5  13   0   1  0.0000  0.0000  0.0000  0.0000  0.0000  0.0000  0.0000  0.0000   0.000000E+00         687001
   2  -4   9   2855.9    676.0  13   0   1  0.0000  0.0000  0.0000  0.0000  0.0000  0.0000  0.0000  0.0000   0.000000E+00         688001
   2  -3   7   8393.9    841.4  13   0   1  0.0000  0.0000  0.0000  0.0000  0.0000  0.0000  0.0000  0.0000   0.000000E+00         689001
   2  -2   5  35528.9   1156.5  13   0   1  0.0000  0.0000  0.0000  0.0000  0.0000  0.0000  0.0000  0.0000   0.000000E+00         690001
   2  -1   4  28100.9   1296.7  13   0   1  0.0000  0.0000  0.0000  0.0000  0.0000  0.0000  0.0000  0.0000   0.000000E+00         691001
   2   0   2 181577.0   2682.3  13   0   1  0.0000  0.0000  0.0000  0.0000  0.0000  0.0000  0.0000  0.0000   0.000000E+00         692001
   2   1   0  16137.9   1407.4  13   0   1  0.0000  0.0000  0.0000  0.0000  0.0000  0.0000  0.0000  0.0000   0.000000E+00         693001
   2   2  -2  43237.3   1225.1  13   0   1  0.0000  0.0000  0.0000  0.0000  0.0000  0.0000  0.0000  0.0000   0.000000E+00         694001
   2   3  -3  10646.8    926.5  13   0   1  0.0000  0.0000  0.0000  0.0000  0.0000  0.0000  0.0000  0.0000   0.000000E+00         695001
   2   4  -5   4559.3    692.6  13   0   1  0.0000  0.0000  0.0000  0.0000  0.0000  0.0000  0.0000  0.0000   0.000000E+00         696001
   2   5  -7   5801.2    723.5  13   0   1  0.0000  0.0000  0.0000  0.0000  0.0000  0.0000  0.0000  0.0000   0.000000E+00         697001
   2   5  -6   2054.4    634.4  13   0   1  0.0000  0.0000  0.0000  0.0000  0.0000  0.0000  0.0000  0.0000   0.000000E+00         698001
   2   6  -9   3326.6    640.7  13   0   1  0.0000  0.0000  0.0000  0.0000  0.0000  0.0000  0.0000  0.0000   0.000000E+00         699001
   2   6  -8   2585.0    619.8  13   0   1  0.0000  0.0000  0.0000  0.0000  0.0000  0.0000  0.0000  0.0000   0.000000E+00         700001
   2   6  -7   2670.5    618.3  13   0   1  0.0000  0.0000  0.0000  0.0000  0.0000  0.0000  0.0000  0.0000   0.000000E+00         701001
   2   7 -11   2087.4    565.0  13   0   1  0.0000  0.0000  0.0000  0.0000  0.0000  0.0000  0.0000  0.0000   0.000000E+00         702001
   2   7 -10   3600.9    618.8  13   0   1  0.0000  0.0000  0.0000  0.0000  0.0000  0.0000  0.0000  0.0000   0.000000E+00         703001
   2   7  -9   1180.7    554.4  13   0   1  0.0000  0.0000  0.0000  0.0000  0.0000  0.0000  0.0000  0.0000   0.000000E+00         704001
   2   8 -12    979.9    528.4  13   0   1  0.0000  0.0000  0.0000  0.0000  0.0000  0.0000  0.0000  0.0000   0.000000E+00         705001
   2   8 -11    190.0    462.5  13   0   1  0.0000  0.0000  0.0000  0.0000  0.0000  0.0000  0.0000  0.0000   0.000000E+00         706001
   2   8 -10    646.5    496.9  13   0   1  0.0000  0.0000  0.0000  0.0000  0.0000  0.0000  0.0000  0.0000   0.000000E+00         707001
   2   9 -13   -288.5    427.5  13   0   1  0.0000  0.0000  0.0000  0.0000  0.0000  0.0000  0.0000  0.0000   0.000000E+00         708001
   2   9 -12   1063.4    537.5  13   0   1  0.0000  0.0000  0.0000  0.0000  0.0000  0.0000  0.0000  0.0000   0.000000E+00         709001
   3  -7  14   1005.8    561.3  13   0   1  0.0000  0.0000  0.0000  0.0000  0.0000  0.0000  0.0000  0.0000   0.000000E+00         710001
   3  -6  12    210.9    490.5  13   0   1  0.0000  0.0000  0.0000  0.0000  0.0000  0.0000  0.0000  0.0000   0.000000E+00         711001
   3  -6  13   1245.7    575.7  13   0   1  0.0000  0.0000  0.0000  0.0000  0.0000  0.0000  0.0000  0.0000   0.000000E+00         712001
   3  -6  14   1479.4    578.6  13   0   1  0.0000  0.0000  0.0000  0.0000  0.0000  0.0000  0.0000  0.0000   0.000000E+00         713001
   3  -5  11   1497.0    621.4  13   0   1  0.0000  0.0000  0.0000  0.0000  0.0000  0.0000  0.0000  0.0000   0.000000E+00         714001
   3  -5  12   2504.9    639.0  13   0   1  0.0000  0.0000  0.0000  0.0000  0.0000  0.0000  0.0000  0.0000   0.000000E+00         715001
   3  -4   9   2278.0    663.1  13   0   1  0.0000  0.0000  0.0000  0.0000  0.0000  0.0000  0.0000  0.0000   0.000000E+00         716001
   3  -4  10   5522.5    728.3  13   0   1  0.0000  0.0000  0.0000  0.0000  0.0000  0.0000  0.0000  0.0000   0.000000E+00         717001
   3  -3   7   4322.9    693.7  13   0   1  0.0000  0.0000  0.0000  0.0000  0.0000  0.0000  0.0000  0.0000   0.000000E+00         718001
   3  -3   8   2720.1    780.7  13   0   1  0.0000  0.0000  0.0000  0.0000  0.0000  0.0000  0.0000  0.0000   0.000000E+00         719001
   3  -3   9  20794.6    941.8  13   0   1  0.0000  0.0000  0.0000  0.0000  0.0000  0.0000  0.0000  0.0000   0.000000E+00         720001
   3  -2   6   6178.3    871.2  13   0   1  0.0000  0.0000  0.0000  0.0000  0.0000  0.0000  0.0000  0.0000   0.000000E+00         721001
   3  -2   7   4434.9    863.8  13   0   1  0.0000  0.0000  0.0000  0.0000  0.0000  0.0000  0.0000  0.0000   0.000000E+00         722001
   3  -1   5  19632.5   1288.1  13   0   1  0.0000  0.0000  0.0000  0.0000  0.0000  0.0000  0.0000  0.0000   0.000000E+00         723001
   3   0   3 132345.0   2316.9  13   0   1  0.0000  0.0000  0.0000  0.0000  0.0000  0.0000  0.0000  0.0000   0.000000E+00         724001
   3   1   1  42160.6   1713.2  13   0   1  0.0000  0.0000  0.0000  0.0000  0.0000  0.0000  0.0000  0.0000   0.000000E+00         725001
   3   2  -1   4579.9    986.0  13   0   1  0.0000  0.0000  0.0000  0.0000  0.0000  0.0000  0.0000  0.0000   0.000000E+00         726001
   3   3  -3   2392.2    740.0  13   0   1  0.0000  0.0000  0.0000  0.0000  0.0000  0.0000  0.0000  0.0000   0.000000E+00         727001
   3   3  -2  12973.8    970.8  13   0   1  0.0000  0.0000  0.0000  0.0000  0.0000  0.0000  0.0000  0.0000   0.000000E+00         728001
   3   4  -4   3115.0    714.4  13   0   1  0.0000  0.0000  0.0000  0.0000  0.0000  0.0000  0.0000  0.0000   0.000000E+00         729001
   3   4  -3   8184.9    751.4  13   0   1  0.0000  0.0000  0.0000  0.0000  0.0000  0.0000  0.0000  0.0000   0.000000E+00         730001
   3   5  -6  11349.7    807.2  13   0   1  0.0000  0.0000  0.0000  0.0000  0.0000  0.0000  0.0000  0.0000   0.000000E+00         731001
   3   5  -5   1241.2    627.8  13   0   1  0.0000  0.0000  0.0000  0.0000  0.0000  0.0000  0.0000  0.0000   0.000000E+00         732001
   3   6  -8    557.9    560.5  13   0   1  0.0000  0.0000  0.0000  0.0000  0.0000  0.0000  0.0000  0.0000   0.000000E+00         733001
   3   6  -7  12562.1    807.3  13   0   1  0.0000  0.0000  0.0000  0.0000  0.0000  0.0000  0.0000  0.0000   0.000000E+00         734001
   3   6  -6   3613.6    638.6  13   0   1  0.0000  0.0000  0.0000  0.0000  0.0000  0.0000  0.0000  0.0000   0.000000E+00         735001
   3   7 -10    534.1    514.0  13   0   1  0.0000  0.0000  0.0000  0.0000  0.0000  0.0000  0.0000  0.0000   0.000000E+00         736001
   3   7  -9   1436.8    578.2  13   0   1  0.0000  0.0000  0.0000  0.0000  0.0000  0.0000  0.0000  0.0000   0.000000E+00         737001
   3   7  -8   3224.2    645.5  13   0   1  0.0000  0.0000  0.0000  0.0000  0.0000  0.0000  0.0000  0.0000   0.000000E+00         738001
   3   8 -12    938.8    540.1  13   0   1  0.0000  0.0000  0.0000  0.0000  0.0000  0.0000  0.0000  0.0000   0.000000E+00         739001
   3   8 -11    264.4    482.2  13   0   1  0.0000  0.0000  0.0000  0.0000  0.0000  0.0000  0.0000  0.0000   0.000000E+00         740001
   3   8 -10   4075.3    651.5  13   0   1  0.0000  0.0000  0.0000  0.0000  0.0000  0.0000  0.0000  0.0000   0.000000E+00         741001
   3   8  -9   1675.2    568.3  13   0   1  0.0000  0.0000  0.0000  0.0000  0.0000  0.0000  0.0000  0.0000   0.000000E+00         742001
   4  -5  11   1083.0    530.9  13   0   1  0.0000  0.0000  0.0000  0.0000  0.0000  0.0000  0.0000  0.0000   0.000000E+00         743001
   4  -5  12    182.1    580.6  13   0   1  0.0000  0.0000  0.0000  0.0000  0.0000  0.0000  0.0000  0.0000   0.000000E+00         744001
   4  -4  10   1875.6    667.5  13   0   1  0.0000  0.0000  0.0000  0.0000  0.0000  0.0000  0.0000  0.0000   0.000000E+00         745001
   4  -4  11   2265.9    721.5  13   0   1  0.0000  0.0000  0.0000  0.0000  0.0000  0.0000  0.0000  0.0000   0.000000E+00         746001
   4  -4  12   2658.4    746.0  13   0   1  0.0000  0.0000  0.0000  0.0000  0.0000  0.0000  0.0000  0.0000   0.000000E+00         747001
   4  -3   8   1285.1    625.7  13   0   1  0.0000  0.0000  0.0000  0.0000  0.0000  0.0000  0.0000  0.0000   0.000000E+00         748001
   4  -3   9   5452.3    845.0  13   0   1  0.0000  0.0000  0.0000  0.0000  0.0000  0.0000  0.0000  0.0000   0.000000E+00         749001
   4  -3  10   2496.6    738.6  13   0   1  0.0000  0.0000  0.0000  0.0000  0.0000  0.0000  0.0000  0.0000   0.000000E+00         750001
   4  -2   7   3495.6    882.6  13   0   1  0.0000  0.0000  0.0000  0.0000  0.0000  0.0000  0.0000  0.0000   0.000000E+00         751001
   4  -2   8   5623.0   1001.8  13   0   1  0.0000  0.0000  0.0000  0.0000  0.0000  0.0000  0.0000  0.0000   0.000000E+00         752001
   4  -1   6  10604.3   1284.7  13   0   1  0.0000  0.0000  0.0000  0.0000  0.0000  0.0000  0.0000  0.0000   0.000000E+00         753001
   4   0   4  18439.9   1731.6  13   0   1  0.0000  0.0000  0.0000  0.0000  0.0000  0.0000  0.0000  0.0000   0.000000E+00         754001
   4   1   2  24249.8   1817.8  13   0   1  0.0000  0.0000  0.0000  0.0000  0.0000  0.0000  0.0000  0.0000   0.000000E+00         755001
   4   2   0   5421.0   1163.2  13   0   1  0.0000  0.0000  0.0000  0.0000  0.0000  0.0000  0.0000  0.0000   0.000000E+00         756001
   4   3  -2   3252.0    910.5  13   0   1  0.0000  0.0000  0.0000  0.0000  0.0000  0.0000  0.0000  0.0000   0.000000E+00         757001
   4   3  -1   1465.2    787.6  13   0   1  0.0000  0.0000  0.0000  0.0000  0.0000  0.0000  0.0000  0.0000   0.000000E+00         758001
   4   4  -4   5081.0    819.3  13   0   1  0.0000  0.0000  0.0000  0.0000  0.0000  0.0000  0.0000  0.0000   0.000000E+00         759001
   4   4  -3   3738.9    843.5  13   0   1  0.0000  0.0000  0.0000  0.0000  0.0000  0.0000  0.0000  0.0000   0.000000E+00         760001
   4   5  -5   5020.4    794.2  13   0   1  0.0000  0.0000  0.0000  0.0000  0.0000  0.0000  0.0000  0.0000   0.000000E+00         761001
   4   5  -4   1917.6    695.4  13   0   1  0.0000  0.0000  0.0000  0.0000  0.0000  0.0000  0.0000  0.0000   0.000000E+00         762001
   4   6  -7   2088.6    667.5  13   0   1  0.0000  0.0000  0.0000  0.0000  0.0000  0.0000  0.0000  0.0000   0.000000E+00         763001
   4   6  -6    366.1    604.8  13   0   1  0.0000  0.0000  0.0000  0.0000  0.0000  0.0000  0.0000  0.0000   0.000000E+00         764001
   4   6  -5   1786.4    601.7  13   0   1  0.0000  0.0000  0.0000  0.0000  0.0000  0.0000  0.0000  0.0000   0.000000E+00         765001
   4   7  -8   1580.9    648.5  13   0   1  0.0000  0.0000  0.0000  0.0000  0.0000  0.0000  0.0000  0.0000   0.000000E+00         766001
   4   7  -7    105.8    575.6  13   0   1  0.0000  0.0000  0.0000  0.0000  0.0000  0.0000  0.0000  0.0000   0.000000E+00         767001
   5  -2   8   1363.3    811.7  13   0   1  0.0000  0.0000  0.0000  0.0000  0.0000  0.0000  0.0000  0.0000   0.000000E+00         768001
   5  -1   7    406.8   1027.9  13   0   1  0.0000  0.0000  0.0000  0.0000  0.0000  0.0000  0.0000  0.0000   0.000000E+00         769001
   5   0   5   4019.4   1429.7  13   0   1  0.0000  0.0000  0.0000  0.0000  0.0000  0.0000  0.0000  0.0000   0.000000E+00         770001
   5   0   6   6031.7   1397.6  13   0   1  0.0000  0.0000  0.0000  0.0000  0.0000  0.0000  0.0000  0.0000   0.000000E+00         771001
   5   1   3  24429.4   1784.8  13   0   1  0.0000  0.0000  0.0000  0.0000  0.0000  0.0000  0.0000  0.0000   0.000000E+00         772001
   5   2   1  12353.2   1370.1  13   0   1  0.0000  0.0000  0.0000  0.0000  0.0000  0.0000  0.0000  0.0000   0.000000E+00         773001
   5   3  -1   7770.0   1087.6  13   0   1  0.0000  0.0000  0.0000  0.0000  0.0000  0.0000  0.0000  0.0000   0.000000E+00         774001
   5   3   0   6783.1   1032.6  13   0   1  0.0000  0.0000  0.0000  0.0000  0.0000  0.0000  0.0000  0.0000   0.000000E+00         775001
   5   4  -3   3062.0    852.3  13   0   1  0.0000  0.0000  0.0000  0.0000  0.0000  0.0000  0.0000  0.0000   0.000000E+00         776001
   5   4  -2   2231.3    888.8  13   0   1  0.0000  0.0000  0.0000  0.0000  0.0000  0.0000  0.0000  0.0000   0.000000E+00         777001
  -5  -4   2   2119.0    730.1  14   0   1  0.0000  0.0000  0.0000  0.0000  0.0000  0.0000  0.0000  0.0000   0.000000E+00         778001
  -5  -4   3   2720.7    884.2  14   0   1  0.0000  0.0000  0.0000  0.0000  0.0000  0.0000  0.0000  0.0000   0.000000E+00         779001
  -5  -4   4   2354.2    842.3  14   0   1  0.0000  0.0000  0.0000  0.0000  0.0000  0.0000  0.0000  0.0000   0.000000E+00         780001
  -5  -3   1   4265.6    954.3  14   0   1  0.0000  0.0000  0.0000  0.0000  0.0000  0.0000  0.0000  0.0000   0.000000E+00         781001
  -5  -3   2   3779.4    981.4  14   0   1  0.0000  0.0000  0.0000  0.0000  0.0000  0.0000  0.0000  0.0000   0.000000E+00         782001
  -5  -2  -1   8620.7   1118.3  14   0   1  0.0000  0.0000  0.0000  0.0000  0.0000  0.0000  0.0000  0.0000   0.000000E+00         783001
  -5  -2   0  10220.2   1245.6  14   0   1  0.0000  0.0000  0.0000  0.0000  0.0000  0.0000  0.0000  0.0000   0.000000E+00         784001
  -5   0  -5  10169.4   1465.6  14   0   1  0.0000  0.0000  0.0000  0.0000  0.0000  0.0000  0.0000  0.0000   0.000000E+00         785001
  -5   1  -7   4590.5   1127.9  14   0   1  0.0000  0.0000  0.0000  0.0000  0.0000  0.0000  0.0000  0.0000   0.000000E+00         786001
  -5   1  -6   8733.4   1223.2  14   0   1  0.0000  0.0000  0.0000  0.0000  0.0000  0.0000  0.0000  0.0000   0.000000E+00         787001
  -5   2  -8   2050.8    935.8  14   0   1  0.0000  0.0000  0.0000  0.0000  0.0000  0.0000  0.0000  0.0000   0.000000E+00         788001
  -5   2  -7   2636.6    803.2  14   0   1  0.0000  0.0000  0.0000  0.0000  0.0000  0.0000  0.0000  0.0000   0.000000E+00         789001
  -4  -7   8    604.4    638.2  14   0   1  0.0000  0.0000  0.0000  0.0000  0.0000  0.0000  0.0000  0.0000   0.000000E+00         790001
  -4  -6   7   3596.2    763.3  14   0   1  0.0000  0.0000  0.0000  0.0000  0.0000  0.0000  0.0000  0.0000   0.000000E+00         791001
  -4  -6   8    958.4    646.6  14   0   1  0.0000  0.0000  0.0000  0.0000  0.0000  0.0000  0.0000  0.0000   0.000000E+00         792001
  -4  -6   9    404.1    583.0  14   0   1  0.0000  0.0000  0.0000  0.0000  0.0000  0.0000  0.0000  0.0000   0.000000E+00         793001
  -4  -5   5   3716.1    823.8  14   0   1  0.0000  0.0000  0.0000  0.0000  0.0000  0.0000  0.0000  0.0000   0.000000E+00         794001
  -4  -5   6   3401.8    814.5  14   0   1  0.0000  0.0000  0.0000  0.0000  0.0000  0.0000  0.0000  0.0000   0.000000E+00         795001
  -4  -5   7   3947.9    780.5  14   0   1  0.0000  0.0000  0.0000  0.0000  0.0000  0.0000  0.0000  0.0000   0.000000E+00         796001
  -4  -4   3     82.7    663.3  14   0   1  0.0000  0.0000  0.0000  0.0000  0.0000  0.0000  0.0000  0.0000   0.000000E+00         797001
  -4  -4   4   4541.4    899.1  14   0   1  0.0000  0.0000  0.0000  0.0000  0.0000  0.0000  0.0000  0.0000   0.000000E+00         798001
  -4  -4   5   2946.2    849.3  14   0   1  0.0000  0.0000  0.0000  0.0000  0.0000  0.0000  0.0000  0.0000   0.000000E+00         799001
  -4  -3   2   3509.4    957.0  14   0   1  0.0000  0.0000  0.0000  0.0000  0.0000  0.0000  0.0000  0.0000   0.000000E+00         800001
  -4  -3   3   3805.2    868.3  14   0   1  0.0000  0.0000  0.0000  0.0000  0.0000  0.0000  0.0000  0.0000   0.000000E+00         801001
  -4  -2   0   4906.5   1067.0  14   0   1  0.0000  0.0000  0.0000  0.0000  0.0000  0.0000  0.0000  0.0000   0.000000E+00         802001
  -4  -2   1  14316.8   1250.7  14   0   1  0.0000  0.0000  0.0000  0.0000  0.0000  0.0000  0.0000  0.0000   0.000000E+00         803001
  -4   0  -4   5943.5   1499.1  14   0   1  0.0000  0.0000  0.0000  0.0000  0.0000  0.0000  0.0000  0.0000   0.000000E+00         804001
  -4   1  -6   2571.3   1065.0  14   0   1  0.0000  0.0000  0.0000  0.0000  0.0000  0.0000  0.0000  0.0000   0.000000E+00         805001
  -4   1  -5   8463.2   1163.1  14   0   1  0.0000  0.0000  0.0000  0.0000  0.0000  0.0000  0.0000  0.0000   0.000000E+00         806001
  -4   2  -8   2839.9    937.7  14   0   1  0.0000  0.0000  0.0000  0.0000  0.0000  0.0000  0.0000  0.0000   0.000000E+00         807001
  -4   2  -7    833.0    881.6  14   0   1  0.0000  0.0000  0.0000  0.0000  0.0000  0.0000  0.0000  0.0000   0.000000E+00         808001
  -4   3  -9   3543.2    806.8  14   0   1  0.0000  0.0000  0.0000  0.0000  0.0000  0.0000  0.0000  0.0000   0.000000E+00         809001
  -4   3  -8   1641.1    769.7  14   0   1  0.0000  0.0000  0.0000  0.0000  0.0000  0.0000  0.0000  0.0000   0.000000E+00         810001
  -4   4 -11    266.8    645.4  14   0   1  0.0000  0.0000  0.0000  0.0000  0.0000  0.0000  0.0000  0.0000   0.000000E+00         811001
  -4   4 -10    494.0    677.0  14   0   1  0.0000  0.0000  0.0000  0.0000  0.0000  0.0000  0.0000  0.0000   0.000000E+00         812001
  -4   5 -12   -547.2    585.2  14   0   1  0.0000  0.0000  0.0000  0.0000  0.0000  0.0000  0.0000  0.0000   0.000000E+00         813001
  -4   5 -11   1370.3    687.4  14   0   1  0.0000  0.0000  0.0000  0.0000  0.0000  0.0000  0.0000  0.0000   0.000000E+00         814001
  -3  -8  11   1995.8    626.1  14   0   1  0.0000  0.0000  0.0000  0.0000  0.0000  0.0000  0.0000  0.0000   0.000000E+00         815001
  -3  -8  12   1344.8    568.2  14   0   1  0.0000  0.0000  0.0000  0.0000  0.0000  0.0000  0.0000  0.0000   0.000000E+00         816001
  -3  -7   9   2448.6    656.3  14   0   1  0.0000  0.0000  0.0000  0.0000  0.0000  0.0000  0.0000  0.0000   0.000000E+00         817001
  -3  -7  10   1569.6    624.0  14   0   1  0.0000  0.0000  0.0000  0.0000  0.0000  0.0000  0.0000  0.0000   0.000000E+00         818001
  -3  -7  11   4089.3    669.1  14   0   1  0.0000  0.0000  0.0000  0.0000  0.0000  0.0000  0.0000  0.0000   0.000000E+00         819001
  -3  -6   8    608.9    559.5  14   0   1  0.0000  0.0000  0.0000  0.0000  0.0000  0.0000  0.0000  0.0000   0.000000E+00         820001
  -3  -6   9   5207.1    667.6  14   0   1  0.0000  0.0000  0.0000  0.0000  0.0000  0.0000  0.0000  0.0000   0.000000E+00         821001
  -3  -5   6  11451.9    861.0  14   0   1  0.0000  0.0000  0.0000  0.0000  0.0000  0.0000  0.0000  0.0000   0.000000E+00         822001
  -3  -5   7   4544.6    718.0  14   0   1  0.0000  0.0000  0.0000  0.0000  0.0000  0.0000  0.0000  0.0000   0.000000E+00         823001
  -3  -4   4   4719.8    839.7  14   0   1  0.0000  0.0000  0.0000  0.0000  0.0000  0.0000  0.0000  0.0000   0.000000E+00         824001
  -3  -4   5   3414.9    763.6  14   0   1  0.0000  0.0000  0.0000  0.0000  0.0000  0.0000  0.0000  0.0000   0.000000E+00         825001
  -3  -3   2   9795.4    897.9  14   0   1  0.0000  0.0000  0.0000  0.0000  0.0000  0.0000  0.0000  0.0000   0.000000E+00         826001
  -3  -3   3   3696.6    841.6  14   0   1  0.0000  0.0000  0.0000  0.0000  0.0000  0.0000  0.0000  0.0000   0.000000E+00         827001
  -3  -2   1   5107.3   1032.2  14   0   1  0.0000  0.0000  0.0000  0.0000  0.0000  0.0000  0.0000  0.0000   0.000000E+00         828001
  -3   0  -3 145140.0   2387.8  14   0   1  0.0000  0.0000  0.0000  0.0000  0.0000  0.0000  0.0000  0.0000   0.000000E+00         829001
  -3   1  -5  21495.9   1289.1  14   0   1  0.0000  0.0000  0.0000  0.0000  0.0000  0.0000  0.0000  0.0000   0.000000E+00         830001
  -3   1  -4  15664.7   1181.9  14   0   1  0.0000  0.0000  0.0000  0.0000  0.0000  0.0000  0.0000  0.0000   0.000000E+00         831001
  -3   2  -7   6688.5    941.5  14   0   1  0.0000  0.0000  0.0000  0.0000  0.0000  0.0000  0.0000  0.0000   0.000000E+00         832001
  -3   2  -6  11222.5   1025.5  14   0   1  0.0000  0.0000  0.0000  0.0000  0.0000  0.0000  0.0000  0.0000   0.000000E+00         833001
  -3   3  -8   3762.0    825.3  14   0   1  0.0000  0.0000  0.0000  0.0000  0.0000  0.0000  0.0000  0.0000   0.000000E+00         834001
  -3   3  -7   8611.9    836.1  14   0   1  0.0000  0.0000  0.0000  0.0000  0.0000  0.0000  0.0000  0.0000   0.000000E+00         835001
  -3   4 -10   9327.4    855.3  14   0   1  0.0000  0.0000  0.0000  0.0000  0.0000  0.0000  0.0000  0.0000   0.000000E+00         836001
  -3   4  -9   2513.0    728.9  14   0   1  0.0000  0.0000  0.0000  0.0000  0.0000  0.0000  0.0000  0.0000   0.000000E+00         837001
  -3   5 -12   4005.0    719.0  14   0   1  0.0000  0.0000  0.0000  0.0000  0.0000  0.0000  0.0000  0.0000   0.000000E+00         838001
  -3   5 -11   2237.8    653.5  14   0   1  0.0000  0.0000  0.0000  0.0000  0.0000  0.0000  0.0000  0.0000   0.000000E+00         839001
  -3   6 -14    755.3    563.8  14   0   1  0.0000  0.0000  0.0000  0.0000  0.0000  0.0000  0.0000  0.0000   0.000000E+00         840001
  -3   6 -13    810.3    595.9  14   0   1  0.0000  0.0000  0.0000  0.0000  0.0000  0.0000  0.0000  0.0000   0.000000E+00         841001
  -3   6 -12    224.4    559.8  14   0   1  0.0000  0.0000  0.0000  0.0000  0.0000  0.0000  0.0000  0.0000   0.000000E+00         842001
  -3   7 -14   1232.8    601.0  14   0   1  0.0000  0.0000  0.0000  0.0000  0.0000  0.0000  0.0000  0.0000   0.000000E+00         843001
  -2  -8  12     83.3    473.2  14   0   1  0.0000  0.0000  0.0000  0.0000  0.0000  0.0000  0.0000  0.0000   0.000000E+00         844001
  -2  -8  13    763.9    516.3  14   0   1  0.0000  0.0000  0.0000  0.0000  0.0000  0.0000  0.0000  0.0000   0.000000E+00         845001
  -2  -8  14   1073.7    539.0  14   0   1  0.0000  0.0000  0.0000  0.0000  0.0000  0.0000  0.0000  0.0000   0.000000E+00         846001
  -2  -7  10   4130.7    644.5  14   0   1  0.0000  0.0000  0.0000  0.0000  0.0000  0.0000  0.0000  0.0000   0.000000E+00         847001
  -2  -7  11   2415.1    610.4  14   0   1  0.0000  0.0000  0.0000  0.0000  0.0000  0.0000  0.0000  0.0000   0.000000E+00         848001
  -2  -7  12   1283.2    540.6  14   0   1  0.0000  0.0000  0.0000  0.0000  0.0000  0.0000  0.0000  0.0000   0.000000E+00         849001
  -2  -6   8   2685.6    645.4  14   0   1  0.0000  0.0000  0.0000  0.0000  0.0000  0.0000  0.0000  0.0000   0.000000E+00         850001
  -2  -6   9   2786.1    630.3  14   0   1  0.0000  0.0000  0.0000  0.0000  0.0000  0.0000  0.0000  0.0000   0.000000E+00         851001
  -2  -6  10   7334.4    713.6  14   0   1  0.0000  0.0000  0.0000  0.0000  0.0000  0.0000  0.0000  0.0000   0.000000E+00         852001
  -2  -5   7   4571.9    672.3  14   0   1  0.0000  0.0000  0.0000  0.0000  0.0000  0.0000  0.0000  0.0000   0.000000E+00         853001
  -2  -5   8   1983.4    602.7  14   0   1  0.0000  0.0000  0.0000  0.0000  0.0000  0.0000  0.0000  0.0000   0.000000E+00         854001
  -2  -4   5   4160.8    763.2  14   0   1  0.0000  0.0000  0.0000  0.0000  0.0000  0.0000  0.0000  0.0000   0.000000E+00         855001
  -2  -4   6   3316.9    695.8  14   0   1  0.0000  0.0000  0.0000  0.0000  0.0000  0.0000  0.0000  0.0000   0.000000E+00         856001
  -2  -3   3   7823.1    841.2  14   0   1  0.0000  0.0000  0.0000  0.0000  0.0000  0.0000  0.0000  0.0000   0.000000E+00         857001
  -2  -3   4   7875.9    843.6  14   0   1  0.0000  0.0000  0.0000  0.0000  0.0000  0.0000  0.0000  0.0000   0.000000E+00         858001
  -2  -2   2  40033.4   1214.6  14   0   1  0.0000  0.0000  0.0000  0.0000  0.0000  0.0000  0.0000  0.0000   0.000000E+00         859001
  -2  -1   0  19191.0   1415.0  14   0   1  0.0000  0.0000  0.0000  0.0000  0.0000  0.0000  0.0000  0.0000   0.000000E+00         860001
  -2   1  -4  19573.6   1220.2  14   0   1  0.0000  0.0000  0.0000  0.0000  0.0000  0.0000  0.0000  0.0000   0.000000E+00         861001
  -2   2  -6  10057.1    922.8  14   0   1  0.0000  0.0000  0.0000  0.0000  0.0000  0.0000  0.0000  0.0000   0.000000E+00         862001
  -2   2  -5  43267.7   1230.1  14   0   1  0.0000  0.0000  0.0000  0.0000  0.0000  0.0000  0.0000  0.0000   0.000000E+00         863001
  -2   3  -7   9426.2    921.6  14   0   1  0.0000  0.0000  0.0000  0.0000  0.0000  0.0000  0.0000  0.0000   0.000000E+00         864001
  -2   4  -9   1589.5    658.9  14   0   1  0.0000  0.0000  0.0000  0.0000  0.0000  0.0000  0.0000  0.0000   0.000000E+00         865001
  -2   4  -8   6327.6    810.8  14   0   1  0.0000  0.0000  0.0000  0.0000  0.0000  0.0000  0.0000  0.0000   0.000000E+00         866001
  -2   5 -11  10973.8    789.4  14   0   1  0.0000  0.0000  0.0000  0.0000  0.0000  0.0000  0.0000  0.0000   0.000000E+00         867001
  -2   5 -10   5820.0    763.8  14   0   1  0.0000  0.0000  0.0000  0.0000  0.0000  0.0000  0.0000  0.0000   0.000000E+00         868001
  -2   6 -13    988.1    598.1  14   0   1  0.0000  0.0000  0.0000  0.0000  0.0000  0.0000  0.0000  0.0000   0.000000E+00         869001
  -2   6 -12   1590.4    598.8  14   0   1  0.0000  0.0000  0.0000  0.0000  0.0000  0.0000  0.0000  0.0000   0.000000E+00         870001
  -2   6 -11   2579.5    659.4  14   0   1  0.0000  0.0000  0.0000  0.0000  0.0000  0.0000  0.0000  0.0000   0.000000E+00         871001
  -2   7 -15    505.5    530.7  14   0   1  0.0000  0.0000  0.0000  0.0000  0.0000  0.0000  0.0000  0.0000   0.000000E+00         872001
  -2   7 -14    468.7    524.3  14   0   1  0.0000  0.0000  0.0000  0.0000  0.0000  0.0000  0.0000  0.0000   0.000000E+00         873001
  -2   7 -13   1438.6    622.7  14   0   1  0.0000  0.0000  0.0000  0.0000  0.0000  0.0000  0.0000  0.0000   0.000000E+00         874001
  -2   8 -15    103.5    530.6  14   0   1  0.0000  0.0000  0.0000  0.0000  0.0000  0.0000  0.0000  0.0000   0.000000E+00         875001
  -1  -9  14   1416.9    605.8  14   0   1  0.0000  0.0000  0.0000  0.0000  0.0000  0.0000  0.0000  0.0000   0.000000E+00         876001
  -1  -9  15   1269.8    564.7  14   0   1  0.0000  0.0000  0.0000  0.0000  0.0000  0.0000  0.0000  0.0000   0.000000E+00         877001
  -1  -8  13   1564.1    589.7  14   0   1  0.0000  0.0000  0.0000  0.0000  0.0000  0.0000  0.0000  0.0000   0.000000E+00         878001
  -1  -8  14    835.9    527.9  14   0   1  0.0000  0.0000  0.0000  0.0000  0.0000  0.0000  0.0000  0.0000   0.000000E+00         879001
  -1  -8  15     -1.4    460.4  14   0   1  0.0000  0.0000  0.0000  0.0000  0.0000  0.0000  0.0000  0.0000   0.000000E+00         880001
  -1  -7  11    506.6    542.0  14   0   1  0.0000  0.0000  0.0000  0.0000  0.0000  0.0000  0.0000  0.0000   0.000000E+00         881001
  -1  -7  12   1763.0    569.0  14   0   1  0.0000  0.0000  0.0000  0.0000  0.0000  0.0000  0.0000  0.0000   0.000000E+00         882001
  -1  -7  13    913.5    532.5  14   0   1  0.0000  0.0000  0.0000  0.0000  0.0000  0.0000  0.0000  0.0000   0.000000E+00         883001
  -1  -6   9   1319.5    590.9  14   0   1  0.0000  0.0000  0.0000  0.0000  0.0000  0.0000  0.0000  0.0000   0.000000E+00         884001
  -1  -6  10    471.6    510.4  14   0   1  0.0000  0.0000  0.0000  0.0000  0.0000  0.0000  0.0000  0.0000   0.000000E+00         885001
  -1  -6  11    570.0    531.8  14   0   1  0.0000  0.0000  0.0000  0.0000  0.0000  0.0000  0.0000  0.0000   0.000000E+00         886001
  -1  -5   8   7397.5    697.0  14   0   1  0.0000  0.0000  0.0000  0.0000  0.0000  0.0000  0.0000  0.0000   0.000000E+00         887001
  -1  -5   9   3507.1    606.8  14   0   1  0.0000  0.0000  0.0000  0.0000  0.0000  0.0000  0.0000  0.0000   0.000000E+00         888001
  -1  -4   6  14748.9    852.5  14   0   1  0.0000  0.0000  0.0000  0.0000  0.0000  0.0000  0.0000  0.0000   0.000000E+00         889001
  -1  -4   7   3677.3    664.4  14   0   1  0.0000  0.0000  0.0000  0.0000  0.0000  0.0000  0.0000  0.0000   0.000000E+00         890001
  -1  -3   4   7415.1    851.8  14   0   1  0.0000  0.0000  0.0000  0.0000  0.0000  0.0000  0.0000  0.0000   0.000000E+00         891001
  -1  -3   5  19257.3    848.6  14   0   1  0.0000  0.0000  0.0000  0.0000  0.0000  0.0000  0.0000  0.0000   0.000000E+00         892001
  -1  -2   3  25539.4   1064.1  14   0   1  0.0000  0.0000  0.0000  0.0000  0.0000  0.0000  0.0000  0.0000   0.000000E+00         893001
  -1  -1   1  12362.6   1296.4  14   0   1  0.0000  0.0000  0.0000  0.0000  0.0000  0.0000  0.0000  0.0000   0.000000E+00         894001
  -1   1  -3 288822.0   2137.5  14   0   1  0.0000  0.0000  0.0000  0.0000  0.0000  0.0000  0.0000  0.0000   0.000000E+00         895001
  -1   2  -5   7575.0    870.4  14   0   1  0.0000  0.0000  0.0000  0.0000  0.0000  0.0000  0.0000  0.0000   0.000000E+00         896001
  -1   2  -4   6525.0    869.8  14   0   1  0.0000  0.0000  0.0000  0.0000  0.0000  0.0000  0.0000  0.0000   0.000000E+00         897001
  -1   3  -6   6280.4    764.0  14   0   1  0.0000  0.0000  0.0000  0.0000  0.0000  0.0000  0.0000  0.0000   0.000000E+00         898001
  -1   4  -8  12386.3    804.2  14   0   1  0.0000  0.0000  0.0000  0.0000  0.0000  0.0000  0.0000  0.0000   0.000000E+00         899001
  -1   5 -10   2196.8    616.6  14   0   1  0.0000  0.0000  0.0000  0.0000  0.0000  0.0000  0.0000  0.0000   0.000000E+00         900001
  -1   5  -9   2880.0    641.7  14   0   1  0.0000  0.0000  0.0000  0.0000  0.0000  0.0000  0.0000  0.0000   0.000000E+00         901001
  -1   6 -12   3032.1    645.0  14   0   1  0.0000  0.0000  0.0000  0.0000  0.0000  0.0000  0.0000  0.0000   0.000000E+00         902001
  -1   6 -11   1239.3    612.5  14   0   1  0.0000  0.0000  0.0000  0.0000  0.0000  0.0000  0.0000  0.0000   0.000000E+00         903001
  -1   7 -14   1769.2    629.5  14   0   1  0.0000  0.0000  0.0000  0.0000  0.0000  0.0000  0.0000  0.0000   0.000000E+00         904001
  -1   7 -13   1376.3    590.3  14   0   1  0.0000  0.0000  0.0000  0.0000  0.0000  0.0000  0.0000  0.0000   0.000000E+00         905001
  -1   7 -12    417.2    541.8  14   0   1  0.0000  0.0000  0.0000  0.0000  0.0000  0.0000  0.0000  0.0000   0.000000E+00         906001
  -1   8 -16    -52.3    494.4  14   0   1  0.0000  0.0000  0.0000  0.0000  0.0000  0.0000  0.0000  0.0000   0.000000E+00         907001
  -1   8 -15    882.5    576.2  14   0   1  0.0000  0.0000  0.0000  0.0000  0.0000  0.0000  0.0000  0.0000   0.000000E+00         908001
  -1   8 -14    556.0    538.9  14   0   1  0.0000  0.0000  0.0000  0.0000  0.0000  0.0000  0.0000  0.0000   0.000000E+00         909001
  -1   9 -15     71.6    510.7  14   0   1  0.0000  0.0000  0.0000  0.0000  0.0000  0.0000  0.0000  0.0000   0.000000E+00         910001
   0  -9  15   -180.3    443.2  14   0   1  0.0000  0.0000  0.0000  0.0000  0.0000  0.0000  0.0000  0.0000   0.000000E+00         911001
   0  -8  14    545.3    491.5  14   0   1  0.0000  0.0000  0.0000  0.0000  0.0000  0.0000  0.0000  0.0000   0.000000E+00         912001
   0  -8  15    959.2    532.4  14   0   1  0.0000  0.0000  0.0000  0.0000  0.0000  0.0000  0.0000  0.0000   0.000000E+00         913001
   0  -8  16    -53.2    460.0  14   0   1  0.0000  0.0000  0.0000  0.0000  0.0000  0.0000  0.0000  0.0000   0.000000E+00         914001
   0  -7  12    -33.8    465.9  14   0   1  0.0000  0.0000  0.0000  0.0000  0.0000  0.0000  0.0000  0.0000   0.000000E+00         915001
   0  -7  13    488.0    491.2  14   0   1  0.0000  0.0000  0.0000  0.0000  0.0000  0.0000  0.0000  0.0000   0.000000E+00         916001
   0  -7  14   1790.9    539.1  14   0   1  0.0000  0.0000  0.0000  0.0000  0.0000  0.0000  0.0000  0.0000   0.000000E+00         917001
   0  -6  10   3809.6    663.5  14   0   1  0.0000  0.0000  0.0000  0.0000  0.0000  0.0000  0.0000  0.0000   0.000000E+00         918001
   0  -6  11    612.3    510.1  14   0   1  0.0000  0.0000  0.0000  0.0000  0.0000  0.0000  0.0000  0.0000   0.000000E+00         919001
   0  -6  12    885.0    476.6  14   0   1  0.0000  0.0000  0.0000  0.0000  0.0000  0.0000  0.0000  0.0000   0.000000E+00         920001
   0  -5   9   4032.3    620.5  14   0   1  0.0000  0.0000  0.0000  0.0000  0.0000  0.0000  0.0000  0.0000   0.000000E+00         921001
   0  -5  10  15364.2    715.2  14   0   1  0.0000  0.0000  0.0000  0.0000  0.0000  0.0000  0.0000  0.0000   0.000000E+00         922001
   0  -4   7  47754.9   1012.6  14   0   1  0.0000  0.0000  0.0000  0.0000  0.0000  0.0000  0.0000  0.0000   0.000000E+00         923001
   0  -4   8   6395.8    673.8  14   0   1  0.0000  0.0000  0.0000  0.0000  0.0000  0.0000  0.0000  0.0000   0.000000E+00         924001
   0  -3   5   2483.8    692.3  14   0   1  0.0000  0.0000  0.0000  0.0000  0.0000  0.0000  0.0000  0.0000   0.000000E+00         925001
   0  -3   6  20815.9    850.1  14   0   1  0.0000  0.0000  0.0000  0.0000  0.0000  0.0000  0.0000  0.0000   0.000000E+00         926001
   0  -2   4  20237.2    955.8  14   0   1  0.0000  0.0000  0.0000  0.0000  0.0000  0.0000  0.0000  0.0000   0.000000E+00         927001
   0  -1   2  11877.1   1158.3  14   0   1  0.0000  0.0000  0.0000  0.0000  0.0000  0.0000  0.0000  0.0000   0.000000E+00         928001
   0   1  -2  16399.2   1192.4  14   0   1  0.0000  0.0000  0.0000  0.0000  0.0000  0.0000  0.0000  0.0000   0.000000E+00         929001
   0   2  -4  19116.4    885.1  14   0   1  0.0000  0.0000  0.0000  0.0000  0.0000  0.0000  0.0000  0.0000   0.000000E+00         930001
   0   3  -5   1484.7    627.3  14   0   1  0.0000  0.0000  0.0000  0.0000  0.0000  0.0000  0.0000  0.0000   0.000000E+00         931001
   0   4  -7  35640.1    974.7  14   0   1  0.0000  0.0000  0.0000  0.0000  0.0000  0.0000  0.0000  0.0000   0.000000E+00         932001
   0   5  -9   4111.0    636.9  14   0   1  0.0000  0.0000  0.0000  0.0000  0.0000  0.0000  0.0000  0.0000   0.000000E+00         933001
   0   5  -8   4380.7    620.8  14   0   1  0.0000  0.0000  0.0000  0.0000  0.0000  0.0000  0.0000  0.0000   0.000000E+00         934001
   0   6 -11    -90.3    419.8  14   0   1  0.0000  0.0000  0.0000  0.0000  0.0000  0.0000  0.0000  0.0000   0.000000E+00         935001
   0   6 -10   1760.2    535.4  14   0   1  0.0000  0.0000  0.0000  0.0000  0.0000  0.0000  0.0000  0.0000   0.000000E+00         936001
   0   7 -13   1384.4    557.5  14   0   1  0.0000  0.0000  0.0000  0.0000  0.0000  0.0000  0.0000  0.0000   0.000000E+00         937001
   0   7 -12    671.0    518.3  14   0   1  0.0000  0.0000  0.0000  0.0000  0.0000  0.0000  0.0000  0.0000   0.000000E+00         938001
   0   7 -11   1210.7    588.6  14   0   1  0.0000  0.0000  0.0000  0.0000  0.0000  0.0000  0.0000  0.0000   0.000000E+00         939001
   0   8 -15    283.9    455.4  14   0   1  0.0000  0.0000  0.0000  0.0000  0.0000  0.0000  0.0000  0.0000   0.000000E+00         940001
   0   8 -14    850.0    540.6  14   0   1  0.0000  0.0000  0.0000  0.0000  0.0000  0.0000  0.0000  0.0000   0.000000E+00         941001
   0   8 -13    289.0    515.3  14   0   1  0.0000  0.0000  0.0000  0.0000  0.0000  0.0000  0.0000  0.0000   0.000000E+00         942001
   0   9 -15    496.1    517.0  14   0   1  0.0000  0.0000  0.0000  0.0000  0.0000  0.0000  0.0000  0.0000   0.000000E+00         943001
   1  -8  14    256.6    482.8  14   0   1  0.0000  0.0000  0.0000  0.0000  0.0000  0.0000  0.0000  0.0000   0.000000E+00         944001
   1  -8  15    934.3    538.9  14   0   1  0.0000  0.0000  0.0000  0.0000  0.0000  0.0000  0.0000  0.0000   0.000000E+00         945001
   1  -8  16    605.2    520.3  14   0   1  0.0000  0.0000  0.0000  0.0000  0.0000  0.0000  0.0000  0.0000   0.000000E+00         946001
   1  -8  17   1635.4    584.8  14   0   1  0.0000  0.0000  0.0000  0.0000  0.0000  0.0000  0.0000  0.0000   0.000000E+00         947001
   1  -7  13    490.8    479.5  14   0   1  0.0000  0.0000  0.0000  0.0000  0.0000  0.0000  0.0000  0.0000   0.000000E+00         948001
   1  -7  14   1449.4    552.3  14   0   1  0.0000  0.0000  0.0000  0.0000  0.0000  0.0000  0.0000  0.0000   0.000000E+00         949001
   1  -7  15   1307.8    529.7  14   0   1  0.0000  0.0000  0.0000  0.0000  0.0000  0.0000  0.0000  0.0000   0.000000E+00         950001
   1  -6  11   1470.1    559.3  14   0   1  0.0000  0.0000  0.0000  0.0000  0.0000  0.0000  0.0000  0.0000   0.000000E+00         951001
   1  -6  12   3236.6    646.9  14   0   1  0.0000  0.0000  0.0000  0.0000  0.0000  0.0000  0.0000  0.0000   0.000000E+00         952001
   1  -6  13   4133.6    584.9  14   0   1  0.0000  0.0000  0.0000  0.0000  0.0000  0.0000  0.0000  0.0000   0.000000E+00         953001
   1  -5   9   4767.5    669.2  14   0   1  0.0000  0.0000  0.0000  0.0000  0.0000  0.0000  0.0000  0.0000   0.000000E+00         954001
   1  -5  10   2058.8    563.4  14   0   1  0.0000  0.0000  0.0000  0.0000  0.0000  0.0000  0.0000  0.0000   0.000000E+00         955001
   1  -5  11   3237.9    587.6  14   0   1  0.0000  0.0000  0.0000  0.0000  0.0000  0.0000  0.0000  0.0000   0.000000E+00         956001
   1  -4   8  13812.0    787.4  14   0   1  0.0000  0.0000  0.0000  0.0000  0.0000  0.0000  0.0000  0.0000   0.000000E+00         957001
   1  -4   9   9654.0    724.8  14   0   1  0.0000  0.0000  0.0000  0.0000  0.0000  0.0000  0.0000  0.0000   0.000000E+00         958001
   1  -3   6   7873.6    799.2  14   0   1  0.0000  0.0000  0.0000  0.0000  0.0000  0.0000  0.0000  0.0000   0.000000E+00         959001
   1  -3   7   6671.5    759.0  14   0   1  0.0000  0.0000  0.0000  0.0000  0.0000  0.0000  0.0000  0.0000   0.000000E+00         960001
   1  -2   5   8338.9    854.0  14   0   1  0.0000  0.0000  0.0000  0.0000  0.0000  0.0000  0.0000  0.0000   0.000000E+00         961001
   1  -1   3 245265.0   1987.1  14   0   1  0.0000  0.0000  0.0000  0.0000  0.0000  0.0000  0.0000  0.0000   0.000000E+00         962001
   1   1  -1  13392.5   1189.2  14   0   1  0.0000  0.0000  0.0000  0.0000  0.0000  0.0000  0.0000  0.0000   0.000000E+00         963001
   1   2  -3  24806.1   1019.9  14   0   1  0.0000  0.0000  0.0000  0.0000  0.0000  0.0000  0.0000  0.0000   0.000000E+00         964001
   1   3  -5  19230.4    856.3  14   0   1  0.0000  0.0000  0.0000  0.0000  0.0000  0.0000  0.0000  0.0000   0.000000E+00         965001
   1   3  -4   6299.4    744.0  14   0   1  0.0000  0.0000  0.0000  0.0000  0.0000  0.0000  0.0000  0.0000   0.000000E+00         966001
   1   4  -7   3625.3    616.1  14   0   1  0.0000  0.0000  0.0000  0.0000  0.0000  0.0000  0.0000  0.0000   0.000000E+00         967001
   1   4  -6  15088.9    770.6  14   0   1  0.0000  0.0000  0.0000  0.0000  0.0000  0.0000  0.0000  0.0000   0.000000E+00         968001
   1   5  -8   5939.5    685.5  14   0   1  0.0000  0.0000  0.0000  0.0000  0.0000  0.0000  0.0000  0.0000   0.000000E+00         969001
   1   5  -7   3804.5    616.2  14   0   1  0.0000  0.0000  0.0000  0.0000  0.0000  0.0000  0.0000  0.0000   0.000000E+00         970001
   1   6 -10    991.3    529.2  14   0   1  0.0000  0.0000  0.0000  0.0000  0.0000  0.0000  0.0000  0.0000   0.000000E+00         971001
   1   6  -9   1669.5    600.1  14   0   1  0.0000  0.0000  0.0000  0.0000  0.0000  0.0000  0.0000  0.0000   0.000000E+00         972001
   1   7 -12   1625.9    565.2  14   0   1  0.0000  0.0000  0.0000  0.0000  0.0000  0.0000  0.0000  0.0000   0.000000E+00         973001
   1   7 -11   1040.2    572.3  14   0   1  0.0000  0.0000  0.0000  0.0000  0.0000  0.0000  0.0000  0.0000   0.000000E+00         974001
   1   8 -14   1708.4    595.6  14   0   1  0.0000  0.0000  0.0000  0.0000  0.0000  0.0000  0.0000  0.0000   0.000000E+00         975001
   1   8 -13    344.1    483.0  14   0   1  0.0000  0.0000  0.0000  0.0000  0.0000  0.0000  0.0000  0.0000   0.000000E+00         976001
   1   8 -12    876.9    539.0  14   0   1  0.0000  0.0000  0.0000  0.0000  0.0000  0.0000  0.0000  0.0000   0.000000E+00         977001
   1   9 -15   1702.4    584.7  14   0   1  0.0000  0.0000  0.0000  0.0000  0.0000  0.0000  0.0000  0.0000   0.000000E+00         978001
   1   9 -14    506.9    479.4  14   0   1  0.0000  0.0000  0.0000  0.0000  0.0000  0.0000  0.0000  0.0000   0.000000E+00         979001
   2  -8  15    412.9    508.0  14   0   1  0.0000  0.0000  0.0000  0.0000  0.0000  0.0000  0.0000  0.0000   0.000000E+00         980001
   2  -7  14   1115.8    581.8  14   0   1  0.0000  0.0000  0.0000  0.0000  0.0000  0.0000  0.0000  0.0000   0.000000E+00         981001
   2  -7  15    711.4    531.1  14   0   1  0.0000  0.0000  0.0000  0.0000  0.0000  0.0000  0.0000  0.0000   0.000000E+00         982001
   2  -7  16   1206.9    550.8  14   0   1  0.0000  0.0000  0.0000  0.0000  0.0000  0.0000  0.0000  0.0000   0.000000E+00         983001
   2  -6  12   2294.5    645.2  14   0   1  0.0000  0.0000  0.0000  0.0000  0.0000  0.0000  0.0000  0.0000   0.000000E+00         984001
   2  -6  13   1518.2    571.6  14   0   1  0.0000  0.0000  0.0000  0.0000  0.0000  0.0000  0.0000  0.0000   0.000000E+00         985001
   2  -6  14   1583.7    582.8  14   0   1  0.0000  0.0000  0.0000  0.0000  0.0000  0.0000  0.0000  0.0000   0.000000E+00         986001
   2  -5  10   5505.4    717.3  14   0   1  0.0000  0.0000  0.0000  0.0000  0.0000  0.0000  0.0000  0.0000   0.000000E+00         987001
   2  -5  11  10849.2    762.4  14   0   1  0.0000  0.0000  0.0000  0.0000  0.0000  0.0000  0.0000  0.0000   0.000000E+00         988001
   2  -5  12   9381.9    711.5  14   0   1  0.0000  0.0000  0.0000  0.0000  0.0000  0.0000  0.0000  0.0000   0.000000E+00         989001
   2  -4   9   2855.9    676.0  14   0   1  0.0000  0.0000  0.0000  0.0000  0.0000  0.0000  0.0000  0.0000   0.000000E+00         990001
   2  -4  10   3871.8    686.6  14   0   1  0.0000  0.0000  0.0000  0.0000  0.0000  0.0000  0.0000  0.0000   0.000000E+00         991001
   2  -3   7   8393.9    841.4  14   0   1  0.0000  0.0000  0.0000  0.0000  0.0000  0.0000  0.0000  0.0000   0.000000E+00         992001
   2  -3   8   4632.4    758.5  14   0   1  0.0000  0.0000  0.0000  0.0000  0.0000  0.0000  0.0000  0.0000   0.000000E+00         993001
   2  -2   5  35528.9   1156.5  14   0   1  0.0000  0.0000  0.0000  0.0000  0.0000  0.0000  0.0000  0.0000   0.000000E+00         994001
   2  -2   6  16847.4    989.0  14   0   1  0.0000  0.0000  0.0000  0.0000  0.0000  0.0000  0.0000  0.0000   0.000000E+00         995001
   2  -1   4  28100.9   1296.7  14   0   1  0.0000  0.0000  0.0000  0.0000  0.0000  0.0000  0.0000  0.0000   0.000000E+00         996001
   2   0   2 181577.0   2682.3  14   0   1  0.0000  0.0000  0.0000  0.0000  0.0000  0.0000  0.0000  0.0000   0.000000E+00         997001
   2   1   0  16137.9   1407.4  14   0   1  0.0000  0.0000  0.0000  0.0000  0.0000  0.0000  0.0000  0.0000   0.000000E+00         998001
   2   2  -2  43237.3   1225.1  14   0   1  0.0000  0.0000  0.0000  0.0000  0.0000  0.0000  0.0000  0.0000   0.000000E+00         999001
   2   3  -4   6748.6    806.3  14   0   1  0.0000  0.0000  0.0000  0.0000  0.0000  0.0000  0.0000  0.0000   0.000000E+00        1000001
   2   3  -3  10646.8    926.5  14   0   1  0.0000  0.0000  0.0000  0.0000  0.0000  0.0000  0.0000  0.0000   0.000000E+00        1001001
   2   4  -6   5078.5    725.7  14   0   1  0.0000  0.0000  0.0000  0.0000  0.0000  0.0000  0.0000  0.0000   0.000000E+00        1002001
   2   4  -5   4559.3    692.6  14   0   1  0.0000  0.0000  0.0000  0.0000  0.0000  0.0000  0.0000  0.0000   0.000000E+00        1003001
   2   5  -8   1647.0    592.4  14   0   1  0.0000  0.0000  0.0000  0.0000  0.0000  0.0000  0.0000  0.0000   0.000000E+00        1004001
   2   5  -7   5801.2    723.5  14   0   1  0.0000  0.0000  0.0000  0.0000  0.0000  0.0000  0.0000  0.0000   0.000000E+00        1005001
   2   5  -6   2054.4    634.4  14   0   1  0.0000  0.0000  0.0000  0.0000  0.0000  0.0000  0.0000  0.0000   0.000000E+00        1006001
   2   6 -10   5363.1    673.9  14   0   1  0.0000  0.0000  0.0000  0.0000  0.0000  0.0000  0.0000  0.0000   0.000000E+00        1007001
   2   6  -9   3326.6    640.7  14   0   1  0.0000  0.0000  0.0000  0.0000  0.0000  0.0000  0.0000  0.0000   0.000000E+00        1008001
   2   6  -8   2585.0    619.8  14   0   1  0.0000  0.0000  0.0000  0.0000  0.0000  0.0000  0.0000  0.0000   0.000000E+00        1009001
   2   7 -11   2087.4    565.0  14   0   1  0.0000  0.0000  0.0000  0.0000  0.0000  0.0000  0.0000  0.0000   0.000000E+00        1010001
   2   7 -10   3600.9    618.8  14   0   1  0.0000  0.0000  0.0000  0.0000  0.0000  0.0000  0.0000  0.0000   0.000000E+00        1011001
   2   8 -13     49.8    462.4  14   0   1  0.0000  0.0000  0.0000  0.0000  0.0000  0.0000  0.0000  0.0000   0.000000E+00        1012001
   2   8 -12    979.9    528.4  14   0   1  0.0000  0.0000  0.0000  0.0000  0.0000  0.0000  0.0000  0.0000   0.000000E+00        1013001
   2   8 -11    190.0    462.5  14   0   1  0.0000  0.0000  0.0000  0.0000  0.0000  0.0000  0.0000  0.0000   0.000000E+00        1014001
   2   9 -13   -288.5    427.5  14   0   1  0.0000  0.0000  0.0000  0.0000  0.0000  0.0000  0.0000  0.0000   0.000000E+00        1015001
   3  -6  13   1245.7    575.7  14   0   1  0.0000  0.0000  0.0000  0.0000  0.0000  0.0000  0.0000  0.0000   0.000000E+00        1016001
   3  -6  14   1479.4    578.6  14   0   1  0.0000  0.0000  0.0000  0.0000  0.0000  0.0000  0.0000  0.0000   0.000000E+00        1017001
   3  -6  15   2527.7    606.6  14   0   1  0.0000  0.0000  0.0000  0.0000  0.0000  0.0000  0.0000  0.0000   0.000000E+00        1018001
   3  -5  11   1497.0    621.4  14   0   1  0.0000  0.0000  0.0000  0.0000  0.0000  0.0000  0.0000  0.0000   0.000000E+00        1019001
   3  -5  12   2504.9    639.0  14   0   1  0.0000  0.0000  0.0000  0.0000  0.0000  0.0000  0.0000  0.0000   0.000000E+00        1020001
   3  -5  13   2558.7    634.7  14   0   1  0.0000  0.0000  0.0000  0.0000  0.0000  0.0000  0.0000  0.0000   0.000000E+00        1021001
   3  -4   9   2278.0    663.1  14   0   1  0.0000  0.0000  0.0000  0.0000  0.0000  0.0000  0.0000  0.0000   0.000000E+00        1022001
   3  -4  10   5522.5    728.3  14   0   1  0.0000  0.0000  0.0000  0.0000  0.0000  0.0000  0.0000  0.0000   0.000000E+00        1023001
   3  -4  11   1903.2    626.3  14   0   1  0.0000  0.0000  0.0000  0.0000  0.0000  0.0000  0.0000  0.0000   0.000000E+00        1024001
   3  -3   8   2720.1    780.7  14   0   1  0.0000  0.0000  0.0000  0.0000  0.0000  0.0000  0.0000  0.0000   0.000000E+00        1025001
   3  -3   9  20794.6    941.8  14   0   1  0.0000  0.0000  0.0000  0.0000  0.0000  0.0000  0.0000  0.0000   0.000000E+00        1026001
   3  -2   6   6178.3    871.2  14   0   1  0.0000  0.0000  0.0000  0.0000  0.0000  0.0000  0.0000  0.0000   0.000000E+00        1027001
   3  -2   7   4434.9    863.8  14   0   1  0.0000  0.0000  0.0000  0.0000  0.0000  0.0000  0.0000  0.0000   0.000000E+00        1028001
   3  -1   5  19632.5   1288.1  14   0   1  0.0000  0.0000  0.0000  0.0000  0.0000  0.0000  0.0000  0.0000   0.000000E+00        1029001
   3   0   3 132345.0   2316.9  14   0   1  0.0000  0.0000  0.0000  0.0000  0.0000  0.0000  0.0000  0.0000   0.000000E+00        1030001
   3   1   1  42160.6   1713.2  14   0   1  0.0000  0.0000  0.0000  0.0000  0.0000  0.0000  0.0000  0.0000   0.000000E+00        1031001
   3   2  -1   4579.9    986.0  14   0   1  0.0000  0.0000  0.0000  0.0000  0.0000  0.0000  0.0000  0.0000   0.000000E+00        1032001
   3   3  -3   2392.2    740.0  14   0   1  0.0000  0.0000  0.0000  0.0000  0.0000  0.0000  0.0000  0.0000   0.000000E+00        1033001
   3   3  -2  12973.8    970.8  14   0   1  0.0000  0.0000  0.0000  0.0000  0.0000  0.0000  0.0000  0.0000   0.000000E+00        1034001
   3   4  -5   4887.0    728.7  14   0   1  0.0000  0.0000  0.0000  0.0000  0.0000  0.0000  0.0000  0.0000   0.000000E+00        1035001
   3   4  -4   3115.0    714.4  14   0   1  0.0000  0.0000  0.0000  0.0000  0.0000  0.0000  0.0000  0.0000   0.000000E+00        1036001
   3   5  -7   2896.5    646.7  14   0   1  0.0000  0.0000  0.0000  0.0000  0.0000  0.0000  0.0000  0.0000   0.000000E+00        1037001
   3   5  -6  11349.7    807.2  14   0   1  0.0000  0.0000  0.0000  0.0000  0.0000  0.0000  0.0000  0.0000   0.000000E+00        1038001
   3   5  -5   1241.2    627.8  14   0   1  0.0000  0.0000  0.0000  0.0000  0.0000  0.0000  0.0000  0.0000   0.000000E+00        1039001
   3   6  -9   5084.6    653.0  14   0   1  0.0000  0.0000  0.0000  0.0000  0.0000  0.0000  0.0000  0.0000   0.000000E+00        1040001
   3   6  -8    557.9    560.5  14   0   1  0.0000  0.0000  0.0000  0.0000  0.0000  0.0000  0.0000  0.0000   0.000000E+00        1041001
   3   6  -7  12562.1    807.3  14   0   1  0.0000  0.0000  0.0000  0.0000  0.0000  0.0000  0.0000  0.0000   0.000000E+00        1042001
   3   7 -11   2266.5    542.0  14   0   1  0.0000  0.0000  0.0000  0.0000  0.0000  0.0000  0.0000  0.0000   0.000000E+00        1043001
   3   7 -10    534.1    514.0  14   0   1  0.0000  0.0000  0.0000  0.0000  0.0000  0.0000  0.0000  0.0000   0.000000E+00        1044001
   3   7  -9   1436.8    578.2  14   0   1  0.0000  0.0000  0.0000  0.0000  0.0000  0.0000  0.0000  0.0000   0.000000E+00        1045001
   3   8 -12    938.8    540.1  14   0   1  0.0000  0.0000  0.0000  0.0000  0.0000  0.0000  0.0000  0.0000   0.000000E+00        1046001
   3   8 -11    264.4    482.2  14   0   1  0.0000  0.0000  0.0000  0.0000  0.0000  0.0000  0.0000  0.0000   0.000000E+00        1047001
   3   8 -10   4075.3    651.5  14   0   1  0.0000  0.0000  0.0000  0.0000  0.0000  0.0000  0.0000  0.0000   0.000000E+00        1048001
   4  -5  12    182.1    580.6  14   0   1  0.0000  0.0000  0.0000  0.0000  0.0000  0.0000  0.0000  0.0000   0.000000E+00        1049001
   4  -4  10   1875.6    667.5  14   0   1  0.0000  0.0000  0.0000  0.0000  0.0000  0.0000  0.0000  0.0000   0.000000E+00        1050001
   4  -4  11   2265.9    721.5  14   0   1  0.0000  0.0000  0.0000  0.0000  0.0000  0.0000  0.0000  0.0000   0.000000E+00        1051001
   4  -4  12   2658.4    746.0  14   0   1  0.0000  0.0000  0.0000  0.0000  0.0000  0.0000  0.0000  0.0000   0.000000E+00        1052001
   4  -3   9   5452.3    845.0  14   0   1  0.0000  0.0000  0.0000  0.0000  0.0000  0.0000  0.0000  0.0000   0.000000E+00        1053001
   4  -3  10   2496.6    738.6  14   0   1  0.0000  0.0000  0.0000  0.0000  0.0000  0.0000  0.0000  0.0000   0.000000E+00        1054001
   4  -2   7   3495.6    882.6  14   0   1  0.0000  0.0000  0.0000  0.0000  0.0000  0.0000  0.0000  0.0000   0.000000E+00        1055001
   4  -2   8   5623.0   1001.8  14   0   1  0.0000  0.0000  0.0000  0.0000  0.0000  0.0000  0.0000  0.0000   0.000000E+00        1056001
   4  -1   6  10604.3   1284.7  14   0   1  0.0000  0.0000  0.0000  0.0000  0.0000  0.0000  0.0000  0.0000   0.000000E+00        1057001
   4   0   4  18439.9   1731.6  14   0   1  0.0000  0.0000  0.0000  0.0000  0.0000  0.0000  0.0000  0.0000   0.000000E+00        1058001
   4   1   2  24249.8   1817.8  14   0   1  0.0000  0.0000  0.0000  0.0000  0.0000  0.0000  0.0000  0.0000   0.000000E+00        1059001
   4   2   0   5421.0   1163.2  14   0   1  0.0000  0.0000  0.0000  0.0000  0.0000  0.0000  0.0000  0.0000   0.000000E+00        1060001
   4   3  -2   3252.0    910.5  14   0   1  0.0000  0.0000  0.0000  0.0000  0.0000  0.0000  0.0000  0.0000   0.000000E+00        1061001
   4   3  -1   1465.2    787.6  14   0   1  0.0000  0.0000  0.0000  0.0000  0.0000  0.0000  0.0000  0.0000   0.000000E+00        1062001
   4   4  -4   5081.0    819.3  14   0   1  0.0000  0.0000  0.0000  0.0000  0.0000  0.0000  0.0000  0.0000   0.000000E+00        1063001
   4   4  -3   3738.9    843.5  14   0   1  0.0000  0.0000  0.0000  0.0000  0.0000  0.0000  0.0000  0.0000   0.000000E+00        1064001
   4   5  -6   2632.6    700.2  14   0   1  0.0000  0.0000  0.0000  0.0000  0.0000  0.0000  0.0000  0.0000   0.000000E+00        1065001
   4   5  -5   5020.4    794.2  14   0   1  0.0000  0.0000  0.0000  0.0000  0.0000  0.0000  0.0000  0.0000   0.000000E+00        1066001
   4   5  -4   1917.6    695.4  14   0   1  0.0000  0.0000  0.0000  0.0000  0.0000  0.0000  0.0000  0.0000   0.000000E+00        1067001
   4   6  -8   1178.3    600.1  14   0   1  0.0000  0.0000  0.0000  0.0000  0.0000  0.0000  0.0000  0.0000   0.000000E+00        1068001
   4   6  -7   2088.6    667.5  14   0   1  0.0000  0.0000  0.0000  0.0000  0.0000  0.0000  0.0000  0.0000   0.000000E+00        1069001
   4   6  -6    366.1    604.8  14   0   1  0.0000  0.0000  0.0000  0.0000  0.0000  0.0000  0.0000  0.0000   0.000000E+00        1070001
   4   7  -8   1580.9    648.5  14   0   1  0.0000  0.0000  0.0000  0.0000  0.0000  0.0000  0.0000  0.0000   0.000000E+00        1071001
   4   7  -7    105.8    575.6  14   0   1  0.0000  0.0000  0.0000  0.0000  0.0000  0.0000  0.0000  0.0000   0.000000E+00        1072001
   5  -2   8   1363.3    811.7  14   0   1  0.0000  0.0000  0.0000  0.0000  0.0000  0.0000  0.0000  0.0000   0.000000E+00        1073001
   5  -1   7    406.8   1027.9  14   0   1  0.0000  0.0000  0.0000  0.0000  0.0000  0.0000  0.0000  0.0000   0.000000E+00        1074001
   5  -1   8   1993.1   1025.4  14   0   1  0.0000  0.0000  0.0000  0.0000  0.0000  0.0000  0.0000  0.0000   0.000000E+00        1075001
   5   0   5   4019.4   1429.7  14   0   1  0.0000  0.0000  0.0000  0.0000  0.0000  0.0000  0.0000  0.0000   0.000000E+00        1076001
   5   0   6   6031.7   1397.6  14   0   1  0.0000  0.0000  0.0000  0.0000  0.0000  0.0000  0.0000  0.0000   0.000000E+00        1077001
   5   1   2   3791.2   1360.8  14   0   1  0.0000  0.0000  0.0000  0.0000  0.0000  0.0000  0.0000  0.0000   0.000000E+00        1078001
   5   1   3  24429.4   1784.8  14   0   1  0.0000  0.0000  0.0000  0.0000  0.0000  0.0000  0.0000  0.0000   0.000000E+00        1079001
   5   2   1  12353.2   1370.1  14   0   1  0.0000  0.0000  0.0000  0.0000  0.0000  0.0000  0.0000  0.0000   0.000000E+00        1080001
   5   3  -1   7770.0   1087.6  14   0   1  0.0000  0.0000  0.0000  0.0000  0.0000  0.0000  0.0000  0.0000   0.000000E+00        1081001
   5   3   0   6783.1   1032.6  14   0   1  0.0000  0.0000  0.0000  0.0000  0.0000  0.0000  0.0000  0.0000   0.000000E+00        1082001
   5   4  -3   3062.0    852.3  14   0   1  0.0000  0.0000  0.0000  0.0000  0.0000  0.0000  0.0000  0.0000   0.000000E+00        1083001
   5   4  -2   2231.3    888.8  14   0   1  0.0000  0.0000  0.0000  0.0000  0.0000  0.0000  0.0000  0.0000   0.000000E+00        1084001
  -5  -4   3   2720.7    884.2  15   0   1  0.0000  0.0000  0.0000  0.0000  0.0000  0.0000  0.0000  0.0000   0.000000E+00        1085001
  -5  -4   4   2354.2    842.3  15   0   1  0.0000  0.0000  0.0000  0.0000  0.0000  0.0000  0.0000  0.0000   0.000000E+00        1086001
  -5  -4   5   1748.0    800.3  15   0   1  0.0000  0.0000  0.0000  0.0000  0.0000  0.0000  0.0000  0.0000   0.000000E+00        1087001
  -5  -3   1   4265.6    954.3  15   0   1  0.0000  0.0000  0.0000  0.0000  0.0000  0.0000  0.0000  0.0000   0.000000E+00        1088001
  -5  -3   2   3779.4    981.4  15   0   1  0.0000  0.0000  0.0000  0.0000  0.0000  0.0000  0.0000  0.0000   0.000000E+00        1089001
  -5  -2  -1   8620.7   1118.3  15   0   1  0.0000  0.0000  0.0000  0.0000  0.0000  0.0000  0.0000  0.0000   0.000000E+00        1090001
  -5  -2   0  10220.2   1245.6  15   0   1  0.0000  0.0000  0.0000  0.0000  0.0000  0.0000  0.0000  0.0000   0.000000E+00        1091001
  -5   0  -5  10169.4   1465.6  15   0   1  0.0000  0.0000  0.0000  0.0000  0.0000  0.0000  0.0000  0.0000   0.000000E+00        1092001
  -5   1  -7   4590.5   1127.9  15   0   1  0.0000  0.0000  0.0000  0.0000  0.0000  0.0000  0.0000  0.0000   0.000000E+00        1093001
  -5   1  -6   8733.4   1223.2  15   0   1  0.0000  0.0000  0.0000  0.0000  0.0000  0.0000  0.0000  0.0000   0.000000E+00        1094001
  -5   2  -8   2050.8    935.8  15   0   1  0.0000  0.0000  0.0000  0.0000  0.0000  0.0000  0.0000  0.0000   0.000000E+00        1095001
  -5   2  -7   2636.6    803.2  15   0   1  0.0000  0.0000  0.0000  0.0000  0.0000  0.0000  0.0000  0.0000   0.000000E+00        1096001
  -4  -6   7   3596.2    763.3  15   0   1  0.0000  0.0000  0.0000  0.0000  0.0000  0.0000  0.0000  0.0000   0.000000E+00        1097001
  -4  -6   8    958.4    646.6  15   0   1  0.0000  0.0000  0.0000  0.0000  0.0000  0.0000  0.0000  0.0000   0.000000E+00        1098001
  -4  -6   9    404.1    583.0  15   0   1  0.0000  0.0000  0.0000  0.0000  0.0000  0.0000  0.0000  0.0000   0.000000E+00        1099001
  -4  -5   5   3716.1    823.8  15   0   1  0.0000  0.0000  0.0000  0.0000  0.0000  0.0000  0.0000  0.0000   0.000000E+00        1100001
  -4  -5   6   3401.8    814.5  15   0   1  0.0000  0.0000  0.0000  0.0000  0.0000  0.0000  0.0000  0.0000   0.000000E+00        1101001
  -4  -5   7   3947.9    780.5  15   0   1  0.0000  0.0000  0.0000  0.0000  0.0000  0.0000  0.0000  0.0000   0.000000E+00        1102001
  -4  -4   4   4541.4    899.1  15   0   1  0.0000  0.0000  0.0000  0.0000  0.0000  0.0000  0.0000  0.0000   0.000000E+00        1103001
  -4  -4   5   2946.2    849.3  15   0   1  0.0000  0.0000  0.0000  0.0000  0.0000  0.0000  0.0000  0.0000   0.000000E+00        1104001
  -4  -3   2   3509.4    957.0  15   0   1  0.0000  0.0000  0.0000  0.0000  0.0000  0.0000  0.0000  0.0000   0.000000E+00        1105001
  -4  -3   3   3805.2    868.3  15   0   1  0.0000  0.0000  0.0000  0.0000  0.0000  0.0000  0.0000  0.0000   0.000000E+00        1106001
  -4  -2   0   4906.5   1067.0  15   0   1  0.0000  0.0000  0.0000  0.0000  0.0000  0.0000  0.0000  0.0000   0.000000E+00        1107001
  -4  -2   1  14316.8   1250.7  15   0   1  0.0000  0.0000  0.0000  0.0000  0.0000  0.0000  0.0000  0.0000   0.000000E+00        1108001
  -4   0  -4   5943.5   1499.1  15   0   1  0.0000  0.0000  0.0000  0.0000  0.0000  0.0000  0.0000  0.0000   0.000000E+00        1109001
  -4   1  -6   2571.3   1065.0  15   0   1  0.0000  0.0000  0.0000  0.0000  0.0000  0.0000  0.0000  0.0000   0.000000E+00        1110001
  -4   1  -5   8463.2   1163.1  15   0   1  0.0000  0.0000  0.0000  0.0000  0.0000  0.0000  0.0000  0.0000   0.000000E+00        1111001
  -4   2  -8   2839.9    937.7  15   0   1  0.0000  0.0000  0.0000  0.0000  0.0000  0.0000  0.0000  0.0000   0.000000E+00        1112001
  -4   2  -7    833.0    881.6  15   0   1  0.0000  0.0000  0.0000  0.0000  0.0000  0.0000  0.0000  0.0000   0.000000E+00        1113001
  -4   3 -10   1092.3    728.2  15   0   1  0.0000  0.0000  0.0000  0.0000  0.0000  0.0000  0.0000  0.0000   0.000000E+00        1114001
  -4   3  -9   3543.2    806.8  15   0   1  0.0000  0.0000  0.0000  0.0000  0.0000  0.0000  0.0000  0.0000   0.000000E+00        1115001
  -4   3  -8   1641.1    769.7  15   0   1  0.0000  0.0000  0.0000  0.0000  0.0000  0.0000  0.0000  0.0000   0.000000E+00        1116001
  -4   4 -12    486.4    670.5  15   0   1  0.0000  0.0000  0.0000  0.0000  0.0000  0.0000  0.0000  0.0000   0.000000E+00        1117001
  -4   4 -11    266.8    645.4  15   0   1  0.0000  0.0000  0.0000  0.0000  0.0000  0.0000  0.0000  0.0000   0.000000E+00        1118001
  -4   4 -10    494.0    677.0  15   0   1  0.0000  0.0000  0.0000  0.0000  0.0000  0.0000  0.0000  0.0000   0.000000E+00        1119001
  -4   5 -12   -547.2    585.2  15   0   1  0.0000  0.0000  0.0000  0.0000  0.0000  0.0000  0.0000  0.0000   0.000000E+00        1120001
  -3  -8  12   1344.8    568.2  15   0   1  0.0000  0.0000  0.0000  0.0000  0.0000  0.0000  0.0000  0.0000   0.000000E+00        1121001
  -3  -7  10   1569.6    624.0  15   0   1  0.0000  0.0000  0.0000  0.0000  0.0000  0.0000  0.0000  0.0000   0.000000E+00        1122001
  -3  -7  11   4089.3    669.1  15   0   1  0.0000  0.0000  0.0000  0.0000  0.0000  0.0000  0.0000  0.0000   0.000000E+00        1123001
  -3  -7  12    632.0    542.2  15   0   1  0.0000  0.0000  0.0000  0.0000  0.0000  0.0000  0.0000  0.0000   0.000000E+00        1124001
  -3  -6   8    608.9    559.5  15   0   1  0.0000  0.0000  0.0000  0.0000  0.0000  0.0000  0.0000  0.0000   0.000000E+00        1125001
  -3  -6   9   5207.1    667.6  15   0   1  0.0000  0.0000  0.0000  0.0000  0.0000  0.0000  0.0000  0.0000   0.000000E+00        1126001
  -3  -6  10    982.8    579.4  15   0   1  0.0000  0.0000  0.0000  0.0000  0.0000  0.0000  0.0000  0.0000   0.000000E+00        1127001
  -3  -5   6  11451.9    861.0  15   0   1  0.0000  0.0000  0.0000  0.0000  0.0000  0.0000  0.0000  0.0000   0.000000E+00        1128001
  -3  -5   7   4544.6    718.0  15   0   1  0.0000  0.0000  0.0000  0.0000  0.0000  0.0000  0.0000  0.0000   0.000000E+00        1129001
  -3  -5   8   1978.7    621.5  15   0   1  0.0000  0.0000  0.0000  0.0000  0.0000  0.0000  0.0000  0.0000   0.000000E+00        1130001
  -3  -4   5   3414.9    763.6  15   0   1  0.0000  0.0000  0.0000  0.0000  0.0000  0.0000  0.0000  0.0000   0.000000E+00        1131001
  -3  -4   6   1329.2    675.1  15   0   1  0.0000  0.0000  0.0000  0.0000  0.0000  0.0000  0.0000  0.0000   0.000000E+00        1132001
  -3  -3   3   3696.6    841.6  15   0   1  0.0000  0.0000  0.0000  0.0000  0.0000  0.0000  0.0000  0.0000   0.000000E+00        1133001
  -3  -3   4   2268.9    704.3  15   0   1  0.0000  0.0000  0.0000  0.0000  0.0000  0.0000  0.0000  0.0000   0.000000E+00        1134001
  -3  -2   1   5107.3   1032.2  15   0   1  0.0000  0.0000  0.0000  0.0000  0.0000  0.0000  0.0000  0.0000   0.000000E+00        1135001
  -3  -2   2  17494.1   1062.2  15   0   1  0.0000  0.0000  0.0000  0.0000  0.0000  0.0000  0.0000  0.0000   0.000000E+00        1136001
  -3  -1   0  61599.1   1751.7  15   0   1  0.0000  0.0000  0.0000  0.0000  0.0000  0.0000  0.0000  0.0000   0.000000E+00        1137001
  -3   0  -3 145140.0   2387.8  15   0   1  0.0000  0.0000  0.0000  0.0000  0.0000  0.0000  0.0000  0.0000   0.000000E+00        1138001
  -3   1  -5  21495.9   1289.1  15   0   1  0.0000  0.0000  0.0000  0.0000  0.0000  0.0000  0.0000  0.0000   0.000000E+00        1139001
  -3   1  -4  15664.7   1181.9  15   0   1  0.0000  0.0000  0.0000  0.0000  0.0000  0.0000  0.0000  0.0000   0.000000E+00        1140001
  -3   2  -7   6688.5    941.5  15   0   1  0.0000  0.0000  0.0000  0.0000  0.0000  0.0000  0.0000  0.0000   0.000000E+00        1141001
  -3   2  -6  11222.5   1025.5  15   0   1  0.0000  0.0000  0.0000  0.0000  0.0000  0.0000  0.0000  0.0000   0.000000E+00        1142001
  -3   3  -9  27815.9   1041.3  15   0   1  0.0000  0.0000  0.0000  0.0000  0.0000  0.0000  0.0000  0.0000   0.000000E+00        1143001
  -3   3  -8   3762.0    825.3  15   0   1  0.0000  0.0000  0.0000  0.0000  0.0000  0.0000  0.0000  0.0000   0.000000E+00        1144001
  -3   4 -11   4188.4    760.8  15   0   1  0.0000  0.0000  0.0000  0.0000  0.0000  0.0000  0.0000  0.0000   0.000000E+00        1145001
  -3   4 -10   9327.4    855.3  15   0   1  0.0000  0.0000  0.0000  0.0000  0.0000  0.0000  0.0000  0.0000   0.000000E+00        1146001
  -3   4  -9   2513.0    728.9  15   0   1  0.0000  0.0000  0.0000  0.0000  0.0000  0.0000  0.0000  0.0000   0.000000E+00        1147001
  -3   5 -13   3214.2    705.3  15   0   1  0.0000  0.0000  0.0000  0.0000  0.0000  0.0000  0.0000  0.0000   0.000000E+00        1148001
  -3   5 -12   4005.0    719.0  15   0   1  0.0000  0.0000  0.0000  0.0000  0.0000  0.0000  0.0000  0.0000   0.000000E+00        1149001
  -3   5 -11   2237.8    653.5  15   0   1  0.0000  0.0000  0.0000  0.0000  0.0000  0.0000  0.0000  0.0000   0.000000E+00        1150001
  -3   6 -15   4738.0    720.1  15   0   1  0.0000  0.0000  0.0000  0.0000  0.0000  0.0000  0.0000  0.0000   0.000000E+00        1151001
  -3   6 -14    755.3    563.8  15   0   1  0.0000  0.0000  0.0000  0.0000  0.0000  0.0000  0.0000  0.0000   0.000000E+00        1152001
  -3   6 -13    810.3    595.9  15   0   1  0.0000  0.0000  0.0000  0.0000  0.0000  0.0000  0.0000  0.0000   0.000000E+00        1153001
  -3   7 -14   1232.8    601.0  15   0   1  0.0000  0.0000  0.0000  0.0000  0.0000  0.0000  0.0000  0.0000   0.000000E+00        1154001
  -2  -8  13    763.9    516.3  15   0   1  0.0000  0.0000  0.0000  0.0000  0.0000  0.0000  0.0000  0.0000   0.000000E+00        1155001
  -2  -8  14   1073.7    539.0  15   0   1  0.0000  0.0000  0.0000  0.0000  0.0000  0.0000  0.0000  0.0000   0.000000E+00        1156001
  -2  -8  15    570.9    481.1  15   0   1  0.0000  0.0000  0.0000  0.0000  0.0000  0.0000  0.0000  0.0000   0.000000E+00        1157001
  -2  -7  11   2415.1    610.4  15   0   1  0.0000  0.0000  0.0000  0.0000  0.0000  0.0000  0.0000  0.0000   0.000000E+00        1158001
  -2  -7  12   1283.2    540.6  15   0   1  0.0000  0.0000  0.0000  0.0000  0.0000  0.0000  0.0000  0.0000   0.000000E+00        1159001
  -2  -7  13   1018.7    529.0  15   0   1  0.0000  0.0000  0.0000  0.0000  0.0000  0.0000  0.0000  0.0000   0.000000E+00        1160001
  -2  -6   9   2786.1    630.3  15   0   1  0.0000  0.0000  0.0000  0.0000  0.0000  0.0000  0.0000  0.0000   0.000000E+00        1161001
  -2  -6  10   7334.4    713.6  15   0   1  0.0000  0.0000  0.0000  0.0000  0.0000  0.0000  0.0000  0.0000   0.000000E+00        1162001
  -2  -6  11   4086.3    654.6  15   0   1  0.0000  0.0000  0.0000  0.0000  0.0000  0.0000  0.0000  0.0000   0.000000E+00        1163001
  -2  -5   7   4571.9    672.3  15   0   1  0.0000  0.0000  0.0000  0.0000  0.0000  0.0000  0.0000  0.0000   0.000000E+00        1164001
  -2  -5   8   1983.4    602.7  15   0   1  0.0000  0.0000  0.0000  0.0000  0.0000  0.0000  0.0000  0.0000   0.000000E+00        1165001
  -2  -5   9   2192.2    599.1  15   0   1  0.0000  0.0000  0.0000  0.0000  0.0000  0.0000  0.0000  0.0000   0.000000E+00        1166001
  -2  -4   6   3316.9    695.8  15   0   1  0.0000  0.0000  0.0000  0.0000  0.0000  0.0000  0.0000  0.0000   0.000000E+00        1167001
  -2  -3   4   7875.9    843.6  15   0   1  0.0000  0.0000  0.0000  0.0000  0.0000  0.0000  0.0000  0.0000   0.000000E+00        1168001
  -2  -2   2  40033.4   1214.6  15   0   1  0.0000  0.0000  0.0000  0.0000  0.0000  0.0000  0.0000  0.0000   0.000000E+00        1169001
  -2  -1   0  19191.0   1415.0  15   0   1  0.0000  0.0000  0.0000  0.0000  0.0000  0.0000  0.0000  0.0000   0.000000E+00        1170001
  -2   1  -4  19573.6   1220.2  15   0   1  0.0000  0.0000  0.0000  0.0000  0.0000  0.0000  0.0000  0.0000   0.000000E+00        1171001
  -2   2  -6  10057.1    922.8  15   0   1  0.0000  0.0000  0.0000  0.0000  0.0000  0.0000  0.0000  0.0000   0.000000E+00        1172001
  -2   2  -5  43267.7   1230.1  15   0   1  0.0000  0.0000  0.0000  0.0000  0.0000  0.0000  0.0000  0.0000   0.000000E+00        1173001
  -2   3  -8   3923.4    730.6  15   0   1  0.0000  0.0000  0.0000  0.0000  0.0000  0.0000  0.0000  0.0000   0.000000E+00        1174001
  -2   3  -7   9426.2    921.6  15   0   1  0.0000  0.0000  0.0000  0.0000  0.0000  0.0000  0.0000  0.0000   0.000000E+00        1175001
  -2   4 -10   1412.7    630.0  15   0   1  0.0000  0.0000  0.0000  0.0000  0.0000  0.0000  0.0000  0.0000   0.000000E+00        1176001
  -2   4  -9   1589.5    658.9  15   0   1  0.0000  0.0000  0.0000  0.0000  0.0000  0.0000  0.0000  0.0000   0.000000E+00        1177001
  -2   5 -12   8664.0    759.7  15   0   1  0.0000  0.0000  0.0000  0.0000  0.0000  0.0000  0.0000  0.0000   0.000000E+00        1178001
  -2   5 -11  10973.8    789.4  15   0   1  0.0000  0.0000  0.0000  0.0000  0.0000  0.0000  0.0000  0.0000   0.000000E+00        1179001
  -2   5 -10   5820.0    763.8  15   0   1  0.0000  0.0000  0.0000  0.0000  0.0000  0.0000  0.0000  0.0000   0.000000E+00        1180001
  -2   6 -14   1625.5    615.8  15   0   1  0.0000  0.0000  0.0000  0.0000  0.0000  0.0000  0.0000  0.0000   0.000000E+00        1181001
  -2   6 -13    988.1    598.1  15   0   1  0.0000  0.0000  0.0000  0.0000  0.0000  0.0000  0.0000  0.0000   0.000000E+00        1182001
  -2   6 -12   1590.4    598.8  15   0   1  0.0000  0.0000  0.0000  0.0000  0.0000  0.0000  0.0000  0.0000   0.000000E+00        1183001
  -2   7 -16   1216.1    584.1  15   0   1  0.0000  0.0000  0.0000  0.0000  0.0000  0.0000  0.0000  0.0000   0.000000E+00        1184001
  -2   7 -15    505.5    530.7  15   0   1  0.0000  0.0000  0.0000  0.0000  0.0000  0.0000  0.0000  0.0000   0.000000E+00        1185001
  -2   7 -14    468.7    524.3  15   0   1  0.0000  0.0000  0.0000  0.0000  0.0000  0.0000  0.0000  0.0000   0.000000E+00        1186001
  -2   8 -15    103.5    530.6  15   0   1  0.0000  0.0000  0.0000  0.0000  0.0000  0.0000  0.0000  0.0000   0.000000E+00        1187001
  -1  -9  15   1269.8    564.7  15   0   1  0.0000  0.0000  0.0000  0.0000  0.0000  0.0000  0.0000  0.0000   0.000000E+00        1188001
  -1  -8  14    835.9    527.9  15   0   1  0.0000  0.0000  0.0000  0.0000  0.0000  0.0000  0.0000  0.0000   0.000000E+00        1189001
  -1  -8  15     -1.4    460.4  15   0   1  0.0000  0.0000  0.0000  0.0000  0.0000  0.0000  0.0000  0.0000   0.000000E+00        1190001
  -1  -8  16   -268.0    459.3  15   0   1  0.0000  0.0000  0.0000  0.0000  0.0000  0.0000  0.0000  0.0000   0.000000E+00        1191001
  -1  -7  12   1763.0    569.0  15   0   1  0.0000  0.0000  0.0000  0.0000  0.0000  0.0000  0.0000  0.0000   0.000000E+00        1192001
  -1  -7  13    913.5    532.5  15   0   1  0.0000  0.0000  0.0000  0.0000  0.0000  0.0000  0.0000  0.0000   0.000000E+00        1193001
  -1  -7  14    706.2    503.2  15   0   1  0.0000  0.0000  0.0000  0.0000  0.0000  0.0000  0.0000  0.0000   0.000000E+00        1194001
  -1  -6  10    471.6    510.4  15   0   1  0.0000  0.0000  0.0000  0.0000  0.0000  0.0000  0.0000  0.0000   0.000000E+00        1195001
  -1  -6  11    570.0    531.8  15   0   1  0.0000  0.0000  0.0000  0.0000  0.0000  0.0000  0.0000  0.0000   0.000000E+00        1196001
  -1  -6  12   3121.2    561.3  15   0   1  0.0000  0.0000  0.0000  0.0000  0.0000  0.0000  0.0000  0.0000   0.000000E+00        1197001
  -1  -5   8   7397.5    697.0  15   0   1  0.0000  0.0000  0.0000  0.0000  0.0000  0.0000  0.0000  0.0000   0.000000E+00        1198001
  -1  -5   9   3507.1    606.8  15   0   1  0.0000  0.0000  0.0000  0.0000  0.0000  0.0000  0.0000  0.0000   0.000000E+00        1199001
  -1  -4   6  14748.9    852.5  15   0   1  0.0000  0.0000  0.0000  0.0000  0.0000  0.0000  0.0000  0.0000   0.000000E+00        1200001
  -1  -4   7   3677.3    664.4  15   0   1  0.0000  0.0000  0.0000  0.0000  0.0000  0.0000  0.0000  0.0000   0.000000E+00        1201001
  -1  -3   5  19257.3    848.6  15   0   1  0.0000  0.0000  0.0000  0.0000  0.0000  0.0000  0.0000  0.0000   0.000000E+00        1202001
  -1  -2   3  25539.4   1064.1  15   0   1  0.0000  0.0000  0.0000  0.0000  0.0000  0.0000  0.0000  0.0000   0.000000E+00        1203001
  -1  -1   1  12362.6   1296.4  15   0   1  0.0000  0.0000  0.0000  0.0000  0.0000  0.0000  0.0000  0.0000   0.000000E+00        1204001
  -1   1  -3 288822.0   2137.5  15   0   1  0.0000  0.0000  0.0000  0.0000  0.0000  0.0000  0.0000  0.0000   0.000000E+00        1205001
  -1   2  -5   7575.0    870.4  15   0   1  0.0000  0.0000  0.0000  0.0000  0.0000  0.0000  0.0000  0.0000   0.000000E+00        1206001
  -1   3  -7   6554.7    780.9  15   0   1  0.0000  0.0000  0.0000  0.0000  0.0000  0.0000  0.0000  0.0000   0.000000E+00        1207001
  -1   3  -6   6280.4    764.0  15   0   1  0.0000  0.0000  0.0000  0.0000  0.0000  0.0000  0.0000  0.0000   0.000000E+00        1208001
  -1   4  -9  12801.1    832.9  15   0   1  0.0000  0.0000  0.0000  0.0000  0.0000  0.0000  0.0000  0.0000   0.000000E+00        1209001
  -1   4  -8  12386.3    804.2  15   0   1  0.0000  0.0000  0.0000  0.0000  0.0000  0.0000  0.0000  0.0000   0.000000E+00        1210001
  -1   5 -11   3372.7    672.0  15   0   1  0.0000  0.0000  0.0000  0.0000  0.0000  0.0000  0.0000  0.0000   0.000000E+00        1211001
  -1   5 -10   2196.8    616.6  15   0   1  0.0000  0.0000  0.0000  0.0000  0.0000  0.0000  0.0000  0.0000   0.000000E+00        1212001
  -1   6 -13   4753.8    663.5  15   0   1  0.0000  0.0000  0.0000  0.0000  0.0000  0.0000  0.0000  0.0000   0.000000E+00        1213001
  -1   6 -12   3032.1    645.0  15   0   1  0.0000  0.0000  0.0000  0.0000  0.0000  0.0000  0.0000  0.0000   0.000000E+00        1214001
  -1   6 -11   1239.3    612.5  15   0   1  0.0000  0.0000  0.0000  0.0000  0.0000  0.0000  0.0000  0.0000   0.000000E+00        1215001
  -1   7 -15   1795.5    632.9  15   0   1  0.0000  0.0000  0.0000  0.0000  0.0000  0.0000  0.0000  0.0000   0.000000E+00        1216001
  -1   7 -14   1769.2    629.5  15   0   1  0.0000  0.0000  0.0000  0.0000  0.0000  0.0000  0.0000  0.0000   0.000000E+00        1217001
  -1   7 -13   1376.3    590.3  15   0   1  0.0000  0.0000  0.0000  0.0000  0.0000  0.0000  0.0000  0.0000   0.000000E+00        1218001
  -1   8 -17    444.7    523.5  15   0   1  0.0000  0.0000  0.0000  0.0000  0.0000  0.0000  0.0000  0.0000   0.000000E+00        1219001
  -1   8 -16    -52.3    494.4  15   0   1  0.0000  0.0000  0.0000  0.0000  0.0000  0.0000  0.0000  0.0000   0.000000E+00        1220001
  -1   8 -15    882.5    576.2  15   0   1  0.0000  0.0000  0.0000  0.0000  0.0000  0.0000  0.0000  0.0000   0.000000E+00        1221001
   0  -8  14    545.3    491.5  15   0   1  0.0000  0.0000  0.0000  0.0000  0.0000  0.0000  0.0000  0.0000   0.000000E+00        1222001
   0  -8  15    959.2    532.4  15   0   1  0.0000  0.0000  0.0000  0.0000  0.0000  0.0000  0.0000  0.0000   0.000000E+00        1223001
   0  -8  16    -53.2    460.0  15   0   1  0.0000  0.0000  0.0000  0.0000  0.0000  0.0000  0.0000  0.0000   0.000000E+00        1224001
   0  -8  17   -123.6    459.5  15   0   1  0.0000  0.0000  0.0000  0.0000  0.0000  0.0000  0.0000  0.0000   0.000000E+00        1225001
   0  -7  13    488.0    491.2  15   0   1  0.0000  0.0000  0.0000  0.0000  0.0000  0.0000  0.0000  0.0000   0.000000E+00        1226001
   0  -7  14   1790.9    539.1  15   0   1  0.0000  0.0000  0.0000  0.0000  0.0000  0.0000  0.0000  0.0000   0.000000E+00        1227001
   0  -7  15   1899.0    526.6  15   0   1  0.0000  0.0000  0.0000  0.0000  0.0000  0.0000  0.0000  0.0000   0.000000E+00        1228001
   0  -6  11    612.3    510.1  15   0   1  0.0000  0.0000  0.0000  0.0000  0.0000  0.0000  0.0000  0.0000   0.000000E+00        1229001
   0  -6  12    885.0    476.6  15   0   1  0.0000  0.0000  0.0000  0.0000  0.0000  0.0000  0.0000  0.0000   0.000000E+00        1230001
   0  -6  13   3422.8    581.4  15   0   1  0.0000  0.0000  0.0000  0.0000  0.0000  0.0000  0.0000  0.0000   0.000000E+00        1231001
   0  -5   9   4032.3    620.5  15   0   1  0.0000  0.0000  0.0000  0.0000  0.0000  0.0000  0.0000  0.0000   0.000000E+00        1232001
   0  -5  10  15364.2    715.2  15   0   1  0.0000  0.0000  0.0000  0.0000  0.0000  0.0000  0.0000  0.0000   0.000000E+00        1233001
   0  -4   7  47754.9   1012.6  15   0   1  0.0000  0.0000  0.0000  0.0000  0.0000  0.0000  0.0000  0.0000   0.000000E+00        1234001
   0  -4   8   6395.8    673.8  15   0   1  0.0000  0.0000  0.0000  0.0000  0.0000  0.0000  0.0000  0.0000   0.000000E+00        1235001
   0  -3   6  20815.9    850.1  15   0   1  0.0000  0.0000  0.0000  0.0000  0.0000  0.0000  0.0000  0.0000   0.000000E+00        1236001
   0  -2   4  20237.2    955.8  15   0   1  0.0000  0.0000  0.0000  0.0000  0.0000  0.0000  0.0000  0.0000   0.000000E+00        1237001
   0  -1   2  11877.1   1158.3  15   0   1  0.0000  0.0000  0.0000  0.0000  0.0000  0.0000  0.0000  0.0000   0.000000E+00        1238001
   0   1  -2  16399.2   1192.4  15   0   1  0.0000  0.0000  0.0000  0.0000  0.0000  0.0000  0.0000  0.0000   0.000000E+00        1239001
   0   2  -4  19116.4    885.1  15   0   1  0.0000  0.0000  0.0000  0.0000  0.0000  0.0000  0.0000  0.0000   0.000000E+00        1240001
   0   3  -6  17259.2    814.2  15   0   1  0.0000  0.0000  0.0000  0.0000  0.0000  0.0000  0.0000  0.0000   0.000000E+00        1241001
   0   4  -8   2326.1    598.0  15   0   1  0.0000  0.0000  0.0000  0.0000  0.0000  0.0000  0.0000  0.0000   0.000000E+00        1242001
   0   4  -7  35640.1    974.7  15   0   1  0.0000  0.0000  0.0000  0.0000  0.0000  0.0000  0.0000  0.0000   0.000000E+00        1243001
   0   5 -10  10358.1    684.8  15   0   1  0.0000  0.0000  0.0000  0.0000  0.0000  0.0000  0.0000  0.0000   0.000000E+00        1244001
   0   5  -9   4111.0    636.9  15   0   1  0.0000  0.0000  0.0000  0.0000  0.0000  0.0000  0.0000  0.0000   0.000000E+00        1245001
   0   6 -12    911.7    532.9  15   0   1  0.0000  0.0000  0.0000  0.0000  0.0000  0.0000  0.0000  0.0000   0.000000E+00        1246001
   0   6 -11    -90.3    419.8  15   0   1  0.0000  0.0000  0.0000  0.0000  0.0000  0.0000  0.0000  0.0000   0.000000E+00        1247001
   0   7 -14    980.2    546.4  15   0   1  0.0000  0.0000  0.0000  0.0000  0.0000  0.0000  0.0000  0.0000   0.000000E+00        1248001
   0   7 -13   1384.4    557.5  15   0   1  0.0000  0.0000  0.0000  0.0000  0.0000  0.0000  0.0000  0.0000   0.000000E+00        1249001
   0   7 -12    671.0    518.3  15   0   1  0.0000  0.0000  0.0000  0.0000  0.0000  0.0000  0.0000  0.0000   0.000000E+00        1250001
   0   8 -16    758.8    507.2  15   0   1  0.0000  0.0000  0.0000  0.0000  0.0000  0.0000  0.0000  0.0000   0.000000E+00        1251001
   0   8 -15    283.9    455.4  15   0   1  0.0000  0.0000  0.0000  0.0000  0.0000  0.0000  0.0000  0.0000   0.000000E+00        1252001
   0   8 -14    850.0    540.6  15   0   1  0.0000  0.0000  0.0000  0.0000  0.0000  0.0000  0.0000  0.0000   0.000000E+00        1253001
   0   9 -15    496.1    517.0  15   0   1  0.0000  0.0000  0.0000  0.0000  0.0000  0.0000  0.0000  0.0000   0.000000E+00        1254001
   1  -8  15    934.3    538.9  15   0   1  0.0000  0.0000  0.0000  0.0000  0.0000  0.0000  0.0000  0.0000   0.000000E+00        1255001
   1  -8  16    605.2    520.3  15   0   1  0.0000  0.0000  0.0000  0.0000  0.0000  0.0000  0.0000  0.0000   0.000000E+00        1256001
   1  -8  17   1635.4    584.8  15   0   1  0.0000  0.0000  0.0000  0.0000  0.0000  0.0000  0.0000  0.0000   0.000000E+00        1257001
   1  -7  14   1449.4    552.3  15   0   1  0.0000  0.0000  0.0000  0.0000  0.0000  0.0000  0.0000  0.0000   0.000000E+00        1258001
   1  -7  15   1307.8    529.7  15   0   1  0.0000  0.0000  0.0000  0.0000  0.0000  0.0000  0.0000  0.0000   0.000000E+00        1259001
   1  -7  16   2099.6    590.2  15   0   1  0.0000  0.0000  0.0000  0.0000  0.0000  0.0000  0.0000  0.0000   0.000000E+00        1260001
   1  -6  12   3236.6    646.9  15   0   1  0.0000  0.0000  0.0000  0.0000  0.0000  0.0000  0.0000  0.0000   0.000000E+00        1261001
   1  -6  13   4133.6    584.9  15   0   1  0.0000  0.0000  0.0000  0.0000  0.0000  0.0000  0.0000  0.0000   0.000000E+00        1262001
   1  -6  14   3746.5    562.3  15   0   1  0.0000  0.0000  0.0000  0.0000  0.0000  0.0000  0.0000  0.0000   0.000000E+00        1263001
   1  -5  10   2058.8    563.4  15   0   1  0.0000  0.0000  0.0000  0.0000  0.0000  0.0000  0.0000  0.0000   0.000000E+00        1264001
   1  -5  11   3237.9    587.6  15   0   1  0.0000  0.0000  0.0000  0.0000  0.0000  0.0000  0.0000  0.0000   0.000000E+00        1265001
   1  -4   8  13812.0    787.4  15   0   1  0.0000  0.0000  0.0000  0.0000  0.0000  0.0000  0.0000  0.0000   0.000000E+00        1266001
   1  -4   9   9654.0    724.8  15   0   1  0.0000  0.0000  0.0000  0.0000  0.0000  0.0000  0.0000  0.0000   0.000000E+00        1267001
   1  -3   6   7873.6    799.2  15   0   1  0.0000  0.0000  0.0000  0.0000  0.0000  0.0000  0.0000  0.0000   0.000000E+00        1268001
   1  -3   7   6671.5    759.0  15   0   1  0.0000  0.0000  0.0000  0.0000  0.0000  0.0000  0.0000  0.0000   0.000000E+00        1269001
   1  -2   5   8338.9    854.0  15   0   1  0.0000  0.0000  0.0000  0.0000  0.0000  0.0000  0.0000  0.0000   0.000000E+00        1270001
   1  -1   3 245265.0   1987.1  15   0   1  0.0000  0.0000  0.0000  0.0000  0.0000  0.0000  0.0000  0.0000   0.000000E+00        1271001
   1   1  -1  13392.5   1189.2  15   0   1  0.0000  0.0000  0.0000  0.0000  0.0000  0.0000  0.0000  0.0000   0.000000E+00        1272001
   1   2  -3  24806.1   1019.9  15   0   1  0.0000  0.0000  0.0000  0.0000  0.0000  0.0000  0.0000  0.0000   0.000000E+00        1273001
   1   3  -5  19230.4    856.3  15   0   1  0.0000  0.0000  0.0000  0.0000  0.0000  0.0000  0.0000  0.0000   0.000000E+00        1274001
   1   4  -7   3625.3    616.1  15   0   1  0.0000  0.0000  0.0000  0.0000  0.0000  0.0000  0.0000  0.0000   0.000000E+00        1275001
   1   4  -6  15088.9    770.6  15   0   1  0.0000  0.0000  0.0000  0.0000  0.0000  0.0000  0.0000  0.0000   0.000000E+00        1276001
   1   5  -9   4023.1    604.7  15   0   1  0.0000  0.0000  0.0000  0.0000  0.0000  0.0000  0.0000  0.0000   0.000000E+00        1277001
   1   5  -8   5939.5    685.5  15   0   1  0.0000  0.0000  0.0000  0.0000  0.0000  0.0000  0.0000  0.0000   0.000000E+00        1278001
   1   6 -11   1722.0    584.0  15   0   1  0.0000  0.0000  0.0000  0.0000  0.0000  0.0000  0.0000  0.0000   0.000000E+00        1279001
   1   6 -10    991.3    529.2  15   0   1  0.0000  0.0000  0.0000  0.0000  0.0000  0.0000  0.0000  0.0000   0.000000E+00        1280001
   1   7 -13   1096.9    516.2  15   0   1  0.0000  0.0000  0.0000  0.0000  0.0000  0.0000  0.0000  0.0000   0.000000E+00        1281001
   1   7 -12   1625.9    565.2  15   0   1  0.0000  0.0000  0.0000  0.0000  0.0000  0.0000  0.0000  0.0000   0.000000E+00        1282001
   1   7 -11   1040.2    572.3  15   0   1  0.0000  0.0000  0.0000  0.0000  0.0000  0.0000  0.0000  0.0000   0.000000E+00        1283001
   1   8 -15     51.4    437.5  15   0   1  0.0000  0.0000  0.0000  0.0000  0.0000  0.0000  0.0000  0.0000   0.000000E+00        1284001
   1   8 -14   1708.4    595.6  15   0   1  0.0000  0.0000  0.0000  0.0000  0.0000  0.0000  0.0000  0.0000   0.000000E+00        1285001
   1   8 -13    344.1    483.0  15   0   1  0.0000  0.0000  0.0000  0.0000  0.0000  0.0000  0.0000  0.0000   0.000000E+00        1286001
   1   9 -15   1702.4    584.7  15   0   1  0.0000  0.0000  0.0000  0.0000  0.0000  0.0000  0.0000  0.0000   0.000000E+00        1287001
   2  -7  14   1115.8    581.8  15   0   1  0.0000  0.0000  0.0000  0.0000  0.0000  0.0000  0.0000  0.0000   0.000000E+00        1288001
   2  -7  15    711.4    531.1  15   0   1  0.0000  0.0000  0.0000  0.0000  0.0000  0.0000  0.0000  0.0000   0.000000E+00        1289001
   2  -7  16   1206.9    550.8  15   0   1  0.0000  0.0000  0.0000  0.0000  0.0000  0.0000  0.0000  0.0000   0.000000E+00        1290001
   2  -7  17   1289.1    566.8  15   0   1  0.0000  0.0000  0.0000  0.0000  0.0000  0.0000  0.0000  0.0000   0.000000E+00        1291001
   2  -6  13   1518.2    571.6  15   0   1  0.0000  0.0000  0.0000  0.0000  0.0000  0.0000  0.0000  0.0000   0.000000E+00        1292001
   2  -6  14   1583.7    582.8  15   0   1  0.0000  0.0000  0.0000  0.0000  0.0000  0.0000  0.0000  0.0000   0.000000E+00        1293001
   2  -6  15   1478.0    578.8  15   0   1  0.0000  0.0000  0.0000  0.0000  0.0000  0.0000  0.0000  0.0000   0.000000E+00        1294001
   2  -5  11  10849.2    762.4  15   0   1  0.0000  0.0000  0.0000  0.0000  0.0000  0.0000  0.0000  0.0000   0.000000E+00        1295001
   2  -5  12   9381.9    711.5  15   0   1  0.0000  0.0000  0.0000  0.0000  0.0000  0.0000  0.0000  0.0000   0.000000E+00        1296001
   2  -5  13  10690.1    742.3  15   0   1  0.0000  0.0000  0.0000  0.0000  0.0000  0.0000  0.0000  0.0000   0.000000E+00        1297001
   2  -4   9   2855.9    676.0  15   0   1  0.0000  0.0000  0.0000  0.0000  0.0000  0.0000  0.0000  0.0000   0.000000E+00        1298001
   2  -4  10   3871.8    686.6  15   0   1  0.0000  0.0000  0.0000  0.0000  0.0000  0.0000  0.0000  0.0000   0.000000E+00        1299001
   2  -3   7   8393.9    841.4  15   0   1  0.0000  0.0000  0.0000  0.0000  0.0000  0.0000  0.0000  0.0000   0.000000E+00        1300001
   2  -3   8   4632.4    758.5  15   0   1  0.0000  0.0000  0.0000  0.0000  0.0000  0.0000  0.0000  0.0000   0.000000E+00        1301001
   2  -2   6  16847.4    989.0  15   0   1  0.0000  0.0000  0.0000  0.0000  0.0000  0.0000  0.0000  0.0000   0.000000E+00        1302001
   2  -1   4  28100.9   1296.7  15   0   1  0.0000  0.0000  0.0000  0.0000  0.0000  0.0000  0.0000  0.0000   0.000000E+00        1303001
   2   0   2 181577.0   2682.3  15   0   1  0.0000  0.0000  0.0000  0.0000  0.0000  0.0000  0.0000  0.0000   0.000000E+00        1304001
   2   1   0  16137.9   1407.4  15   0   1  0.0000  0.0000  0.0000  0.0000  0.0000  0.0000  0.0000  0.0000   0.000000E+00        1305001
   2   2  -2  43237.3   1225.1  15   0   1  0.0000  0.0000  0.0000  0.0000  0.0000  0.0000  0.0000  0.0000   0.000000E+00        1306001
   2   3  -4   6748.6    806.3  15   0   1  0.0000  0.0000  0.0000  0.0000  0.0000  0.0000  0.0000  0.0000   0.000000E+00        1307001
   2   4  -6   5078.5    725.7  15   0   1  0.0000  0.0000  0.0000  0.0000  0.0000  0.0000  0.0000  0.0000   0.000000E+00        1308001
   2   4  -5   4559.3    692.6  15   0   1  0.0000  0.0000  0.0000  0.0000  0.0000  0.0000  0.0000  0.0000   0.000000E+00        1309001
   2   5  -8   1647.0    592.4  15   0   1  0.0000  0.0000  0.0000  0.0000  0.0000  0.0000  0.0000  0.0000   0.000000E+00        1310001
   2   5  -7   5801.2    723.5  15   0   1  0.0000  0.0000  0.0000  0.0000  0.0000  0.0000  0.0000  0.0000   0.000000E+00        1311001
   2   6 -10   5363.1    673.9  15   0   1  0.0000  0.0000  0.0000  0.0000  0.0000  0.0000  0.0000  0.0000   0.000000E+00        1312001
   2   6  -9   3326.6    640.7  15   0   1  0.0000  0.0000  0.0000  0.0000  0.0000  0.0000  0.0000  0.0000   0.000000E+00        1313001
   2   7 -12   2021.1    567.3  15   0   1  0.0000  0.0000  0.0000  0.0000  0.0000  0.0000  0.0000  0.0000   0.000000E+00        1314001
   2   7 -11   2087.4    565.0  15   0   1  0.0000  0.0000  0.0000  0.0000  0.0000  0.0000  0.0000  0.0000   0.000000E+00        1315001
   2   7 -10   3600.9    618.8  15   0   1  0.0000  0.0000  0.0000  0.0000  0.0000  0.0000  0.0000  0.0000   0.000000E+00        1316001
   2   8 -14   1899.5    594.1  15   0   1  0.0000  0.0000  0.0000  0.0000  0.0000  0.0000  0.0000  0.0000   0.000000E+00        1317001
   2   8 -13     49.8    462.4  15   0   1  0.0000  0.0000  0.0000  0.0000  0.0000  0.0000  0.0000  0.0000   0.000000E+00        1318001
   2   8 -12    979.9    528.4  15   0   1  0.0000  0.0000  0.0000  0.0000  0.0000  0.0000  0.0000  0.0000   0.000000E+00        1319001
   3  -6  14   1479.4    578.6  15   0   1  0.0000  0.0000  0.0000  0.0000  0.0000  0.0000  0.0000  0.0000   0.000000E+00        1320001
   3  -6  15   2527.7    606.6  15   0   1  0.0000  0.0000  0.0000  0.0000  0.0000  0.0000  0.0000  0.0000   0.000000E+00        1321001
   3  -5  12   2504.9    639.0  15   0   1  0.0000  0.0000  0.0000  0.0000  0.0000  0.0000  0.0000  0.0000   0.000000E+00        1322001
   3  -5  13   2558.7    634.7  15   0   1  0.0000  0.0000  0.0000  0.0000  0.0000  0.0000  0.0000  0.0000   0.000000E+00        1323001
   3  -5  14   1591.1    597.4  15   0   1  0.0000  0.0000  0.0000  0.0000  0.0000  0.0000  0.0000  0.0000   0.000000E+00        1324001
   3  -4  10   5522.5    728.3  15   0   1  0.0000  0.0000  0.0000  0.0000  0.0000  0.0000  0.0000  0.0000   0.000000E+00        1325001
   3  -4  11   1903.2    626.3  15   0   1  0.0000  0.0000  0.0000  0.0000  0.0000  0.0000  0.0000  0.0000   0.000000E+00        1326001
   3  -4  12  12334.9    773.4  15   0   1  0.0000  0.0000  0.0000  0.0000  0.0000  0.0000  0.0000  0.0000   0.000000E+00        1327001
   3  -3   8   2720.1    780.7  15   0   1  0.0000  0.0000  0.0000  0.0000  0.0000  0.0000  0.0000  0.0000   0.000000E+00        1328001
   3  -3   9  20794.6    941.8  15   0   1  0.0000  0.0000  0.0000  0.0000  0.0000  0.0000  0.0000  0.0000   0.000000E+00        1329001
   3  -2   6   6178.3    871.2  15   0   1  0.0000  0.0000  0.0000  0.0000  0.0000  0.0000  0.0000  0.0000   0.000000E+00        1330001
   3  -2   7   4434.9    863.8  15   0   1  0.0000  0.0000  0.0000  0.0000  0.0000  0.0000  0.0000  0.0000   0.000000E+00        1331001
   3  -1   5  19632.5   1288.1  15   0   1  0.0000  0.0000  0.0000  0.0000  0.0000  0.0000  0.0000  0.0000   0.000000E+00        1332001
   3   0   3 132345.0   2316.9  15   0   1  0.0000  0.0000  0.0000  0.0000  0.0000  0.0000  0.0000  0.0000   0.000000E+00        1333001
   3   1   1  42160.6   1713.2  15   0   1  0.0000  0.0000  0.0000  0.0000  0.0000  0.0000  0.0000  0.0000   0.000000E+00        1334001
   3   2  -1   4579.9    986.0  15   0   1  0.0000  0.0000  0.0000  0.0000  0.0000  0.0000  0.0000  0.0000   0.000000E+00        1335001
   3   3  -3   2392.2    740.0  15   0   1  0.0000  0.0000  0.0000  0.0000  0.0000  0.0000  0.0000  0.0000   0.000000E+00        1336001
   3   3  -2  12973.8    970.8  15   0   1  0.0000  0.0000  0.0000  0.0000  0.0000  0.0000  0.0000  0.0000   0.000000E+00        1337001
   3   4  -5   4887.0    728.7  15   0   1  0.0000  0.0000  0.0000  0.0000  0.0000  0.0000  0.0000  0.0000   0.000000E+00        1338001
   3   4  -4   3115.0    714.4  15   0   1  0.0000  0.0000  0.0000  0.0000  0.0000  0.0000  0.0000  0.0000   0.000000E+00        1339001
   3   5  -7   2896.5    646.7  15   0   1  0.0000  0.0000  0.0000  0.0000  0.0000  0.0000  0.0000  0.0000   0.000000E+00        1340001
   3   5  -6  11349.7    807.2  15   0   1  0.0000  0.0000  0.0000  0.0000  0.0000  0.0000  0.0000  0.0000   0.000000E+00        1341001
   3   6  -9   5084.6    653.0  15   0   1  0.0000  0.0000  0.0000  0.0000  0.0000  0.0000  0.0000  0.0000   0.000000E+00        1342001
   3   6  -8    557.9    560.5  15   0   1  0.0000  0.0000  0.0000  0.0000  0.0000  0.0000  0.0000  0.0000   0.000000E+00        1343001
   3   7 -11   2266.5    542.0  15   0   1  0.0000  0.0000  0.0000  0.0000  0.0000  0.0000  0.0000  0.0000   0.000000E+00        1344001
   3   7 -10    534.1    514.0  15   0   1  0.0000  0.0000  0.0000  0.0000  0.0000  0.0000  0.0000  0.0000   0.000000E+00        1345001
   3   7  -9   1436.8    578.2  15   0   1  0.0000  0.0000  0.0000  0.0000  0.0000  0.0000  0.0000  0.0000   0.000000E+00        1346001
   3   8 -12    938.8    540.1  15   0   1  0.0000  0.0000  0.0000  0.0000  0.0000  0.0000  0.0000  0.0000   0.000000E+00        1347001
   3   8 -11    264.4    482.2  15   0   1  0.0000  0.0000  0.0000  0.0000  0.0000  0.0000  0.0000  0.0000   0.000000E+00        1348001
   4  -4  11   2265.9    721.5  15   0   1  0.0000  0.0000  0.0000  0.0000  0.0000  0.0000  0.0000  0.0000   0.000000E+00        1349001
   4  -4  12   2658.4    746.0  15   0   1  0.0000  0.0000  0.0000  0.0000  0.0000  0.0000  0.0000  0.0000   0.000000E+00        1350001
   4  -4  13   -909.3    536.7  15   0   1  0.0000  0.0000  0.0000  0.0000  0.0000  0.0000  0.0000  0.0000   0.000000E+00        1351001
   4  -3   9   5452.3    845.0  15   0   1  0.0000  0.0000  0.0000  0.0000  0.0000  0.0000  0.0000  0.0000   0.000000E+00        1352001
   4  -3  10   2496.6    738.6  15   0   1  0.0000  0.0000  0.0000  0.0000  0.0000  0.0000  0.0000  0.0000   0.000000E+00        1353001
   4  -3  11   -233.1    615.9  15   0   1  0.0000  0.0000  0.0000  0.0000  0.0000  0.0000  0.0000  0.0000   0.000000E+00        1354001
   4  -2   7   3495.6    882.6  15   0   1  0.0000  0.0000  0.0000  0.0000  0.0000  0.0000  0.0000  0.0000   0.000000E+00        1355001
   4  -2   8   5623.0   1001.8  15   0   1  0.0000  0.0000  0.0000  0.0000  0.0000  0.0000  0.0000  0.0000   0.000000E+00        1356001
   4  -2   9  12768.8   1075.4  15   0   1  0.0000  0.0000  0.0000  0.0000  0.0000  0.0000  0.0000  0.0000   0.000000E+00        1357001
   4  -1   6  10604.3   1284.7  15   0   1  0.0000  0.0000  0.0000  0.0000  0.0000  0.0000  0.0000  0.0000   0.000000E+00        1358001
   4   0   4  18439.9   1731.6  15   0   1  0.0000  0.0000  0.0000  0.0000  0.0000  0.0000  0.0000  0.0000   0.000000E+00        1359001
   4   1   2  24249.8   1817.8  15   0   1  0.0000  0.0000  0.0000  0.0000  0.0000  0.0000  0.0000  0.0000   0.000000E+00        1360001
   4   2   0   5421.0   1163.2  15   0   1  0.0000  0.0000  0.0000  0.0000  0.0000  0.0000  0.0000  0.0000   0.000000E+00        1361001
   4   3  -2   3252.0    910.5  15   0   1  0.0000  0.0000  0.0000  0.0000  0.0000  0.0000  0.0000  0.0000   0.000000E+00        1362001
   4   3  -1   1465.2    787.6  15   0   1  0.0000  0.0000  0.0000  0.0000  0.0000  0.0000  0.0000  0.0000   0.000000E+00        1363001
   4   4  -4   5081.0    819.3  15   0   1  0.0000  0.0000  0.0000  0.0000  0.0000  0.0000  0.0000  0.0000   0.000000E+00        1364001
   4   4  -3   3738.9    843.5  15   0   1  0.0000  0.0000  0.0000  0.0000  0.0000  0.0000  0.0000  0.0000   0.000000E+00        1365001
   4   5  -6   2632.6    700.2  15   0   1  0.0000  0.0000  0.0000  0.0000  0.0000  0.0000  0.0000  0.0000   0.000000E+00        1366001
   4   5  -5   5020.4    794.2  15   0   1  0.0000  0.0000  0.0000  0.0000  0.0000  0.0000  0.0000  0.0000   0.000000E+00        1367001
   4   6  -9   1020.6    625.4  15   0   1  0.0000  0.0000  0.0000  0.0000  0.0000  0.0000  0.0000  0.0000   0.000000E+00        1368001
   4   6  -8   1178.3    600.1  15   0   1  0.0000  0.0000  0.0000  0.0000  0.0000  0.0000  0.0000  0.0000   0.000000E+00        1369001
   4   6  -7   2088.6    667.5  15   0   1  0.0000  0.0000  0.0000  0.0000  0.0000  0.0000  0.0000  0.0000   0.000000E+00        1370001
   4   6  -6    366.1    604.8  15   0   1  0.0000  0.0000  0.0000  0.0000  0.0000  0.0000  0.0000  0.0000   0.000000E+00        1371001
   4   7  -8   1580.9    648.5  15   0   1  0.0000  0.0000  0.0000  0.0000  0.0000  0.0000  0.0000  0.0000   0.000000E+00        1372001
   5  -2   8   1363.3    811.7  15   0   1  0.0000  0.0000  0.0000  0.0000  0.0000  0.0000  0.0000  0.0000   0.000000E+00        1373001
   5  -1   7    406.8   1027.9  15   0   1  0.0000  0.0000  0.0000  0.0000  0.0000  0.0000  0.0000  0.0000   0.000000E+00        1374001
   5  -1   8   1993.1   1025.4  15   0   1  0.0000  0.0000  0.0000  0.0000  0.0000  0.0000  0.0000  0.0000   0.000000E+00        1375001
   5   0   5   4019.4   1429.7  15   0   1  0.0000  0.0000  0.0000  0.0000  0.0000  0.0000  0.0000  0.0000   0.000000E+00        1376001
   5   0   6   6031.7   1397.6  15   0   1  0.0000  0.0000  0.0000  0.0000  0.0000  0.0000  0.0000  0.0000   0.000000E+00        1377001
   5   1   2   3791.2   1360.8  15   0   1  0.0000  0.0000  0.0000  0.0000  0.0000  0.0000  0.0000  0.0000   0.000000E+00        1378001
   5   1   3  24429.4   1784.8  15   0   1  0.0000  0.0000  0.0000  0.0000  0.0000  0.0000  0.0000  0.0000   0.000000E+00        1379001
   5   2   0  12578.4   1318.3  15   0   1  0.0000  0.0000  0.0000  0.0000  0.0000  0.0000  0.0000  0.0000   0.000000E+00        1380001
   5   2   1  12353.2   1370.1  15   0   1  0.0000  0.0000  0.0000  0.0000  0.0000  0.0000  0.0000  0.0000   0.000000E+00        1381001
   5   3  -2   3450.8    979.7  15   0   1  0.0000  0.0000  0.0000  0.0000  0.0000  0.0000  0.0000  0.0000   0.000000E+00        1382001
   5   3  -1   7770.0   1087.6  15   0   1  0.0000  0.0000  0.0000  0.0000  0.0000  0.0000  0.0000  0.0000   0.000000E+00        1383001
   5   3   0   6783.1   1032.6  15   0   1  0.0000  0.0000  0.0000  0.0000  0.0000  0.0000  0.0000  0.0000   0.000000E+00        1384001
   5   4  -4   1536.1    750.6  15   0   1  0.0000  0.0000  0.0000  0.0000  0.0000  0.0000  0.0000  0.0000   0.000000E+00        1385001
   5   4  -3   3062.0    852.3  15   0   1  0.0000  0.0000  0.0000  0.0000  0.0000  0.0000  0.0000  0.0000   0.000000E+00        1386001
   5   4  -2   2231.3    888.8  15   0   1  0.0000  0.0000  0.0000  0.0000  0.0000  0.0000  0.0000  0.0000   0.000000E+00        1387001
  -5  -4   3   2720.7    884.2  16   0   1  0.0000  0.0000  0.0000  0.0000  0.0000  0.0000  0.0000  0.0000   0.000000E+00        1388001
  -5  -4   4   2354.2    842.3  16   0   1  0.0000  0.0000  0.0000  0.0000  0.0000  0.0000  0.0000  0.0000   0.000000E+00        1389001
  -5  -4   5   1748.0    800.3  16   0   1  0.0000  0.0000  0.0000  0.0000  0.0000  0.0000  0.0000  0.0000   0.000000E+00        1390001
  -5  -3   1   4265.6    954.3  16   0   1  0.0000  0.0000  0.0000  0.0000  0.0000  0.0000  0.0000  0.0000   0.000000E+00        1391001
  -5  -3   2   3779.4    981.4  16   0   1  0.0000  0.0000  0.0000  0.0000  0.0000  0.0000  0.0000  0.0000   0.000000E+00        1392001
  -5  -3   3   3893.3    893.8  16   0   1  0.0000  0.0000  0.0000  0.0000  0.0000  0.0000  0.0000  0.0000   0.000000E+00        1393001
  -5  -2  -1   8620.7   1118.3  16   0   1  0.0000  0.0000  0.0000  0.0000  0.0000  0.0000  0.0000  0.0000   0.000000E+00        1394001
  -5  -2   0  10220.2   1245.6  16   0   1  0.0000  0.0000  0.0000  0.0000  0.0000  0.0000  0.0000  0.0000   0.000000E+00        1395001
  -5  -2   1  10502.2   1191.6  16   0   1  0.0000  0.0000  0.0000  0.0000  0.0000  0.0000  0.0000  0.0000   0.000000E+00        1396001
  -5   0  -5  10169.4   1465.6  16   0   1  0.0000  0.0000  0.0000  0.0000  0.0000  0.0000  0.0000  0.0000   0.000000E+00        1397001
  -5   1  -7   4590.5   1127.9  16   0   1  0.0000  0.0000  0.0000  0.0000  0.0000  0.0000  0.0000  0.0000   0.000000E+00        1398001
  -5   1  -6   8733.4   1223.2  16   0   1  0.0000  0.0000  0.0000  0.0000  0.0000  0.0000  0.0000  0.0000   0.000000E+00        1399001
  -5   2  -8   2050.8    935.8  16   0   1  0.0000  0.0000  0.0000  0.0000  0.0000  0.0000  0.0000  0.0000   0.000000E+00        1400001
  -5   2  -7   2636.6    803.2  16   0   1  0.0000  0.0000  0.0000  0.0000  0.0000  0.0000  0.0000  0.0000   0.000000E+00        1401001
  -4  -6   8    958.4    646.6  16   0   1  0.0000  0.0000  0.0000  0.0000  0.0000  0.0000  0.0000  0.0000   0.000000E+00        1402001
  -4  -6   9    404.1    583.0  16   0   1  0.0000  0.0000  0.0000  0.0000  0.0000  0.0000  0.0000  0.0000   0.000000E+00        1403001
  -4  -6  10   1351.9    628.9  16   0   1  0.0000  0.0000  0.0000  0.0000  0.0000  0.0000  0.0000  0.0000   0.000000E+00        1404001
  -4  -5   6   3401.8    814.5  16   0   1  0.0000  0.0000  0.0000  0.0000  0.0000  0.0000  0.0000  0.0000   0.000000E+00        1405001
  -4  -5   7   3947.9    780.5  16   0   1  0.0000  0.0000  0.0000  0.0000  0.0000  0.0000  0.0000  0.0000   0.000000E+00        1406001
  -4  -5   8    567.0    606.2  16   0   1  0.0000  0.0000  0.0000  0.0000  0.0000  0.0000  0.0000  0.0000   0.000000E+00        1407001
  -4  -4   4   4541.4    899.1  16   0   1  0.0000  0.0000  0.0000  0.0000  0.0000  0.0000  0.0000  0.0000   0.000000E+00        1408001
  -4  -4   5   2946.2    849.3  16   0   1  0.0000  0.0000  0.0000  0.0000  0.0000  0.0000  0.0000  0.0000   0.000000E+00        1409001
  -4  -4   6   3779.2    851.6  16   0   1  0.0000  0.0000  0.0000  0.0000  0.0000  0.0000  0.0000  0.0000   0.000000E+00        1410001
  -4  -3   2   3509.4    957.0  16   0   1  0.0000  0.0000  0.0000  0.0000  0.0000  0.0000  0.0000  0.0000   0.000000E+00        1411001
  -4  -3   3   3805.2    868.3  16   0   1  0.0000  0.0000  0.0000  0.0000  0.0000  0.0000  0.0000  0.0000   0.000000E+00        1412001
  -4  -2   0   4906.5   1067.0  16   0   1  0.0000  0.0000  0.0000  0.0000  0.0000  0.0000  0.0000  0.0000   0.000000E+00        1413001
  -4  -2   1  14316.8   1250.7  16   0   1  0.0000  0.0000  0.0000  0.0000  0.0000  0.0000  0.0000  0.0000   0.000000E+00        1414001
  -4   0  -4   5943.5   1499.1  16   0   1  0.0000  0.0000  0.0000  0.0000  0.0000  0.0000  0.0000  0.0000   0.000000E+00        1415001
  -4   1  -6   2571.3   1065.0  16   0   1  0.0000  0.0000  0.0000  0.0000  0.0000  0.0000  0.0000  0.0000   0.000000E+00        1416001
  -4   1  -5   8463.2   1163.1  16   0   1  0.0000  0.0000  0.0000  0.0000  0.0000  0.0000  0.0000  0.0000   0.000000E+00        1417001
  -4   2  -8   2839.9    937.7  16   0   1  0.0000  0.0000  0.0000  0.0000  0.0000  0.0000  0.0000  0.0000   0.000000E+00        1418001
  -4   2  -7    833.0    881.6  16   0   1  0.0000  0.0000  0.0000  0.0000  0.0000  0.0000  0.0000  0.0000   0.000000E+00        1419001
  -4   3 -10   1092.3    728.2  16   0   1  0.0000  0.0000  0.0000  0.0000  0.0000  0.0000  0.0000  0.0000   0.000000E+00        1420001
  -4   3  -9   3543.2    806.8  16   0   1  0.0000  0.0000  0.0000  0.0000  0.0000  0.0000  0.0000  0.0000   0.000000E+00        1421001
  -4   4 -13   1434.6    717.0  16   0   1  0.0000  0.0000  0.0000  0.0000  0.0000  0.0000  0.0000  0.0000   0.000000E+00        1422001
  -4   4 -12    486.4    670.5  16   0   1  0.0000  0.0000  0.0000  0.0000  0.0000  0.0000  0.0000  0.0000   0.000000E+00        1423001
  -4   4 -11    266.8    645.4  16   0   1  0.0000  0.0000  0.0000  0.0000  0.0000  0.0000  0.0000  0.0000   0.000000E+00        1424001
  -4   4 -10    494.0    677.0  16   0   1  0.0000  0.0000  0.0000  0.0000  0.0000  0.0000  0.0000  0.0000   0.000000E+00        1425001
  -4   5 -12   -547.2    585.2  16   0   1  0.0000  0.0000  0.0000  0.0000  0.0000  0.0000  0.0000  0.0000   0.000000E+00        1426001
  -3  -7  11   4089.3    669.1  16   0   1  0.0000  0.0000  0.0000  0.0000  0.0000  0.0000  0.0000  0.0000   0.000000E+00        1427001
  -3  -7  12    632.0    542.2  16   0   1  0.0000  0.0000  0.0000  0.0000  0.0000  0.0000  0.0000  0.0000   0.000000E+00        1428001
  -3  -7  13    187.7    507.7  16   0   1  0.0000  0.0000  0.0000  0.0000  0.0000  0.0000  0.0000  0.0000   0.000000E+00        1429001
  -3  -6   9   5207.1    667.6  16   0   1  0.0000  0.0000  0.0000  0.0000  0.0000  0.0000  0.0000  0.0000   0.000000E+00        1430001
  -3  -6  10    982.8    579.4  16   0   1  0.0000  0.0000  0.0000  0.0000  0.0000  0.0000  0.0000  0.0000   0.000000E+00        1431001
  -3  -6  11   1569.3    554.6  16   0   1  0.0000  0.0000  0.0000  0.0000  0.0000  0.0000  0.0000  0.0000   0.000000E+00        1432001
  -3  -5   7   4544.6    718.0  16   0   1  0.0000  0.0000  0.0000  0.0000  0.0000  0.0000  0.0000  0.0000   0.000000E+00        1433001
  -3  -5   8   1978.7    621.5  16   0   1  0.0000  0.0000  0.0000  0.0000  0.0000  0.0000  0.0000  0.0000   0.000000E+00        1434001
  -3  -5   9   4179.1    672.2  16   0   1  0.0000  0.0000  0.0000  0.0000  0.0000  0.0000  0.0000  0.0000   0.000000E+00        1435001
  -3  -4   5   3414.9    763.6  16   0   1  0.0000  0.0000  0.0000  0.0000  0.0000  0.0000  0.0000  0.0000   0.000000E+00        1436001
  -3  -4   6   1329.2    675.1  16   0   1  0.0000  0.0000  0.0000  0.0000  0.0000  0.0000  0.0000  0.0000   0.000000E+00        1437001
  -3  -3   3   3696.6    841.6  16   0   1  0.0000  0.0000  0.0000  0.0000  0.0000  0.0000  0.0000  0.0000   0.000000E+00        1438001
  -3  -3   4   2268.9    704.3  16   0   1  0.0000  0.0000  0.0000  0.0000  0.0000  0.0000  0.0000  0.0000   0.000000E+00        1439001
  -3  -2   1   5107.3   1032.2  16   0   1  0.0000  0.0000  0.0000  0.0000  0.0000  0.0000  0.0000  0.0000   0.000000E+00        1440001
  -3  -2   2  17494.1   1062.2  16   0   1  0.0000  0.0000  0.0000  0.0000  0.0000  0.0000  0.0000  0.0000   0.000000E+00        1441001
  -3  -1   0  61599.1   1751.7  16   0   1  0.0000  0.0000  0.0000  0.0000  0.0000  0.0000  0.0000  0.0000   0.000000E+00        1442001
  -3   0  -3 145140.0   2387.8  16   0   1  0.0000  0.0000  0.0000  0.0000  0.0000  0.0000  0.0000  0.0000   0.000000E+00        1443001
  -3   1  -5  21495.9   1289.1  16   0   1  0.0000  0.0000  0.0000  0.0000  0.0000  0.0000  0.0000  0.0000   0.000000E+00        1444001
  -3   1  -4  15664.7   1181.9  16   0   1  0.0000  0.0000  0.0000  0.0000  0.0000  0.0000  0.0000  0.0000   0.000000E+00        1445001
  -3   2  -7   6688.5    941.5  16   0   1  0.0000  0.0000  0.0000  0.0000  0.0000  0.0000  0.0000  0.0000   0.000000E+00        1446001
  -3   2  -6  11222.5   1025.5  16   0   1  0.0000  0.0000  0.0000  0.0000  0.0000  0.0000  0.0000  0.0000   0.000000E+00        1447001
  -3   3  -9  27815.9   1041.3  16   0   1  0.0000  0.0000  0.0000  0.0000  0.0000  0.0000  0.0000  0.0000   0.000000E+00        1448001
  -3   3  -8   3762.0    825.3  16   0   1  0.0000  0.0000  0.0000  0.0000  0.0000  0.0000  0.0000  0.0000   0.000000E+00        1449001
  -3   4 -12  14441.8    882.4  16   0   1  0.0000  0.0000  0.0000  0.0000  0.0000  0.0000  0.0000  0.0000   0.000000E+00        1450001
  -3   4 -11   4188.4    760.8  16   0   1  0.0000  0.0000  0.0000  0.0000  0.0000  0.0000  0.0000  0.0000   0.000000E+00        1451001
  -3   4 -10   9327.4    855.3  16   0   1  0.0000  0.0000  0.0000  0.0000  0.0000  0.0000  0.0000  0.0000   0.000000E+00        1452001
  -3   5 -14   1961.8    662.5  16   0   1  0.0000  0.0000  0.0000  0.0000  0.0000  0.0000  0.0000  0.0000   0.000000E+00        1453001
  -3   5 -13   3214.2    705.3  16   0   1  0.0000  0.0000  0.0000  0.0000  0.0000  0.0000  0.0000  0.0000   0.000000E+00        1454001
  -3   5 -12   4005.0    719.0  16   0   1  0.0000  0.0000  0.0000  0.0000  0.0000  0.0000  0.0000  0.0000   0.000000E+00        1455001
  -3   6 -15   4738.0    720.1  16   0   1  0.0000  0.0000  0.0000  0.0000  0.0000  0.0000  0.0000  0.0000   0.000000E+00        1456001
  -3   6 -14    755.3    563.8  16   0   1  0.0000  0.0000  0.0000  0.0000  0.0000  0.0000  0.0000  0.0000   0.000000E+00        1457001
  -3   6 -13    810.3    595.9  16   0   1  0.0000  0.0000  0.0000  0.0000  0.0000  0.0000  0.0000  0.0000   0.000000E+00        1458001
  -2  -8  14   1073.7    539.0  16   0   1  0.0000  0.0000  0.0000  0.0000  0.0000  0.0000  0.0000  0.0000   0.000000E+00        1459001
  -2  -8  15    570.9    481.1  16   0   1  0.0000  0.0000  0.0000  0.0000  0.0000  0.0000  0.0000  0.0000   0.000000E+00        1460001
  -2  -7  12   1283.2    540.6  16   0   1  0.0000  0.0000  0.0000  0.0000  0.0000  0.0000  0.0000  0.0000   0.000000E+00        1461001
  -2  -7  13   1018.7    529.0  16   0   1  0.0000  0.0000  0.0000  0.0000  0.0000  0.0000  0.0000  0.0000   0.000000E+00        1462001
  -2  -7  14    853.0    479.7  16   0   1  0.0000  0.0000  0.0000  0.0000  0.0000  0.0000  0.0000  0.0000   0.000000E+00        1463001
  -2  -6  10   7334.4    713.6  16   0   1  0.0000  0.0000  0.0000  0.0000  0.0000  0.0000  0.0000  0.0000   0.000000E+00        1464001
  -2  -6  11   4086.3    654.6  16   0   1  0.0000  0.0000  0.0000  0.0000  0.0000  0.0000  0.0000  0.0000   0.000000E+00        1465001
  -2  -6  12   2977.0    621.0  16   0   1  0.0000  0.0000  0.0000  0.0000  0.0000  0.0000  0.0000  0.0000   0.000000E+00        1466001
  -2  -5   8   1983.4    602.7  16   0   1  0.0000  0.0000  0.0000  0.0000  0.0000  0.0000  0.0000  0.0000   0.000000E+00        1467001
  -2  -5   9   2192.2    599.1  16   0   1  0.0000  0.0000  0.0000  0.0000  0.0000  0.0000  0.0000  0.0000   0.000000E+00        1468001
  -2  -4   6   3316.9    695.8  16   0   1  0.0000  0.0000  0.0000  0.0000  0.0000  0.0000  0.0000  0.0000   0.000000E+00        1469001
  -2  -4   7   3866.0    666.1  16   0   1  0.0000  0.0000  0.0000  0.0000  0.0000  0.0000  0.0000  0.0000   0.000000E+00        1470001
  -2  -3   4   7875.9    843.6  16   0   1  0.0000  0.0000  0.0000  0.0000  0.0000  0.0000  0.0000  0.0000   0.000000E+00        1471001
  -2  -3   5   2987.0    664.8  16   0   1  0.0000  0.0000  0.0000  0.0000  0.0000  0.0000  0.0000  0.0000   0.000000E+00        1472001
  -2  -2   2  40033.4   1214.6  16   0   1  0.0000  0.0000  0.0000  0.0000  0.0000  0.0000  0.0000  0.0000   0.000000E+00        1473001
  -2  -2   3   6209.5    920.3  16   0   1  0.0000  0.0000  0.0000  0.0000  0.0000  0.0000  0.0000  0.0000   0.000000E+00        1474001
  -2  -1   0  19191.0   1415.0  16   0   1  0.0000  0.0000  0.0000  0.0000  0.0000  0.0000  0.0000  0.0000   0.000000E+00        1475001
  -2   1  -4  19573.6   1220.2  16   0   1  0.0000  0.0000  0.0000  0.0000  0.0000  0.0000  0.0000  0.0000   0.000000E+00        1476001
  -2   2  -6  10057.1    922.8  16   0   1  0.0000  0.0000  0.0000  0.0000  0.0000  0.0000  0.0000  0.0000   0.000000E+00        1477001
  -2   3  -8   3923.4    730.6  16   0   1  0.0000  0.0000  0.0000  0.0000  0.0000  0.0000  0.0000  0.0000   0.000000E+00        1478001
  -2   3  -7   9426.2    921.6  16   0   1  0.0000  0.0000  0.0000  0.0000  0.0000  0.0000  0.0000  0.0000   0.000000E+00        1479001
  -2   4 -10   1412.7    630.0  16   0   1  0.0000  0.0000  0.0000  0.0000  0.0000  0.0000  0.0000  0.0000   0.000000E+00        1480001
  -2   4  -9   1589.5    658.9  16   0   1  0.0000  0.0000  0.0000  0.0000  0.0000  0.0000  0.0000  0.0000   0.000000E+00        1481001
  -2   5 -13   7661.7    735.1  16   0   1  0.0000  0.0000  0.0000  0.0000  0.0000  0.0000  0.0000  0.0000   0.000000E+00        1482001
  -2   5 -12   8664.0    759.7  16   0   1  0.0000  0.0000  0.0000  0.0000  0.0000  0.0000  0.0000  0.0000   0.000000E+00        1483001
  -2   5 -11  10973.8    789.4  16   0   1  0.0000  0.0000  0.0000  0.0000  0.0000  0.0000  0.0000  0.0000   0.000000E+00        1484001
  -2   6 -15    455.4    552.8  16   0   1  0.0000  0.0000  0.0000  0.0000  0.0000  0.0000  0.0000  0.0000   0.000000E+00        1485001
  -2   6 -14   1625.5    615.8  16   0   1  0.0000  0.0000  0.0000  0.0000  0.0000  0.0000  0.0000  0.0000   0.000000E+00        1486001
  -2   6 -13    988.1    598.1  16   0   1  0.0000  0.0000  0.0000  0.0000  0.0000  0.0000  0.0000  0.0000   0.000000E+00        1487001
  -2   7 -17    652.8    558.7  16   0   1  0.0000  0.0000  0.0000  0.0000  0.0000  0.0000  0.0000  0.0000   0.000000E+00        1488001
  -2   7 -16   1216.1    584.1  16   0   1  0.0000  0.0000  0.0000  0.0000  0.0000  0.0000  0.0000  0.0000   0.000000E+00        1489001
  -2   7 -15    505.5    530.7  16   0   1  0.0000  0.0000  0.0000  0.0000  0.0000  0.0000  0.0000  0.0000   0.000000E+00        1490001
  -1  -8  14    835.9    527.9  16   0   1  0.0000  0.0000  0.0000  0.0000  0.0000  0.0000  0.0000  0.0000   0.000000E+00        1491001
  -1  -8  15     -1.4    460.4  16   0   1  0.0000  0.0000  0.0000  0.0000  0.0000  0.0000  0.0000  0.0000   0.000000E+00        1492001
  -1  -8  16   -268.0    459.3  16   0   1  0.0000  0.0000  0.0000  0.0000  0.0000  0.0000  0.0000  0.0000   0.000000E+00        1493001
  -1  -8  17    551.8    480.1  16   0   1  0.0000  0.0000  0.0000  0.0000  0.0000  0.0000  0.0000  0.0000   0.000000E+00        1494001
  -1  -7  13    913.5    532.5  16   0   1  0.0000  0.0000  0.0000  0.0000  0.0000  0.0000  0.0000  0.0000   0.000000E+00        1495001
  -1  -7  14    706.2    503.2  16   0   1  0.0000  0.0000  0.0000  0.0000  0.0000  0.0000  0.0000  0.0000   0.000000E+00        1496001
  -1  -7  15    420.6    454.1  16   0   1  0.0000  0.0000  0.0000  0.0000  0.0000  0.0000  0.0000  0.0000   0.000000E+00        1497001
  -1  -6  11    570.0    531.8  16   0   1  0.0000  0.0000  0.0000  0.0000  0.0000  0.0000  0.0000  0.0000   0.000000E+00        1498001
  -1  -6  12   3121.2    561.3  16   0   1  0.0000  0.0000  0.0000  0.0000  0.0000  0.0000  0.0000  0.0000   0.000000E+00        1499001
  -1  -6  13   4766.3    609.9  16   0   1  0.0000  0.0000  0.0000  0.0000  0.0000  0.0000  0.0000  0.0000   0.000000E+00        1500001
  -1  -5   9   3507.1    606.8  16   0   1  0.0000  0.0000  0.0000  0.0000  0.0000  0.0000  0.0000  0.0000   0.000000E+00        1501001
  -1  -5  10   1539.5    535.4  16   0   1  0.0000  0.0000  0.0000  0.0000  0.0000  0.0000  0.0000  0.0000   0.000000E+00        1502001
  -1  -4   7   3677.3    664.4  16   0   1  0.0000  0.0000  0.0000  0.0000  0.0000  0.0000  0.0000  0.0000   0.000000E+00        1503001
  -1  -4   8  14550.0    741.8  16   0   1  0.0000  0.0000  0.0000  0.0000  0.0000  0.0000  0.0000  0.0000   0.000000E+00        1504001
  -1  -3   5  19257.3    848.6  16   0   1  0.0000  0.0000  0.0000  0.0000  0.0000  0.0000  0.0000  0.0000   0.000000E+00        1505001
  -1  -3   6   6219.1    731.4  16   0   1  0.0000  0.0000  0.0000  0.0000  0.0000  0.0000  0.0000  0.0000   0.000000E+00        1506001
  -1  -2   3  25539.4   1064.1  16   0   1  0.0000  0.0000  0.0000  0.0000  0.0000  0.0000  0.0000  0.0000   0.000000E+00        1507001
  -1  -1   1  12362.6   1296.4  16   0   1  0.0000  0.0000  0.0000  0.0000  0.0000  0.0000  0.0000  0.0000   0.000000E+00        1508001
  -1   1  -3 288822.0   2137.5  16   0   1  0.0000  0.0000  0.0000  0.0000  0.0000  0.0000  0.0000  0.0000   0.000000E+00        1509001
  -1   2  -5   7575.0    870.4  16   0   1  0.0000  0.0000  0.0000  0.0000  0.0000  0.0000  0.0000  0.0000   0.000000E+00        1510001
  -1   3  -7   6554.7    780.9  16   0   1  0.0000  0.0000  0.0000  0.0000  0.0000  0.0000  0.0000  0.0000   0.000000E+00        1511001
  -1   4  -9  12801.1    832.9  16   0   1  0.0000  0.0000  0.0000  0.0000  0.0000  0.0000  0.0000  0.0000   0.000000E+00        1512001
  -1   4  -8  12386.3    804.2  16   0   1  0.0000  0.0000  0.0000  0.0000  0.0000  0.0000  0.0000  0.0000   0.000000E+00        1513001
  -1   5 -12   1952.4    656.7  16   0   1  0.0000  0.0000  0.0000  0.0000  0.0000  0.0000  0.0000  0.0000   0.000000E+00        1514001
  -1   5 -11   3372.7    672.0  16   0   1  0.0000  0.0000  0.0000  0.0000  0.0000  0.0000  0.0000  0.0000   0.000000E+00        1515001
  -1   5 -10   2196.8    616.6  16   0   1  0.0000  0.0000  0.0000  0.0000  0.0000  0.0000  0.0000  0.0000   0.000000E+00        1516001
  -1   6 -14   2873.1    585.1  16   0   1  0.0000  0.0000  0.0000  0.0000  0.0000  0.0000  0.0000  0.0000   0.000000E+00        1517001
  -1   6 -13   4753.8    663.5  16   0   1  0.0000  0.0000  0.0000  0.0000  0.0000  0.0000  0.0000  0.0000   0.000000E+00        1518001
  -1   6 -12   3032.1    645.0  16   0   1  0.0000  0.0000  0.0000  0.0000  0.0000  0.0000  0.0000  0.0000   0.000000E+00        1519001
  -1   7 -16    720.6    555.7  16   0   1  0.0000  0.0000  0.0000  0.0000  0.0000  0.0000  0.0000  0.0000   0.000000E+00        1520001
  -1   7 -15   1795.5    632.9  16   0   1  0.0000  0.0000  0.0000  0.0000  0.0000  0.0000  0.0000  0.0000   0.000000E+00        1521001
  -1   7 -14   1769.2    629.5  16   0   1  0.0000  0.0000  0.0000  0.0000  0.0000  0.0000  0.0000  0.0000   0.000000E+00        1522001
  -1   8 -17    444.7    523.5  16   0   1  0.0000  0.0000  0.0000  0.0000  0.0000  0.0000  0.0000  0.0000   0.000000E+00        1523001
  -1   8 -16    -52.3    494.4  16   0   1  0.0000  0.0000  0.0000  0.0000  0.0000  0.0000  0.0000  0.0000   0.000000E+00        1524001
  -1   8 -15    882.5    576.2  16   0   1  0.0000  0.0000  0.0000  0.0000  0.0000  0.0000  0.0000  0.0000   0.000000E+00        1525001
   0  -8  15    959.2    532.4  16   0   1  0.0000  0.0000  0.0000  0.0000  0.0000  0.0000  0.0000  0.0000   0.000000E+00        1526001
   0  -8  16    -53.2    460.0  16   0   1  0.0000  0.0000  0.0000  0.0000  0.0000  0.0000  0.0000  0.0000   0.000000E+00        1527001
   0  -8  17   -123.6    459.5  16   0   1  0.0000  0.0000  0.0000  0.0000  0.0000  0.0000  0.0000  0.0000   0.000000E+00        1528001
   0  -7  13    488.0    491.2  16   0   1  0.0000  0.0000  0.0000  0.0000  0.0000  0.0000  0.0000  0.0000   0.000000E+00        1529001
   0  -7  14   1790.9    539.1  16   0   1  0.0000  0.0000  0.0000  0.0000  0.0000  0.0000  0.0000  0.0000   0.000000E+00        1530001
   0  -7  15   1899.0    526.6  16   0   1  0.0000  0.0000  0.0000  0.0000  0.0000  0.0000  0.0000  0.0000   0.000000E+00        1531001
   0  -7  16    626.8    505.0  16   0   1  0.0000  0.0000  0.0000  0.0000  0.0000  0.0000  0.0000  0.0000   0.000000E+00        1532001
   0  -6  12    885.0    476.6  16   0   1  0.0000  0.0000  0.0000  0.0000  0.0000  0.0000  0.0000  0.0000   0.000000E+00        1533001
   0  -6  13   3422.8    581.4  16   0   1  0.0000  0.0000  0.0000  0.0000  0.0000  0.0000  0.0000  0.0000   0.000000E+00        1534001
   0  -5  10  15364.2    715.2  16   0   1  0.0000  0.0000  0.0000  0.0000  0.0000  0.0000  0.0000  0.0000   0.000000E+00        1535001
   0  -5  11   2674.3    542.2  16   0   1  0.0000  0.0000  0.0000  0.0000  0.0000  0.0000  0.0000  0.0000   0.000000E+00        1536001
   0  -4   8   6395.8    673.8  16   0   1  0.0000  0.0000  0.0000  0.0000  0.0000  0.0000  0.0000  0.0000   0.000000E+00        1537001
   0  -4   9   2222.1    522.9  16   0   1  0.0000  0.0000  0.0000  0.0000  0.0000  0.0000  0.0000  0.0000   0.000000E+00        1538001
   0  -3   6  20815.9    850.1  16   0   1  0.0000  0.0000  0.0000  0.0000  0.0000  0.0000  0.0000  0.0000   0.000000E+00        1539001
   0  -2   4  20237.2    955.8  16   0   1  0.0000  0.0000  0.0000  0.0000  0.0000  0.0000  0.0000  0.0000   0.000000E+00        1540001
   0  -1   2  11877.1   1158.3  16   0   1  0.0000  0.0000  0.0000  0.0000  0.0000  0.0000  0.0000  0.0000   0.000000E+00        1541001
   0   1  -2  16399.2   1192.4  16   0   1  0.0000  0.0000  0.0000  0.0000  0.0000  0.0000  0.0000  0.0000   0.000000E+00        1542001
   0   2  -4  19116.4    885.1  16   0   1  0.0000  0.0000  0.0000  0.0000  0.0000  0.0000  0.0000  0.0000   0.000000E+00        1543001
   0   3  -6  17259.2    814.2  16   0   1  0.0000  0.0000  0.0000  0.0000  0.0000  0.0000  0.0000  0.0000   0.000000E+00        1544001
   0   4  -8   2326.1    598.0  16   0   1  0.0000  0.0000  0.0000  0.0000  0.0000  0.0000  0.0000  0.0000   0.000000E+00        1545001
   0   5 -11   3309.5    590.4  16   0   1  0.0000  0.0000  0.0000  0.0000  0.0000  0.0000  0.0000  0.0000   0.000000E+00        1546001
   0   5 -10  10358.1    684.8  16   0   1  0.0000  0.0000  0.0000  0.0000  0.0000  0.0000  0.0000  0.0000   0.000000E+00        1547001
   0   5  -9   4111.0    636.9  16   0   1  0.0000  0.0000  0.0000  0.0000  0.0000  0.0000  0.0000  0.0000   0.000000E+00        1548001
   0   6 -13    977.9    489.3  16   0   1  0.0000  0.0000  0.0000  0.0000  0.0000  0.0000  0.0000  0.0000   0.000000E+00        1549001
   0   6 -12    911.7    532.9  16   0   1  0.0000  0.0000  0.0000  0.0000  0.0000  0.0000  0.0000  0.0000   0.000000E+00        1550001
   0   6 -11    -90.3    419.8  16   0   1  0.0000  0.0000  0.0000  0.0000  0.0000  0.0000  0.0000  0.0000   0.000000E+00        1551001
   0   7 -15   1253.3    521.8  16   0   1  0.0000  0.0000  0.0000  0.0000  0.0000  0.0000  0.0000  0.0000   0.000000E+00        1552001
   0   7 -14    980.2    546.4  16   0   1  0.0000  0.0000  0.0000  0.0000  0.0000  0.0000  0.0000  0.0000   0.000000E+00        1553001
   0   7 -13   1384.4    557.5  16   0   1  0.0000  0.0000  0.0000  0.0000  0.0000  0.0000  0.0000  0.0000   0.000000E+00        1554001
   0   8 -17   1030.0    524.2  16   0   1  0.0000  0.0000  0.0000  0.0000  0.0000  0.0000  0.0000  0.0000   0.000000E+00        1555001
   0   8 -16    758.8    507.2  16   0   1  0.0000  0.0000  0.0000  0.0000  0.0000  0.0000  0.0000  0.0000   0.000000E+00        1556001
   0   8 -15    283.9    455.4  16   0   1  0.0000  0.0000  0.0000  0.0000  0.0000  0.0000  0.0000  0.0000   0.000000E+00        1557001
   1  -8  16    605.2    520.3  16   0   1  0.0000  0.0000  0.0000  0.0000  0.0000  0.0000  0.0000  0.0000   0.000000E+00        1558001
   1  -8  17   1635.4    584.8  16   0   1  0.0000  0.0000  0.0000  0.0000  0.0000  0.0000  0.0000  0.0000   0.000000E+00        1559001
   1  -7  14   1449.4    552.3  16   0   1  0.0000  0.0000  0.0000  0.0000  0.0000  0.0000  0.0000  0.0000   0.000000E+00        1560001
   1  -7  15   1307.8    529.7  16   0   1  0.0000  0.0000  0.0000  0.0000  0.0000  0.0000  0.0000  0.0000   0.000000E+00        1561001
   1  -7  16   2099.6    590.2  16   0   1  0.0000  0.0000  0.0000  0.0000  0.0000  0.0000  0.0000  0.0000   0.000000E+00        1562001
   1  -7  17   1142.5    546.8  16   0   1  0.0000  0.0000  0.0000  0.0000  0.0000  0.0000  0.0000  0.0000   0.000000E+00        1563001
   1  -6  12   3236.6    646.9  16   0   1  0.0000  0.0000  0.0000  0.0000  0.0000  0.0000  0.0000  0.0000   0.000000E+00        1564001
   1  -6  13   4133.6    584.9  16   0   1  0.0000  0.0000  0.0000  0.0000  0.0000  0.0000  0.0000  0.0000   0.000000E+00        1565001
   1  -6  14   3746.5    562.3  16   0   1  0.0000  0.0000  0.0000  0.0000  0.0000  0.0000  0.0000  0.0000   0.000000E+00        1566001
   1  -6  15   2593.4    551.0  16   0   1  0.0000  0.0000  0.0000  0.0000  0.0000  0.0000  0.0000  0.0000   0.000000E+00        1567001
   1  -5  11   3237.9    587.6  16   0   1  0.0000  0.0000  0.0000  0.0000  0.0000  0.0000  0.0000  0.0000   0.000000E+00        1568001
   1  -5  12    814.7    501.1  16   0   1  0.0000  0.0000  0.0000  0.0000  0.0000  0.0000  0.0000  0.0000   0.000000E+00        1569001
   1  -4   9   9654.0    724.8  16   0   1  0.0000  0.0000  0.0000  0.0000  0.0000  0.0000  0.0000  0.0000   0.000000E+00        1570001
   1  -4  10  13763.9    714.6  16   0   1  0.0000  0.0000  0.0000  0.0000  0.0000  0.0000  0.0000  0.0000   0.000000E+00        1571001
   1  -3   7   6671.5    759.0  16   0   1  0.0000  0.0000  0.0000  0.0000  0.0000  0.0000  0.0000  0.0000   0.000000E+00        1572001
   1  -2   5   8338.9    854.0  16   0   1  0.0000  0.0000  0.0000  0.0000  0.0000  0.0000  0.0000  0.0000   0.000000E+00        1573001
   1  -1   3 245265.0   1987.1  16   0   1  0.0000  0.0000  0.0000  0.0000  0.0000  0.0000  0.0000  0.0000   0.000000E+00        1574001
   1   1  -1  13392.5   1189.2  16   0   1  0.0000  0.0000  0.0000  0.0000  0.0000  0.0000  0.0000  0.0000   0.000000E+00        1575001
   1   2  -3  24806.1   1019.9  16   0   1  0.0000  0.0000  0.0000  0.0000  0.0000  0.0000  0.0000  0.0000   0.000000E+00        1576001
   1   3  -5  19230.4    856.3  16   0   1  0.0000  0.0000  0.0000  0.0000  0.0000  0.0000  0.0000  0.0000   0.000000E+00        1577001
   1   4  -8  13512.9    730.1  16   0   1  0.0000  0.0000  0.0000  0.0000  0.0000  0.0000  0.0000  0.0000   0.000000E+00        1578001
   1   4  -7   3625.3    616.1  16   0   1  0.0000  0.0000  0.0000  0.0000  0.0000  0.0000  0.0000  0.0000   0.000000E+00        1579001
   1   5 -10   2349.9    568.3  16   0   1  0.0000  0.0000  0.0000  0.0000  0.0000  0.0000  0.0000  0.0000   0.000000E+00        1580001
   1   5  -9   4023.1    604.7  16   0   1  0.0000  0.0000  0.0000  0.0000  0.0000  0.0000  0.0000  0.0000   0.000000E+00        1581001
   1   5  -8   5939.5    685.5  16   0   1  0.0000  0.0000  0.0000  0.0000  0.0000  0.0000  0.0000  0.0000   0.000000E+00        1582001
   1   6 -12   2328.8    572.7  16   0   1  0.0000  0.0000  0.0000  0.0000  0.0000  0.0000  0.0000  0.0000   0.000000E+00        1583001
   1   6 -11   1722.0    584.0  16   0   1  0.0000  0.0000  0.0000  0.0000  0.0000  0.0000  0.0000  0.0000   0.000000E+00        1584001
   1   6 -10    991.3    529.2  16   0   1  0.0000  0.0000  0.0000  0.0000  0.0000  0.0000  0.0000  0.0000   0.000000E+00        1585001
   1   7 -14    833.5    509.6  16   0   1  0.0000  0.0000  0.0000  0.0000  0.0000  0.0000  0.0000  0.0000   0.000000E+00        1586001
   1   7 -13   1096.9    516.2  16   0   1  0.0000  0.0000  0.0000  0.0000  0.0000  0.0000  0.0000  0.0000   0.000000E+00        1587001
   1   7 -12   1625.9    565.2  16   0   1  0.0000  0.0000  0.0000  0.0000  0.0000  0.0000  0.0000  0.0000   0.000000E+00        1588001
   1   8 -16    792.2    508.0  16   0   1  0.0000  0.0000  0.0000  0.0000  0.0000  0.0000  0.0000  0.0000   0.000000E+00        1589001
   1   8 -15     51.4    437.5  16   0   1  0.0000  0.0000  0.0000  0.0000  0.0000  0.0000  0.0000  0.0000   0.000000E+00        1590001
   1   8 -14   1708.4    595.6  16   0   1  0.0000  0.0000  0.0000  0.0000  0.0000  0.0000  0.0000  0.0000   0.000000E+00        1591001
   1   9 -15   1702.4    584.7  16   0   1  0.0000  0.0000  0.0000  0.0000  0.0000  0.0000  0.0000  0.0000   0.000000E+00        1592001
   2  -7  15    711.4    531.1  16   0   1  0.0000  0.0000  0.0000  0.0000  0.0000  0.0000  0.0000  0.0000   0.000000E+00        1593001
   2  -7  16   1206.9    550.8  16   0   1  0.0000  0.0000  0.0000  0.0000  0.0000  0.0000  0.0000  0.0000   0.000000E+00        1594001
   2  -7  17   1289.1    566.8  16   0   1  0.0000  0.0000  0.0000  0.0000  0.0000  0.0000  0.0000  0.0000   0.000000E+00        1595001
   2  -6  13   1518.2    571.6  16   0   1  0.0000  0.0000  0.0000  0.0000  0.0000  0.0000  0.0000  0.0000   0.000000E+00        1596001
   2  -6  14   1583.7    582.8  16   0   1  0.0000  0.0000  0.0000  0.0000  0.0000  0.0000  0.0000  0.0000   0.000000E+00        1597001
   2  -6  15   1478.0    578.8  16   0   1  0.0000  0.0000  0.0000  0.0000  0.0000  0.0000  0.0000  0.0000   0.000000E+00        1598001
   2  -6  16    957.0    518.7  16   0   1  0.0000  0.0000  0.0000  0.0000  0.0000  0.0000  0.0000  0.0000   0.000000E+00        1599001
   2  -5  11  10849.2    762.4  16   0   1  0.0000  0.0000  0.0000  0.0000  0.0000  0.0000  0.0000  0.0000   0.000000E+00        1600001
   2  -5  12   9381.9    711.5  16   0   1  0.0000  0.0000  0.0000  0.0000  0.0000  0.0000  0.0000  0.0000   0.000000E+00        1601001
   2  -5  13  10690.1    742.3  16   0   1  0.0000  0.0000  0.0000  0.0000  0.0000  0.0000  0.0000  0.0000   0.000000E+00        1602001
   2  -4  10   3871.8    686.6  16   0   1  0.0000  0.0000  0.0000  0.0000  0.0000  0.0000  0.0000  0.0000   0.000000E+00        1603001
   2  -4  11   2358.3    620.7  16   0   1  0.0000  0.0000  0.0000  0.0000  0.0000  0.0000  0.0000  0.0000   0.000000E+00        1604001
   2  -3   8   4632.4    758.5  16   0   1  0.0000  0.0000  0.0000  0.0000  0.0000  0.0000  0.0000  0.0000   0.000000E+00        1605001
   2  -3   9   1932.8    666.1  16   0   1  0.0000  0.0000  0.0000  0.0000  0.0000  0.0000  0.0000  0.0000   0.000000E+00        1606001
   2  -2   6  16847.4    989.0  16   0   1  0.0000  0.0000  0.0000  0.0000  0.0000  0.0000  0.0000  0.0000   0.000000E+00        1607001
   2  -1   4  28100.9   1296.7  16   0   1  0.0000  0.0000  0.0000  0.0000  0.0000  0.0000  0.0000  0.0000   0.000000E+00        1608001
   2   0   2 181577.0   2682.3  16   0   1  0.0000  0.0000  0.0000  0.0000  0.0000  0.0000  0.0000  0.0000   0.000000E+00        1609001
   2   1   0  16137.9   1407.4  16   0   1  0.0000  0.0000  0.0000  0.0000  0.0000  0.0000  0.0000  0.0000   0.000000E+00        1610001
   2   2  -2  43237.3   1225.1  16   0   1  0.0000  0.0000  0.0000  0.0000  0.0000  0.0000  0.0000  0.0000   0.000000E+00        1611001
   2   3  -5   2282.2    677.1  16   0   1  0.0000  0.0000  0.0000  0.0000  0.0000  0.0000  0.0000  0.0000   0.000000E+00        1612001
   2   3  -4   6748.6    806.3  16   0   1  0.0000  0.0000  0.0000  0.0000  0.0000  0.0000  0.0000  0.0000   0.000000E+00        1613001
   2   4  -7   2829.4    645.4  16   0   1  0.0000  0.0000  0.0000  0.0000  0.0000  0.0000  0.0000  0.0000   0.000000E+00        1614001
   2   4  -6   5078.5    725.7  16   0   1  0.0000  0.0000  0.0000  0.0000  0.0000  0.0000  0.0000  0.0000   0.000000E+00        1615001
   2   5  -9   1097.5    555.7  16   0   1  0.0000  0.0000  0.0000  0.0000  0.0000  0.0000  0.0000  0.0000   0.000000E+00        1616001
   2   5  -8   1647.0    592.4  16   0   1  0.0000  0.0000  0.0000  0.0000  0.0000  0.0000  0.0000  0.0000   0.000000E+00        1617001
   2   5  -7   5801.2    723.5  16   0   1  0.0000  0.0000  0.0000  0.0000  0.0000  0.0000  0.0000  0.0000   0.000000E+00        1618001
   2   6 -11   4136.9    617.1  16   0   1  0.0000  0.0000  0.0000  0.0000  0.0000  0.0000  0.0000  0.0000   0.000000E+00        1619001
   2   6 -10   5363.1    673.9  16   0   1  0.0000  0.0000  0.0000  0.0000  0.0000  0.0000  0.0000  0.0000   0.000000E+00        1620001
   2   6  -9   3326.6    640.7  16   0   1  0.0000  0.0000  0.0000  0.0000  0.0000  0.0000  0.0000  0.0000   0.000000E+00        1621001
   2   7 -13   1030.9    547.5  16   0   1  0.0000  0.0000  0.0000  0.0000  0.0000  0.0000  0.0000  0.0000   0.000000E+00        1622001
   2   7 -12   2021.1    567.3  16   0   1  0.0000  0.0000  0.0000  0.0000  0.0000  0.0000  0.0000  0.0000   0.000000E+00        1623001
   2   7 -11   2087.4    565.0  16   0   1  0.0000  0.0000  0.0000  0.0000  0.0000  0.0000  0.0000  0.0000   0.000000E+00        1624001
   2   8 -15    665.0    489.7  16   0   1  0.0000  0.0000  0.0000  0.0000  0.0000  0.0000  0.0000  0.0000   0.000000E+00        1625001
   2   8 -14   1899.5    594.1  16   0   1  0.0000  0.0000  0.0000  0.0000  0.0000  0.0000  0.0000  0.0000   0.000000E+00        1626001
   2   8 -13     49.8    462.4  16   0   1  0.0000  0.0000  0.0000  0.0000  0.0000  0.0000  0.0000  0.0000   0.000000E+00        1627001
   3  -6  14   1479.4    578.6  16   0   1  0.0000  0.0000  0.0000  0.0000  0.0000  0.0000  0.0000  0.0000   0.000000E+00        1628001
   3  -6  15   2527.7    606.6  16   0   1  0.0000  0.0000  0.0000  0.0000  0.0000  0.0000  0.0000  0.0000   0.000000E+00        1629001
   3  -5  12   2504.9    639.0  16   0   1  0.0000  0.0000  0.0000  0.0000  0.0000  0.0000  0.0000  0.0000   0.000000E+00        1630001
   3  -5  13   2558.7    634.7  16   0   1  0.0000  0.0000  0.0000  0.0000  0.0000  0.0000  0.0000  0.0000   0.000000E+00        1631001
   3  -5  14   1591.1    597.4  16   0   1  0.0000  0.0000  0.0000  0.0000  0.0000  0.0000  0.0000  0.0000   0.000000E+00        1632001
   3  -5  15    152.6    505.7  16   0   1  0.0000  0.0000  0.0000  0.0000  0.0000  0.0000  0.0000  0.0000   0.000000E+00        1633001
   3  -4  10   5522.5    728.3  16   0   1  0.0000  0.0000  0.0000  0.0000  0.0000  0.0000  0.0000  0.0000   0.000000E+00        1634001
   3  -4  11   1903.2    626.3  16   0   1  0.0000  0.0000  0.0000  0.0000  0.0000  0.0000  0.0000  0.0000   0.000000E+00        1635001
   3  -4  12  12334.9    773.4  16   0   1  0.0000  0.0000  0.0000  0.0000  0.0000  0.0000  0.0000  0.0000   0.000000E+00        1636001
   3  -3   8   2720.1    780.7  16   0   1  0.0000  0.0000  0.0000  0.0000  0.0000  0.0000  0.0000  0.0000   0.000000E+00        1637001
   3  -3   9  20794.6    941.8  16   0   1  0.0000  0.0000  0.0000  0.0000  0.0000  0.0000  0.0000  0.0000   0.000000E+00        1638001
   3  -3  10   8111.3    821.7  16   0   1  0.0000  0.0000  0.0000  0.0000  0.0000  0.0000  0.0000  0.0000   0.000000E+00        1639001
   3  -2   7   4434.9    863.8  16   0   1  0.0000  0.0000  0.0000  0.0000  0.0000  0.0000  0.0000  0.0000   0.000000E+00        1640001
   3  -2   8  27952.0   1096.8  16   0   1  0.0000  0.0000  0.0000  0.0000  0.0000  0.0000  0.0000  0.0000   0.000000E+00        1641001
   3  -1   5  19632.5   1288.1  16   0   1  0.0000  0.0000  0.0000  0.0000  0.0000  0.0000  0.0000  0.0000   0.000000E+00        1642001
   3   0   3 132345.0   2316.9  16   0   1  0.0000  0.0000  0.0000  0.0000  0.0000  0.0000  0.0000  0.0000   0.000000E+00        1643001
   3   1   1  42160.6   1713.2  16   0   1  0.0000  0.0000  0.0000  0.0000  0.0000  0.0000  0.0000  0.0000   0.000000E+00        1644001
   3   2  -2  17020.9   1060.0  16   0   1  0.0000  0.0000  0.0000  0.0000  0.0000  0.0000  0.0000  0.0000   0.000000E+00        1645001
   3   2  -1   4579.9    986.0  16   0   1  0.0000  0.0000  0.0000  0.0000  0.0000  0.0000  0.0000  0.0000   0.000000E+00        1646001
   3   3  -4   2668.7    722.5  16   0   1  0.0000  0.0000  0.0000  0.0000  0.0000  0.0000  0.0000  0.0000   0.000000E+00        1647001
   3   3  -3   2392.2    740.0  16   0   1  0.0000  0.0000  0.0000  0.0000  0.0000  0.0000  0.0000  0.0000   0.000000E+00        1648001
   3   4  -6    580.7    568.6  16   0   1  0.0000  0.0000  0.0000  0.0000  0.0000  0.0000  0.0000  0.0000   0.000000E+00        1649001
   3   4  -5   4887.0    728.7  16   0   1  0.0000  0.0000  0.0000  0.0000  0.0000  0.0000  0.0000  0.0000   0.000000E+00        1650001
   3   5  -8    303.7    562.6  16   0   1  0.0000  0.0000  0.0000  0.0000  0.0000  0.0000  0.0000  0.0000   0.000000E+00        1651001
   3   5  -7   2896.5    646.7  16   0   1  0.0000  0.0000  0.0000  0.0000  0.0000  0.0000  0.0000  0.0000   0.000000E+00        1652001
   3   5  -6  11349.7    807.2  16   0   1  0.0000  0.0000  0.0000  0.0000  0.0000  0.0000  0.0000  0.0000   0.000000E+00        1653001
   3   6 -10    815.7    549.1  16   0   1  0.0000  0.0000  0.0000  0.0000  0.0000  0.0000  0.0000  0.0000   0.000000E+00        1654001
   3   6  -9   5084.6    653.0  16   0   1  0.0000  0.0000  0.0000  0.0000  0.0000  0.0000  0.0000  0.0000   0.000000E+00        1655001
   3   6  -8    557.9    560.5  16   0   1  0.0000  0.0000  0.0000  0.0000  0.0000  0.0000  0.0000  0.0000   0.000000E+00        1656001
   3   7 -12    263.5    480.5  16   0   1  0.0000  0.0000  0.0000  0.0000  0.0000  0.0000  0.0000  0.0000   0.000000E+00        1657001
   3   7 -11   2266.5    542.0  16   0   1  0.0000  0.0000  0.0000  0.0000  0.0000  0.0000  0.0000  0.0000   0.000000E+00        1658001
   3   7 -10    534.1    514.0  16   0   1  0.0000  0.0000  0.0000  0.0000  0.0000  0.0000  0.0000  0.0000   0.000000E+00        1659001
   3   8 -12    938.8    540.1  16   0   1  0.0000  0.0000  0.0000  0.0000  0.0000  0.0000  0.0000  0.0000   0.000000E+00        1660001
   4  -4  11   2265.9    721.5  16   0   1  0.0000  0.0000  0.0000  0.0000  0.0000  0.0000  0.0000  0.0000   0.000000E+00        1661001
   4  -4  12   2658.4    746.0  16   0   1  0.0000  0.0000  0.0000  0.0000  0.0000  0.0000  0.0000  0.0000   0.000000E+00        1662001
   4  -4  13   -909.3    536.7  16   0   1  0.0000  0.0000  0.0000  0.0000  0.0000  0.0000  0.0000  0.0000   0.000000E+00        1663001
   4  -3   9   5452.3    845.0  16   0   1  0.0000  0.0000  0.0000  0.0000  0.0000  0.0000  0.0000  0.0000   0.000000E+00        1664001
   4  -3  10   2496.6    738.6  16   0   1  0.0000  0.0000  0.0000  0.0000  0.0000  0.0000  0.0000  0.0000   0.000000E+00        1665001
   4  -3  11   -233.1    615.9  16   0   1  0.0000  0.0000  0.0000  0.0000  0.0000  0.0000  0.0000  0.0000   0.000000E+00        1666001
   4  -2   7   3495.6    882.6  16   0   1  0.0000  0.0000  0.0000  0.0000  0.0000  0.0000  0.0000  0.0000   0.000000E+00        1667001
   4  -2   8   5623.0   1001.8  16   0   1  0.0000  0.0000  0.0000  0.0000  0.0000  0.0000  0.0000  0.0000   0.000000E+00        1668001
   4  -2   9  12768.8   1075.4  16   0   1  0.0000  0.0000  0.0000  0.0000  0.0000  0.0000  0.0000  0.0000   0.000000E+00        1669001
   4  -1   6  10604.3   1284.7  16   0   1  0.0000  0.0000  0.0000  0.0000  0.0000  0.0000  0.0000  0.0000   0.000000E+00        1670001
   4  -1   7  12410.5   1200.8  16   0   1  0.0000  0.0000  0.0000  0.0000  0.0000  0.0000  0.0000  0.0000   0.000000E+00        1671001
   4   0   4  18439.9   1731.6  16   0   1  0.0000  0.0000  0.0000  0.0000  0.0000  0.0000  0.0000  0.0000   0.000000E+00        1672001
   4   0   5  10286.1   1373.4  16   0   1  0.0000  0.0000  0.0000  0.0000  0.0000  0.0000  0.0000  0.0000   0.000000E+00        1673001
   4   1   1  21410.8   1577.2  16   0   1  0.0000  0.0000  0.0000  0.0000  0.0000  0.0000  0.0000  0.0000   0.000000E+00        1674001
   4   1   2  24249.8   1817.8  16   0   1  0.0000  0.0000  0.0000  0.0000  0.0000  0.0000  0.0000  0.0000   0.000000E+00        1675001
   4   2  -1  16846.7   1202.9  16   0   1  0.0000  0.0000  0.0000  0.0000  0.0000  0.0000  0.0000  0.0000   0.000000E+00        1676001
   4   2   0   5421.0   1163.2  16   0   1  0.0000  0.0000  0.0000  0.0000  0.0000  0.0000  0.0000  0.0000   0.000000E+00        1677001
   4   3  -3   6749.5    957.5  16   0   1  0.0000  0.0000  0.0000  0.0000  0.0000  0.0000  0.0000  0.0000   0.000000E+00        1678001
   4   3  -2   3252.0    910.5  16   0   1  0.0000  0.0000  0.0000  0.0000  0.0000  0.0000  0.0000  0.0000   0.000000E+00        1679001
   4   3  -1   1465.2    787.6  16   0   1  0.0000  0.0000  0.0000  0.0000  0.0000  0.0000  0.0000  0.0000   0.000000E+00        1680001
   4   4  -5   1204.9    660.3  16   0   1  0.0000  0.0000  0.0000  0.0000  0.0000  0.0000  0.0000  0.0000   0.000000E+00        1681001
   4   4  -4   5081.0    819.3  16   0   1  0.0000  0.0000  0.0000  0.0000  0.0000  0.0000  0.0000  0.0000   0.000000E+00        1682001
   4   4  -3   3738.9    843.5  16   0   1  0.0000  0.0000  0.0000  0.0000  0.0000  0.0000  0.0000  0.0000   0.000000E+00        1683001
   4   5  -7   3608.7    694.9  16   0   1  0.0000  0.0000  0.0000  0.0000  0.0000  0.0000  0.0000  0.0000   0.000000E+00        1684001
   4   5  -6   2632.6    700.2  16   0   1  0.0000  0.0000  0.0000  0.0000  0.0000  0.0000  0.0000  0.0000   0.000000E+00        1685001
   4   5  -5   5020.4    794.2  16   0   1  0.0000  0.0000  0.0000  0.0000  0.0000  0.0000  0.0000  0.0000   0.000000E+00        1686001
   4   6  -9   1020.6    625.4  16   0   1  0.0000  0.0000  0.0000  0.0000  0.0000  0.0000  0.0000  0.0000   0.000000E+00        1687001
   4   6  -8   1178.3    600.1  16   0   1  0.0000  0.0000  0.0000  0.0000  0.0000  0.0000  0.0000  0.0000   0.000000E+00        1688001
   4   6  -7   2088.6    667.5  16   0   1  0.0000  0.0000  0.0000  0.0000  0.0000  0.0000  0.0000  0.0000   0.000000E+00        1689001
   5  -2   8   1363.3    811.7  16   0   1  0.0000  0.0000  0.0000  0.0000  0.0000  0.0000  0.0000  0.0000   0.000000E+00        1690001
   5  -1   7    406.8   1027.9  16   0   1  0.0000  0.0000  0.0000  0.0000  0.0000  0.0000  0.0000  0.0000   0.000000E+00        1691001
   5  -1   8   1993.1   1025.4  16   0   1  0.0000  0.0000  0.0000  0.0000  0.0000  0.0000  0.0000  0.0000   0.000000E+00        1692001
   5   0   5   4019.4   1429.7  16   0   1  0.0000  0.0000  0.0000  0.0000  0.0000  0.0000  0.0000  0.0000   0.000000E+00        1693001
   5   0   6   6031.7   1397.6  16   0   1  0.0000  0.0000  0.0000  0.0000  0.0000  0.0000  0.0000  0.0000   0.000000E+00        1694001
   5   1   2   3791.2   1360.8  16   0   1  0.0000  0.0000  0.0000  0.0000  0.0000  0.0000  0.0000  0.0000   0.000000E+00        1695001
   5   1   3  24429.4   1784.8  16   0   1  0.0000  0.0000  0.0000  0.0000  0.0000  0.0000  0.0000  0.0000   0.000000E+00        1696001
   5   2   0  12578.4   1318.3  16   0   1  0.0000  0.0000  0.0000  0.0000  0.0000  0.0000  0.0000  0.0000   0.000000E+00        1697001
   5   2   1  12353.2   1370.1  16   0   1  0.0000  0.0000  0.0000  0.0000  0.0000  0.0000  0.0000  0.0000   0.000000E+00        1698001
   5   3  -2   3450.8    979.7  16   0   1  0.0000  0.0000  0.0000  0.0000  0.0000  0.0000  0.0000  0.0000   0.000000E+00        1699001
   5   3  -1   7770.0   1087.6  16   0   1  0.0000  0.0000  0.0000  0.0000  0.0000  0.0000  0.0000  0.0000   0.000000E+00        1700001
   5   3   0   6783.1   1032.6  16   0   1  0.0000  0.0000  0.0000  0.0000  0.0000  0.0000  0.0000  0.0000   0.000000E+00        1701001
   5   4  -4   1536.1    750.6  16   0   1  0.0000  0.0000  0.0000  0.0000  0.0000  0.0000  0.0000  0.0000   0.000000E+00        1702001
   5   4  -3   3062.0    852.3  16   0   1  0.0000  0.0000  0.0000  0.0000  0.0000  0.0000  0.0000  0.0000   0.000000E+00        1703001
   5   4  -2   2231.3    888.8  16   0   1  0.0000  0.0000  0.0000  0.0000  0.0000  0.0000  0.0000  0.0000   0.000000E+00        1704001
  -5  -4   3   2720.7    884.2  17   0   1  0.0000  0.0000  0.0000  0.0000  0.0000  0.0000  0.0000  0.0000   0.000000E+00        1705001
  -5  -4   4   2354.2    842.3  17   0   1  0.0000  0.0000  0.0000  0.0000  0.0000  0.0000  0.0000  0.0000   0.000000E+00        1706001
  -5  -4   5   1748.0    800.3  17   0   1  0.0000  0.0000  0.0000  0.0000  0.0000  0.0000  0.0000  0.0000   0.000000E+00        1707001
  -5  -3   1   4265.6    954.3  17   0   1  0.0000  0.0000  0.0000  0.0000  0.0000  0.0000  0.0000  0.0000   0.000000E+00        1708001
  -5  -3   2   3779.4    981.4  17   0   1  0.0000  0.0000  0.0000  0.0000  0.0000  0.0000  0.0000  0.0000   0.000000E+00        1709001
  -5  -3   3   3893.3    893.8  17   0   1  0.0000  0.0000  0.0000  0.0000  0.0000  0.0000  0.0000  0.0000   0.000000E+00        1710001
  -5  -2  -1   8620.7   1118.3  17   0   1  0.0000  0.0000  0.0000  0.0000  0.0000  0.0000  0.0000  0.0000   0.000000E+00        1711001
  -5  -2   0  10220.2   1245.6  17   0   1  0.0000  0.0000  0.0000  0.0000  0.0000  0.0000  0.0000  0.0000   0.000000E+00        1712001
  -5  -2   1  10502.2   1191.6  17   0   1  0.0000  0.0000  0.0000  0.0000  0.0000  0.0000  0.0000  0.0000   0.000000E+00        1713001
  -5   0  -5  10169.4   1465.6  17   0   1  0.0000  0.0000  0.0000  0.0000  0.0000  0.0000  0.0000  0.0000   0.000000E+00        1714001
  -5   1  -7   4590.5   1127.9  17   0   1  0.0000  0.0000  0.0000  0.0000  0.0000  0.0000  0.0000  0.0000   0.000000E+00        1715001
  -5   1  -6   8733.4   1223.2  17   0   1  0.0000  0.0000  0.0000  0.0000  0.0000  0.0000  0.0000  0.0000   0.000000E+00        1716001
  -5   2  -8   2050.8    935.8  17   0   1  0.0000  0.0000  0.0000  0.0000  0.0000  0.0000  0.0000  0.0000   0.000000E+00        1717001
  -4  -6   8    958.4    646.6  17   0   1  0.0000  0.0000  0.0000  0.0000  0.0000  0.0000  0.0000  0.0000   0.000000E+00        1718001
  -4  -6   9    404.1    583.0  17   0   1  0.0000  0.0000  0.0000  0.0000  0.0000  0.0000  0.0000  0.0000   0.000000E+00        1719001
  -4  -6  10   1351.9    628.9  17   0   1  0.0000  0.0000  0.0000  0.0000  0.0000  0.0000  0.0000  0.0000   0.000000E+00        1720001
  -4  -6  11   -195.2    518.6  17   0   1  0.0000  0.0000  0.0000  0.0000  0.0000  0.0000  0.0000  0.0000   0.000000E+00        1721001
  -4  -5   6   3401.8    814.5  17   0   1  0.0000  0.0000  0.0000  0.0000  0.0000  0.0000  0.0000  0.0000   0.000000E+00        1722001
  -4  -5   7   3947.9    780.5  17   0   1  0.0000  0.0000  0.0000  0.0000  0.0000  0.0000  0.0000  0.0000   0.000000E+00        1723001
  -4  -5   8    567.0    606.2  17   0   1  0.0000  0.0000  0.0000  0.0000  0.0000  0.0000  0.0000  0.0000   0.000000E+00        1724001
  -4  -5   9   -672.1    528.9  17   0   1  0.0000  0.0000  0.0000  0.0000  0.0000  0.0000  0.0000  0.0000   0.000000E+00        1725001
  -4  -4   4   4541.4    899.1  17   0   1  0.0000  0.0000  0.0000  0.0000  0.0000  0.0000  0.0000  0.0000   0.000000E+00        1726001
  -4  -4   5   2946.2    849.3  17   0   1  0.0000  0.0000  0.0000  0.0000  0.0000  0.0000  0.0000  0.0000   0.000000E+00        1727001
  -4  -4   6   3779.2    851.6  17   0   1  0.0000  0.0000  0.0000  0.0000  0.0000  0.0000  0.0000  0.0000   0.000000E+00        1728001
  -4  -3   2   3509.4    957.0  17   0   1  0.0000  0.0000  0.0000  0.0000  0.0000  0.0000  0.0000  0.0000   0.000000E+00        1729001
  -4  -3   3   3805.2    868.3  17   0   1  0.0000  0.0000  0.0000  0.0000  0.0000  0.0000  0.0000  0.0000   0.000000E+00        1730001
  -4  -3   4   7473.6    952.8  17   0   1  0.0000  0.0000  0.0000  0.0000  0.0000  0.0000  0.0000  0.0000   0.000000E+00        1731001
  -4  -2   0   4906.5   1067.0  17   0   1  0.0000  0.0000  0.0000  0.0000  0.0000  0.0000  0.0000  0.0000   0.000000E+00        1732001
  -4  -2   1  14316.8   1250.7  17   0   1  0.0000  0.0000  0.0000  0.0000  0.0000  0.0000  0.0000  0.0000   0.000000E+00        1733001
  -4  -2   2  10742.5   1174.7  17   0   1  0.0000  0.0000  0.0000  0.0000  0.0000  0.0000  0.0000  0.0000   0.000000E+00        1734001
  -4   0  -4   5943.5   1499.1  17   0   1  0.0000  0.0000  0.0000  0.0000  0.0000  0.0000  0.0000  0.0000   0.000000E+00        1735001
  -4   1  -6   2571.3   1065.0  17   0   1  0.0000  0.0000  0.0000  0.0000  0.0000  0.0000  0.0000  0.0000   0.000000E+00        1736001
  -4   1  -5   8463.2   1163.1  17   0   1  0.0000  0.0000  0.0000  0.0000  0.0000  0.0000  0.0000  0.0000   0.000000E+00        1737001
  -4   2  -9  13807.5   1052.2  17   0   1  0.0000  0.0000  0.0000  0.0000  0.0000  0.0000  0.0000  0.0000   0.000000E+00        1738001
  -4   2  -8   2839.9    937.7  17   0   1  0.0000  0.0000  0.0000  0.0000  0.0000  0.0000  0.0000  0.0000   0.000000E+00        1739001
  -4   2  -7    833.0    881.6  17   0   1  0.0000  0.0000  0.0000  0.0000  0.0000  0.0000  0.0000  0.0000   0.000000E+00        1740001
  -4   3 -11    805.0    690.0  17   0   1  0.0000  0.0000  0.0000  0.0000  0.0000  0.0000  0.0000  0.0000   0.000000E+00        1741001
  -4   3 -10   1092.3    728.2  17   0   1  0.0000  0.0000  0.0000  0.0000  0.0000  0.0000  0.0000  0.0000   0.000000E+00        1742001
  -4   3  -9   3543.2    806.8  17   0   1  0.0000  0.0000  0.0000  0.0000  0.0000  0.0000  0.0000  0.0000   0.000000E+00        1743001
  -4   4 -13   1434.6    717.0  17   0   1  0.0000  0.0000  0.0000  0.0000  0.0000  0.0000  0.0000  0.0000   0.000000E+00        1744001
  -4   4 -12    486.4    670.5  17   0   1  0.0000  0.0000  0.0000  0.0000  0.0000  0.0000  0.0000  0.0000   0.000000E+00        1745001
  -4   4 -11    266.8    645.4  17   0   1  0.0000  0.0000  0.0000  0.0000  0.0000  0.0000  0.0000  0.0000   0.000000E+00        1746001
  -3  -7  11   4089.3    669.1  17   0   1  0.0000  0.0000  0.0000  0.0000  0.0000  0.0000  0.0000  0.0000   0.000000E+00        1747001
  -3  -7  12    632.0    542.2  17   0   1  0.0000  0.0000  0.0000  0.0000  0.0000  0.0000  0.0000  0.0000   0.000000E+00        1748001
  -3  -7  13    187.7    507.7  17   0   1  0.0000  0.0000  0.0000  0.0000  0.0000  0.0000  0.0000  0.0000   0.000000E+00        1749001
  -3  -7  14   -309.9    457.3  17   0   1  0.0000  0.0000  0.0000  0.0000  0.0000  0.0000  0.0000  0.0000   0.000000E+00        1750001
  -3  -6   9   5207.1    667.6  17   0   1  0.0000  0.0000  0.0000  0.0000  0.0000  0.0000  0.0000  0.0000   0.000000E+00        1751001
  -3  -6  10    982.8    579.4  17   0   1  0.0000  0.0000  0.0000  0.0000  0.0000  0.0000  0.0000  0.0000   0.000000E+00        1752001
  -3  -6  11   1569.3    554.6  17   0   1  0.0000  0.0000  0.0000  0.0000  0.0000  0.0000  0.0000  0.0000   0.000000E+00        1753001
  -3  -6  12    262.9    512.0  17   0   1  0.0000  0.0000  0.0000  0.0000  0.0000  0.0000  0.0000  0.0000   0.000000E+00        1754001
  -3  -5   7   4544.6    718.0  17   0   1  0.0000  0.0000  0.0000  0.0000  0.0000  0.0000  0.0000  0.0000   0.000000E+00        1755001
  -3  -5   8   1978.7    621.5  17   0   1  0.0000  0.0000  0.0000  0.0000  0.0000  0.0000  0.0000  0.0000   0.000000E+00        1756001
  -3  -5   9   4179.1    672.2  17   0   1  0.0000  0.0000  0.0000  0.0000  0.0000  0.0000  0.0000  0.0000   0.000000E+00        1757001
  -3  -4   5   3414.9    763.6  17   0   1  0.0000  0.0000  0.0000  0.0000  0.0000  0.0000  0.0000  0.0000   0.000000E+00        1758001
  -3  -4   6   1329.2    675.1  17   0   1  0.0000  0.0000  0.0000  0.0000  0.0000  0.0000  0.0000  0.0000   0.000000E+00        1759001
  -3  -4   7   2270.0    674.4  17   0   1  0.0000  0.0000  0.0000  0.0000  0.0000  0.0000  0.0000  0.0000   0.000000E+00        1760001
  -3  -3   3   3696.6    841.6  17   0   1  0.0000  0.0000  0.0000  0.0000  0.0000  0.0000  0.0000  0.0000   0.000000E+00        1761001
  -3  -3   4   2268.9    704.3  17   0   1  0.0000  0.0000  0.0000  0.0000  0.0000  0.0000  0.0000  0.0000   0.000000E+00        1762001
  -3  -2   1   5107.3   1032.2  17   0   1  0.0000  0.0000  0.0000  0.0000  0.0000  0.0000  0.0000  0.0000   0.000000E+00        1763001
  -3  -2   2  17494.1   1062.2  17   0   1  0.0000  0.0000  0.0000  0.0000  0.0000  0.0000  0.0000  0.0000   0.000000E+00        1764001
  -3  -1   0  61599.1   1751.7  17   0   1  0.0000  0.0000  0.0000  0.0000  0.0000  0.0000  0.0000  0.0000   0.000000E+00        1765001
  -3   0  -3 145140.0   2387.8  17   0   1  0.0000  0.0000  0.0000  0.0000  0.0000  0.0000  0.0000  0.0000   0.000000E+00        1766001
  -3   1  -5  21495.9   1289.1  17   0   1  0.0000  0.0000  0.0000  0.0000  0.0000  0.0000  0.0000  0.0000   0.000000E+00        1767001
  -3   1  -4  15664.7   1181.9  17   0   1  0.0000  0.0000  0.0000  0.0000  0.0000  0.0000  0.0000  0.0000   0.000000E+00        1768001
  -3   2  -8  27905.9   1113.2  17   0   1  0.0000  0.0000  0.0000  0.0000  0.0000  0.0000  0.0000  0.0000   0.000000E+00        1769001
  -3   2  -7   6688.5    941.5  17   0   1  0.0000  0.0000  0.0000  0.0000  0.0000  0.0000  0.0000  0.0000   0.000000E+00        1770001
  -3   2  -6  11222.5   1025.5  17   0   1  0.0000  0.0000  0.0000  0.0000  0.0000  0.0000  0.0000  0.0000   0.000000E+00        1771001
  -3   3 -10   8200.2    847.0  17   0   1  0.0000  0.0000  0.0000  0.0000  0.0000  0.0000  0.0000  0.0000   0.000000E+00        1772001
  -3   3  -9  27815.9   1041.3  17   0   1  0.0000  0.0000  0.0000  0.0000  0.0000  0.0000  0.0000  0.0000   0.000000E+00        1773001
  -3   3  -8   3762.0    825.3  17   0   1  0.0000  0.0000  0.0000  0.0000  0.0000  0.0000  0.0000  0.0000   0.000000E+00        1774001
  -3   4 -12  14441.8    882.4  17   0   1  0.0000  0.0000  0.0000  0.0000  0.0000  0.0000  0.0000  0.0000   0.000000E+00        1775001
  -3   4 -11   4188.4    760.8  17   0   1  0.0000  0.0000  0.0000  0.0000  0.0000  0.0000  0.0000  0.0000   0.000000E+00        1776001
  -3   4 -10   9327.4    855.3  17   0   1  0.0000  0.0000  0.0000  0.0000  0.0000  0.0000  0.0000  0.0000   0.000000E+00        1777001
  -3   5 -14   1961.8    662.5  17   0   1  0.0000  0.0000  0.0000  0.0000  0.0000  0.0000  0.0000  0.0000   0.000000E+00        1778001
  -3   5 -13   3214.2    705.3  17   0   1  0.0000  0.0000  0.0000  0.0000  0.0000  0.0000  0.0000  0.0000   0.000000E+00        1779001
  -3   5 -12   4005.0    719.0  17   0   1  0.0000  0.0000  0.0000  0.0000  0.0000  0.0000  0.0000  0.0000   0.000000E+00        1780001
  -3   6 -15   4738.0    720.1  17   0   1  0.0000  0.0000  0.0000  0.0000  0.0000  0.0000  0.0000  0.0000   0.000000E+00        1781001
  -3   6 -14    755.3    563.8  17   0   1  0.0000  0.0000  0.0000  0.0000  0.0000  0.0000  0.0000  0.0000   0.000000E+00        1782001
  -2  -8  14   1073.7    539.0  17   0   1  0.0000  0.0000  0.0000  0.0000  0.0000  0.0000  0.0000  0.0000   0.000000E+00        1783001
  -2  -8  15    570.9    481.1  17   0   1  0.0000  0.0000  0.0000  0.0000  0.0000  0.0000  0.0000  0.0000   0.000000E+00        1784001
  -2  -7  12   1283.2    540.6  17   0   1  0.0000  0.0000  0.0000  0.0000  0.0000  0.0000  0.0000  0.0000   0.000000E+00        1785001
  -2  -7  13   1018.7    529.0  17   0   1  0.0000  0.0000  0.0000  0.0000  0.0000  0.0000  0.0000  0.0000   0.000000E+00        1786001
  -2  -7  14    853.0    479.7  17   0   1  0.0000  0.0000  0.0000  0.0000  0.0000  0.0000  0.0000  0.0000   0.000000E+00        1787001
  -2  -7  15   1641.4    591.7  17   0   1  0.0000  0.0000  0.0000  0.0000  0.0000  0.0000  0.0000  0.0000   0.000000E+00        1788001
  -2  -6  10   7334.4    713.6  17   0   1  0.0000  0.0000  0.0000  0.0000  0.0000  0.0000  0.0000  0.0000   0.000000E+00        1789001
  -2  -6  11   4086.3    654.6  17   0   1  0.0000  0.0000  0.0000  0.0000  0.0000  0.0000  0.0000  0.0000   0.000000E+00        1790001
  -2  -6  12   2977.0    621.0  17   0   1  0.0000  0.0000  0.0000  0.0000  0.0000  0.0000  0.0000  0.0000   0.000000E+00        1791001
  -2  -6  13   2050.0    573.9  17   0   1  0.0000  0.0000  0.0000  0.0000  0.0000  0.0000  0.0000  0.0000   0.000000E+00        1792001
  -2  -5   8   1983.4    602.7  17   0   1  0.0000  0.0000  0.0000  0.0000  0.0000  0.0000  0.0000  0.0000   0.000000E+00        1793001
  -2  -5   9   2192.2    599.1  17   0   1  0.0000  0.0000  0.0000  0.0000  0.0000  0.0000  0.0000  0.0000   0.000000E+00        1794001
  -2  -5  10   7202.0    725.1  17   0   1  0.0000  0.0000  0.0000  0.0000  0.0000  0.0000  0.0000  0.0000   0.000000E+00        1795001
  -2  -4   6   3316.9    695.8  17   0   1  0.0000  0.0000  0.0000  0.0000  0.0000  0.0000  0.0000  0.0000   0.000000E+00        1796001
  -2  -4   7   3866.0    666.1  17   0   1  0.0000  0.0000  0.0000  0.0000  0.0000  0.0000  0.0000  0.0000   0.000000E+00        1797001
  -2  -4   8   7488.5    741.5  17   0   1  0.0000  0.0000  0.0000  0.0000  0.0000  0.0000  0.0000  0.0000   0.000000E+00        1798001
  -2  -3   4   7875.9    843.6  17   0   1  0.0000  0.0000  0.0000  0.0000  0.0000  0.0000  0.0000  0.0000   0.000000E+00        1799001
  -2  -3   5   2987.0    664.8  17   0   1  0.0000  0.0000  0.0000  0.0000  0.0000  0.0000  0.0000  0.0000   0.000000E+00        1800001
  -2  -2   2  40033.4   1214.6  17   0   1  0.0000  0.0000  0.0000  0.0000  0.0000  0.0000  0.0000  0.0000   0.000000E+00        1801001
  -2  -2   3   6209.5    920.3  17   0   1  0.0000  0.0000  0.0000  0.0000  0.0000  0.0000  0.0000  0.0000   0.000000E+00        1802001
  -2  -1   0  19191.0   1415.0  17   0   1  0.0000  0.0000  0.0000  0.0000  0.0000  0.0000  0.0000  0.0000   0.000000E+00        1803001
  -2   1  -4  19573.6   1220.2  17   0   1  0.0000  0.0000  0.0000  0.0000  0.0000  0.0000  0.0000  0.0000   0.000000E+00        1804001
  -2   2  -6  10057.1    922.8  17   0   1  0.0000  0.0000  0.0000  0.0000  0.0000  0.0000  0.0000  0.0000   0.000000E+00        1805001
  -2   3  -9   -195.6    577.4  17   0   1  0.0000  0.0000  0.0000  0.0000  0.0000  0.0000  0.0000  0.0000   0.000000E+00        1806001
  -2   3  -8   3923.4    730.6  17   0   1  0.0000  0.0000  0.0000  0.0000  0.0000  0.0000  0.0000  0.0000   0.000000E+00        1807001
  -2   4 -11   2045.6    647.8  17   0   1  0.0000  0.0000  0.0000  0.0000  0.0000  0.0000  0.0000  0.0000   0.000000E+00        1808001
  -2   4 -10   1412.7    630.0  17   0   1  0.0000  0.0000  0.0000  0.0000  0.0000  0.0000  0.0000  0.0000   0.000000E+00        1809001
  -2   5 -13   7661.7    735.1  17   0   1  0.0000  0.0000  0.0000  0.0000  0.0000  0.0000  0.0000  0.0000   0.000000E+00        1810001
  -2   5 -12   8664.0    759.7  17   0   1  0.0000  0.0000  0.0000  0.0000  0.0000  0.0000  0.0000  0.0000   0.000000E+00        1811001
  -2   6 -16   1314.0    610.2  17   0   1  0.0000  0.0000  0.0000  0.0000  0.0000  0.0000  0.0000  0.0000   0.000000E+00        1812001
  -2   6 -15    455.4    552.8  17   0   1  0.0000  0.0000  0.0000  0.0000  0.0000  0.0000  0.0000  0.0000   0.000000E+00        1813001
  -2   6 -14   1625.5    615.8  17   0   1  0.0000  0.0000  0.0000  0.0000  0.0000  0.0000  0.0000  0.0000   0.000000E+00        1814001
  -2   6 -13    988.1    598.1  17   0   1  0.0000  0.0000  0.0000  0.0000  0.0000  0.0000  0.0000  0.0000   0.000000E+00        1815001
  -2   7 -17    652.8    558.7  17   0   1  0.0000  0.0000  0.0000  0.0000  0.0000  0.0000  0.0000  0.0000   0.000000E+00        1816001
  -2   7 -16   1216.1    584.1  17   0   1  0.0000  0.0000  0.0000  0.0000  0.0000  0.0000  0.0000  0.0000   0.000000E+00        1817001
  -2   7 -15    505.5    530.7  17   0   1  0.0000  0.0000  0.0000  0.0000  0.0000  0.0000  0.0000  0.0000   0.000000E+00        1818001
  -1  -8  15     -1.4    460.4  17   0   1  0.0000  0.0000  0.0000  0.0000  0.0000  0.0000  0.0000  0.0000   0.000000E+00        1819001
  -1  -8  16   -268.0    459.3  17   0   1  0.0000  0.0000  0.0000  0.0000  0.0000  0.0000  0.0000  0.0000   0.000000E+00        1820001
  -1  -8  17    551.8    480.1  17   0   1  0.0000  0.0000  0.0000  0.0000  0.0000  0.0000  0.0000  0.0000   0.000000E+00        1821001
  -1  -7  13    913.5    532.5  17   0   1  0.0000  0.0000  0.0000  0.0000  0.0000  0.0000  0.0000  0.0000   0.000000E+00        1822001
  -1  -7  14    706.2    503.2  17   0   1  0.0000  0.0000  0.0000  0.0000  0.0000  0.0000  0.0000  0.0000   0.000000E+00        1823001
  -1  -7  15    420.6    454.1  17   0   1  0.0000  0.0000  0.0000  0.0000  0.0000  0.0000  0.0000  0.0000   0.000000E+00        1824001
  -1  -7  16    200.1    444.7  17   0   1  0.0000  0.0000  0.0000  0.0000  0.0000  0.0000  0.0000  0.0000   0.000000E+00        1825001
  -1  -6  11    570.0    531.8  17   0   1  0.0000  0.0000  0.0000  0.0000  0.0000  0.0000  0.0000  0.0000   0.000000E+00        1826001
  -1  -6  12   3121.2    561.3  17   0   1  0.0000  0.0000  0.0000  0.0000  0.0000  0.0000  0.0000  0.0000   0.000000E+00        1827001
  -1  -6  13   4766.3    609.9  17   0   1  0.0000  0.0000  0.0000  0.0000  0.0000  0.0000  0.0000  0.0000   0.000000E+00        1828001
  -1  -5   9   3507.1    606.8  17   0   1  0.0000  0.0000  0.0000  0.0000  0.0000  0.0000  0.0000  0.0000   0.000000E+00        1829001
  -1  -5  10   1539.5    535.4  17   0   1  0.0000  0.0000  0.0000  0.0000  0.0000  0.0000  0.0000  0.0000   0.000000E+00        1830001
  -1  -5  11   3360.0    573.5  17   0   1  0.0000  0.0000  0.0000  0.0000  0.0000  0.0000  0.0000  0.0000   0.000000E+00        1831001
  -1  -4   7   3677.3    664.4  17   0   1  0.0000  0.0000  0.0000  0.0000  0.0000  0.0000  0.0000  0.0000   0.000000E+00        1832001
  -1  -4   8  14550.0    741.8  17   0   1  0.0000  0.0000  0.0000  0.0000  0.0000  0.0000  0.0000  0.0000   0.000000E+00        1833001
  -1  -3   5  19257.3    848.6  17   0   1  0.0000  0.0000  0.0000  0.0000  0.0000  0.0000  0.0000  0.0000   0.000000E+00        1834001
  -1  -3   6   6219.1    731.4  17   0   1  0.0000  0.0000  0.0000  0.0000  0.0000  0.0000  0.0000  0.0000   0.000000E+00        1835001
  -1  -2   3  25539.4   1064.1  17   0   1  0.0000  0.0000  0.0000  0.0000  0.0000  0.0000  0.0000  0.0000   0.000000E+00        1836001
  -1  -2   4   6965.8    790.5  17   0   1  0.0000  0.0000  0.0000  0.0000  0.0000  0.0000  0.0000  0.0000   0.000000E+00        1837001
  -1  -1   1  12362.6   1296.4  17   0   1  0.0000  0.0000  0.0000  0.0000  0.0000  0.0000  0.0000  0.0000   0.000000E+00        1838001
  -1   1  -3 288822.0   2137.5  17   0   1  0.0000  0.0000  0.0000  0.0000  0.0000  0.0000  0.0000  0.0000   0.000000E+00        1839001
  -1   2  -5   7575.0    870.4  17   0   1  0.0000  0.0000  0.0000  0.0000  0.0000  0.0000  0.0000  0.0000   0.000000E+00        1840001
  -1   3  -8   7580.4    792.8  17   0   1  0.0000  0.0000  0.0000  0.0000  0.0000  0.0000  0.0000  0.0000   0.000000E+00        1841001
  -1   3  -7   6554.7    780.9  17   0   1  0.0000  0.0000  0.0000  0.0000  0.0000  0.0000  0.0000  0.0000   0.000000E+00        1842001
  -1   4 -10  15258.5    790.5  17   0   1  0.0000  0.0000  0.0000  0.0000  0.0000  0.0000  0.0000  0.0000   0.000000E+00        1843001
  -1   4  -9  12801.1    832.9  17   0   1  0.0000  0.0000  0.0000  0.0000  0.0000  0.0000  0.0000  0.0000   0.000000E+00        1844001
  -1   5 -12   1952.4    656.7  17   0   1  0.0000  0.0000  0.0000  0.0000  0.0000  0.0000  0.0000  0.0000   0.000000E+00        1845001
  -1   5 -11   3372.7    672.0  17   0   1  0.0000  0.0000  0.0000  0.0000  0.0000  0.0000  0.0000  0.0000   0.000000E+00        1846001
  -1   6 -15   2647.3    647.0  17   0   1  0.0000  0.0000  0.0000  0.0000  0.0000  0.0000  0.0000  0.0000   0.000000E+00        1847001
  -1   6 -14   2873.1    585.1  17   0   1  0.0000  0.0000  0.0000  0.0000  0.0000  0.0000  0.0000  0.0000   0.000000E+00        1848001
  -1   6 -13   4753.8    663.5  17   0   1  0.0000  0.0000  0.0000  0.0000  0.0000  0.0000  0.0000  0.0000   0.000000E+00        1849001
  -1   7 -17   1631.9    632.9  17   0   1  0.0000  0.0000  0.0000  0.0000  0.0000  0.0000  0.0000  0.0000   0.000000E+00        1850001
  -1   7 -16    720.6    555.7  17   0   1  0.0000  0.0000  0.0000  0.0000  0.0000  0.0000  0.0000  0.0000   0.000000E+00        1851001
  -1   7 -15   1795.5    632.9  17   0   1  0.0000  0.0000  0.0000  0.0000  0.0000  0.0000  0.0000  0.0000   0.000000E+00        1852001
  -1   8 -17    444.7    523.5  17   0   1  0.0000  0.0000  0.0000  0.0000  0.0000  0.0000  0.0000  0.0000   0.000000E+00        1853001
  -1   8 -16    -52.3    494.4  17   0   1  0.0000  0.0000  0.0000  0.0000  0.0000  0.0000  0.0000  0.0000   0.000000E+00        1854001
   0  -8  16    -53.2    460.0  17   0   1  0.0000  0.0000  0.0000  0.0000  0.0000  0.0000  0.0000  0.0000   0.000000E+00        1855001
   0  -8  17   -123.6    459.5  17   0   1  0.0000  0.0000  0.0000  0.0000  0.0000  0.0000  0.0000  0.0000   0.000000E+00        1856001
   0  -7  14   1790.9    539.1  17   0   1  0.0000  0.0000  0.0000  0.0000  0.0000  0.0000  0.0000  0.0000   0.000000E+00        1857001
   0  -7  15   1899.0    526.6  17   0   1  0.0000  0.0000  0.0000  0.0000  0.0000  0.0000  0.0000  0.0000   0.000000E+00        1858001
   0  -7  16    626.8    505.0  17   0   1  0.0000  0.0000  0.0000  0.0000  0.0000  0.0000  0.0000  0.0000   0.000000E+00        1859001
   0  -7  17   1743.5    565.7  17   0   1  0.0000  0.0000  0.0000  0.0000  0.0000  0.0000  0.0000  0.0000   0.000000E+00        1860001
   0  -6  12    885.0    476.6  17   0   1  0.0000  0.0000  0.0000  0.0000  0.0000  0.0000  0.0000  0.0000   0.000000E+00        1861001
   0  -6  13   3422.8    581.4  17   0   1  0.0000  0.0000  0.0000  0.0000  0.0000  0.0000  0.0000  0.0000   0.000000E+00        1862001
   0  -6  14    584.7    471.2  17   0   1  0.0000  0.0000  0.0000  0.0000  0.0000  0.0000  0.0000  0.0000   0.000000E+00        1863001
   0  -5  10  15364.2    715.2  17   0   1  0.0000  0.0000  0.0000  0.0000  0.0000  0.0000  0.0000  0.0000   0.000000E+00        1864001
   0  -5  11   2674.3    542.2  17   0   1  0.0000  0.0000  0.0000  0.0000  0.0000  0.0000  0.0000  0.0000   0.000000E+00        1865001
   0  -5  12   1371.3    474.3  17   0   1  0.0000  0.0000  0.0000  0.0000  0.0000  0.0000  0.0000  0.0000   0.000000E+00        1866001
   0  -4   8   6395.8    673.8  17   0   1  0.0000  0.0000  0.0000  0.0000  0.0000  0.0000  0.0000  0.0000   0.000000E+00        1867001
   0  -4   9   2222.1    522.9  17   0   1  0.0000  0.0000  0.0000  0.0000  0.0000  0.0000  0.0000  0.0000   0.000000E+00        1868001
   0  -3   6  20815.9    850.1  17   0   1  0.0000  0.0000  0.0000  0.0000  0.0000  0.0000  0.0000  0.0000   0.000000E+00        1869001
   0  -3   7  14135.9    782.4  17   0   1  0.0000  0.0000  0.0000  0.0000  0.0000  0.0000  0.0000  0.0000   0.000000E+00        1870001
   0  -2   4  20237.2    955.8  17   0   1  0.0000  0.0000  0.0000  0.0000  0.0000  0.0000  0.0000  0.0000   0.000000E+00        1871001
   0  -1   2  11877.1   1158.3  17   0   1  0.0000  0.0000  0.0000  0.0000  0.0000  0.0000  0.0000  0.0000   0.000000E+00        1872001
   0   1  -2  16399.2   1192.4  17   0   1  0.0000  0.0000  0.0000  0.0000  0.0000  0.0000  0.0000  0.0000   0.000000E+00        1873001
   0   2  -4  19116.4    885.1  17   0   1  0.0000  0.0000  0.0000  0.0000  0.0000  0.0000  0.0000  0.0000   0.000000E+00        1874001
   0   3  -7  11217.5    724.2  17   0   1  0.0000  0.0000  0.0000  0.0000  0.0000  0.0000  0.0000  0.0000   0.000000E+00        1875001
   0   3  -6  17259.2    814.2  17   0   1  0.0000  0.0000  0.0000  0.0000  0.0000  0.0000  0.0000  0.0000   0.000000E+00        1876001
   0   4  -9   2773.5    562.5  17   0   1  0.0000  0.0000  0.0000  0.0000  0.0000  0.0000  0.0000  0.0000   0.000000E+00        1877001
   0   4  -8   2326.1    598.0  17   0   1  0.0000  0.0000  0.0000  0.0000  0.0000  0.0000  0.0000  0.0000   0.000000E+00        1878001
   0   5 -11   3309.5    590.4  17   0   1  0.0000  0.0000  0.0000  0.0000  0.0000  0.0000  0.0000  0.0000   0.000000E+00        1879001
   0   5 -10  10358.1    684.8  17   0   1  0.0000  0.0000  0.0000  0.0000  0.0000  0.0000  0.0000  0.0000   0.000000E+00        1880001
   0   6 -14    724.1    520.0  17   0   1  0.0000  0.0000  0.0000  0.0000  0.0000  0.0000  0.0000  0.0000   0.000000E+00        1881001
   0   6 -13    977.9    489.3  17   0   1  0.0000  0.0000  0.0000  0.0000  0.0000  0.0000  0.0000  0.0000   0.000000E+00        1882001
   0   6 -12    911.7    532.9  17   0   1  0.0000  0.0000  0.0000  0.0000  0.0000  0.0000  0.0000  0.0000   0.000000E+00        1883001
   0   7 -16    646.2    521.2  17   0   1  0.0000  0.0000  0.0000  0.0000  0.0000  0.0000  0.0000  0.0000   0.000000E+00        1884001
   0   7 -15   1253.3    521.8  17   0   1  0.0000  0.0000  0.0000  0.0000  0.0000  0.0000  0.0000  0.0000   0.000000E+00        1885001
   0   7 -14    980.2    546.4  17   0   1  0.0000  0.0000  0.0000  0.0000  0.0000  0.0000  0.0000  0.0000   0.000000E+00        1886001
   0   8 -17   1030.0    524.2  17   0   1  0.0000  0.0000  0.0000  0.0000  0.0000  0.0000  0.0000  0.0000   0.000000E+00        1887001
   0   8 -16    758.8    507.2  17   0   1  0.0000  0.0000  0.0000  0.0000  0.0000  0.0000  0.0000  0.0000   0.000000E+00        1888001
   1  -8  17   1635.4    584.8  17   0   1  0.0000  0.0000  0.0000  0.0000  0.0000  0.0000  0.0000  0.0000   0.000000E+00        1889001
   1  -7  15   1307.8    529.7  17   0   1  0.0000  0.0000  0.0000  0.0000  0.0000  0.0000  0.0000  0.0000   0.000000E+00        1890001
   1  -7  16   2099.6    590.2  17   0   1  0.0000  0.0000  0.0000  0.0000  0.0000  0.0000  0.0000  0.0000   0.000000E+00        1891001
   1  -7  17   1142.5    546.8  17   0   1  0.0000  0.0000  0.0000  0.0000  0.0000  0.0000  0.0000  0.0000   0.000000E+00        1892001
   1  -7  18   2197.0    624.0  17   0   1  0.0000  0.0000  0.0000  0.0000  0.0000  0.0000  0.0000  0.0000   0.000000E+00        1893001
   1  -6  13   4133.6    584.9  17   0   1  0.0000  0.0000  0.0000  0.0000  0.0000  0.0000  0.0000  0.0000   0.000000E+00        1894001
   1  -6  14   3746.5    562.3  17   0   1  0.0000  0.0000  0.0000  0.0000  0.0000  0.0000  0.0000  0.0000   0.000000E+00        1895001
   1  -6  15   2593.4    551.0  17   0   1  0.0000  0.0000  0.0000  0.0000  0.0000  0.0000  0.0000  0.0000   0.000000E+00        1896001
   1  -5  11   3237.9    587.6  17   0   1  0.0000  0.0000  0.0000  0.0000  0.0000  0.0000  0.0000  0.0000   0.000000E+00        1897001
   1  -5  12    814.7    501.1  17   0   1  0.0000  0.0000  0.0000  0.0000  0.0000  0.0000  0.0000  0.0000   0.000000E+00        1898001
   1  -5  13  18456.4    774.0  17   0   1  0.0000  0.0000  0.0000  0.0000  0.0000  0.0000  0.0000  0.0000   0.000000E+00        1899001
   1  -4   9   9654.0    724.8  17   0   1  0.0000  0.0000  0.0000  0.0000  0.0000  0.0000  0.0000  0.0000   0.000000E+00        1900001
   1  -4  10  13763.9    714.6  17   0   1  0.0000  0.0000  0.0000  0.0000  0.0000  0.0000  0.0000  0.0000   0.000000E+00        1901001
   1  -3   7   6671.5    759.0  17   0   1  0.0000  0.0000  0.0000  0.0000  0.0000  0.0000  0.0000  0.0000   0.000000E+00        1902001
   1  -3   8   5335.0    706.1  17   0   1  0.0000  0.0000  0.0000  0.0000  0.0000  0.0000  0.0000  0.0000   0.000000E+00        1903001
   1  -2   5   8338.9    854.0  17   0   1  0.0000  0.0000  0.0000  0.0000  0.0000  0.0000  0.0000  0.0000   0.000000E+00        1904001
   1  -2   6  30260.2    983.7  17   0   1  0.0000  0.0000  0.0000  0.0000  0.0000  0.0000  0.0000  0.0000   0.000000E+00        1905001
   1  -1   3 245265.0   1987.1  17   0   1  0.0000  0.0000  0.0000  0.0000  0.0000  0.0000  0.0000  0.0000   0.000000E+00        1906001
   1   1  -1  13392.5   1189.2  17   0   1  0.0000  0.0000  0.0000  0.0000  0.0000  0.0000  0.0000  0.0000   0.000000E+00        1907001
   1   2  -3  24806.1   1019.9  17   0   1  0.0000  0.0000  0.0000  0.0000  0.0000  0.0000  0.0000  0.0000   0.000000E+00        1908001
   1   3  -6   8374.5    678.4  17   0   1  0.0000  0.0000  0.0000  0.0000  0.0000  0.0000  0.0000  0.0000   0.000000E+00        1909001
   1   3  -5  19230.4    856.3  17   0   1  0.0000  0.0000  0.0000  0.0000  0.0000  0.0000  0.0000  0.0000   0.000000E+00        1910001
   1   4  -8  13512.9    730.1  17   0   1  0.0000  0.0000  0.0000  0.0000  0.0000  0.0000  0.0000  0.0000   0.000000E+00        1911001
   1   4  -7   3625.3    616.1  17   0   1  0.0000  0.0000  0.0000  0.0000  0.0000  0.0000  0.0000  0.0000   0.000000E+00        1912001
   1   5 -10   2349.9    568.3  17   0   1  0.0000  0.0000  0.0000  0.0000  0.0000  0.0000  0.0000  0.0000   0.000000E+00        1913001
   1   5  -9   4023.1    604.7  17   0   1  0.0000  0.0000  0.0000  0.0000  0.0000  0.0000  0.0000  0.0000   0.000000E+00        1914001
   1   6 -13   2738.9    575.0  17   0   1  0.0000  0.0000  0.0000  0.0000  0.0000  0.0000  0.0000  0.0000   0.000000E+00        1915001
   1   6 -12   2328.8    572.7  17   0   1  0.0000  0.0000  0.0000  0.0000  0.0000  0.0000  0.0000  0.0000   0.000000E+00        1916001
   1   6 -11   1722.0    584.0  17   0   1  0.0000  0.0000  0.0000  0.0000  0.0000  0.0000  0.0000  0.0000   0.000000E+00        1917001
   1   7 -15   1039.9    535.3  17   0   1  0.0000  0.0000  0.0000  0.0000  0.0000  0.0000  0.0000  0.0000   0.000000E+00        1918001
   1   7 -14    833.5    509.6  17   0   1  0.0000  0.0000  0.0000  0.0000  0.0000  0.0000  0.0000  0.0000   0.000000E+00        1919001
   1   7 -13   1096.9    516.2  17   0   1  0.0000  0.0000  0.0000  0.0000  0.0000  0.0000  0.0000  0.0000   0.000000E+00        1920001
   1   8 -17    202.5    478.8  17   0   1  0.0000  0.0000  0.0000  0.0000  0.0000  0.0000  0.0000  0.0000   0.000000E+00        1921001
   1   8 -16    792.2    508.0  17   0   1  0.0000  0.0000  0.0000  0.0000  0.0000  0.0000  0.0000  0.0000   0.000000E+00        1922001
   1   8 -15     51.4    437.5  17   0   1  0.0000  0.0000  0.0000  0.0000  0.0000  0.0000  0.0000  0.0000   0.000000E+00        1923001
   2  -7  16   1206.9    550.8  17   0   1  0.0000  0.0000  0.0000  0.0000  0.0000  0.0000  0.0000  0.0000   0.000000E+00        1924001
   2  -7  17   1289.1    566.8  17   0   1  0.0000  0.0000  0.0000  0.0000  0.0000  0.0000  0.0000  0.0000   0.000000E+00        1925001
   2  -6  14   1583.7    582.8  17   0   1  0.0000  0.0000  0.0000  0.0000  0.0000  0.0000  0.0000  0.0000   0.000000E+00        1926001
   2  -6  15   1478.0    578.8  17   0   1  0.0000  0.0000  0.0000  0.0000  0.0000  0.0000  0.0000  0.0000   0.000000E+00        1927001
   2  -6  16    957.0    518.7  17   0   1  0.0000  0.0000  0.0000  0.0000  0.0000  0.0000  0.0000  0.0000   0.000000E+00        1928001
   2  -6  17   4474.5    621.7  17   0   1  0.0000  0.0000  0.0000  0.0000  0.0000  0.0000  0.0000  0.0000   0.000000E+00        1929001
   2  -5  12   9381.9    711.5  17   0   1  0.0000  0.0000  0.0000  0.0000  0.0000  0.0000  0.0000  0.0000   0.000000E+00        1930001
   2  -5  13  10690.1    742.3  17   0   1  0.0000  0.0000  0.0000  0.0000  0.0000  0.0000  0.0000  0.0000   0.000000E+00        1931001
   2  -5  14   4158.1    676.2  17   0   1  0.0000  0.0000  0.0000  0.0000  0.0000  0.0000  0.0000  0.0000   0.000000E+00        1932001
   2  -4  10   3871.8    686.6  17   0   1  0.0000  0.0000  0.0000  0.0000  0.0000  0.0000  0.0000  0.0000   0.000000E+00        1933001
   2  -4  11   2358.3    620.7  17   0   1  0.0000  0.0000  0.0000  0.0000  0.0000  0.0000  0.0000  0.0000   0.000000E+00        1934001
   2  -4  12  12678.1    707.1  17   0   1  0.0000  0.0000  0.0000  0.0000  0.0000  0.0000  0.0000  0.0000   0.000000E+00        1935001
   2  -3   8   4632.4    758.5  17   0   1  0.0000  0.0000  0.0000  0.0000  0.0000  0.0000  0.0000  0.0000   0.000000E+00        1936001
   2  -3   9   1932.8    666.1  17   0   1  0.0000  0.0000  0.0000  0.0000  0.0000  0.0000  0.0000  0.0000   0.000000E+00        1937001
   2  -2   6  16847.4    989.0  17   0   1  0.0000  0.0000  0.0000  0.0000  0.0000  0.0000  0.0000  0.0000   0.000000E+00        1938001
   2  -2   7   5036.9    797.9  17   0   1  0.0000  0.0000  0.0000  0.0000  0.0000  0.0000  0.0000  0.0000   0.000000E+00        1939001
   2  -1   4  28100.9   1296.7  17   0   1  0.0000  0.0000  0.0000  0.0000  0.0000  0.0000  0.0000  0.0000   0.000000E+00        1940001
   2   0   2 181577.0   2682.3  17   0   1  0.0000  0.0000  0.0000  0.0000  0.0000  0.0000  0.0000  0.0000   0.000000E+00        1941001
   2   1   0  16137.9   1407.4  17   0   1  0.0000  0.0000  0.0000  0.0000  0.0000  0.0000  0.0000  0.0000   0.000000E+00        1942001
   2   2  -3   5469.0    867.8  17   0   1  0.0000  0.0000  0.0000  0.0000  0.0000  0.0000  0.0000  0.0000   0.000000E+00        1943001
   2   2  -2  43237.3   1225.1  17   0   1  0.0000  0.0000  0.0000  0.0000  0.0000  0.0000  0.0000  0.0000   0.000000E+00        1944001
   2   3  -5   2282.2    677.1  17   0   1  0.0000  0.0000  0.0000  0.0000  0.0000  0.0000  0.0000  0.0000   0.000000E+00        1945001
   2   3  -4   6748.6    806.3  17   0   1  0.0000  0.0000  0.0000  0.0000  0.0000  0.0000  0.0000  0.0000   0.000000E+00        1946001
   2   4  -7   2829.4    645.4  17   0   1  0.0000  0.0000  0.0000  0.0000  0.0000  0.0000  0.0000  0.0000   0.000000E+00        1947001
   2   4  -6   5078.5    725.7  17   0   1  0.0000  0.0000  0.0000  0.0000  0.0000  0.0000  0.0000  0.0000   0.000000E+00        1948001
   2   5 -10   6145.6    664.3  17   0   1  0.0000  0.0000  0.0000  0.0000  0.0000  0.0000  0.0000  0.0000   0.000000E+00        1949001
   2   5  -9   1097.5    555.7  17   0   1  0.0000  0.0000  0.0000  0.0000  0.0000  0.0000  0.0000  0.0000   0.000000E+00        1950001
   2   5  -8   1647.0    592.4  17   0   1  0.0000  0.0000  0.0000  0.0000  0.0000  0.0000  0.0000  0.0000   0.000000E+00        1951001
   2   6 -12   2382.4    587.1  17   0   1  0.0000  0.0000  0.0000  0.0000  0.0000  0.0000  0.0000  0.0000   0.000000E+00        1952001
   2   6 -11   4136.9    617.1  17   0   1  0.0000  0.0000  0.0000  0.0000  0.0000  0.0000  0.0000  0.0000   0.000000E+00        1953001
   2   6 -10   5363.1    673.9  17   0   1  0.0000  0.0000  0.0000  0.0000  0.0000  0.0000  0.0000  0.0000   0.000000E+00        1954001
   2   7 -14   1184.5    531.2  17   0   1  0.0000  0.0000  0.0000  0.0000  0.0000  0.0000  0.0000  0.0000   0.000000E+00        1955001
   2   7 -13   1030.9    547.5  17   0   1  0.0000  0.0000  0.0000  0.0000  0.0000  0.0000  0.0000  0.0000   0.000000E+00        1956001
   2   7 -12   2021.1    567.3  17   0   1  0.0000  0.0000  0.0000  0.0000  0.0000  0.0000  0.0000  0.0000   0.000000E+00        1957001
   2   8 -15    665.0    489.7  17   0   1  0.0000  0.0000  0.0000  0.0000  0.0000  0.0000  0.0000  0.0000   0.000000E+00        1958001
   2   8 -14   1899.5    594.1  17   0   1  0.0000  0.0000  0.0000  0.0000  0.0000  0.0000  0.0000  0.0000   0.000000E+00        1959001
   3  -6  15   2527.7    606.6  17   0   1  0.0000  0.0000  0.0000  0.0000  0.0000  0.0000  0.0000  0.0000   0.000000E+00        1960001
   3  -5  13   2558.7    634.7  17   0   1  0.0000  0.0000  0.0000  0.0000  0.0000  0.0000  0.0000  0.0000   0.000000E+00        1961001
   3  -5  14   1591.1    597.4  17   0   1  0.0000  0.0000  0.0000  0.0000  0.0000  0.0000  0.0000  0.0000   0.000000E+00        1962001
   3  -5  15    152.6    505.7  17   0   1  0.0000  0.0000  0.0000  0.0000  0.0000  0.0000  0.0000  0.0000   0.000000E+00        1963001
   3  -4  11   1903.2    626.3  17   0   1  0.0000  0.0000  0.0000  0.0000  0.0000  0.0000  0.0000  0.0000   0.000000E+00        1964001
   3  -4  12  12334.9    773.4  17   0   1  0.0000  0.0000  0.0000  0.0000  0.0000  0.0000  0.0000  0.0000   0.000000E+00        1965001
   3  -4  13   5935.9    709.2  17   0   1  0.0000  0.0000  0.0000  0.0000  0.0000  0.0000  0.0000  0.0000   0.000000E+00        1966001
   3  -3   9  20794.6    941.8  17   0   1  0.0000  0.0000  0.0000  0.0000  0.0000  0.0000  0.0000  0.0000   0.000000E+00        1967001
   3  -3  10   8111.3    821.7  17   0   1  0.0000  0.0000  0.0000  0.0000  0.0000  0.0000  0.0000  0.0000   0.000000E+00        1968001
   3  -2   7   4434.9    863.8  17   0   1  0.0000  0.0000  0.0000  0.0000  0.0000  0.0000  0.0000  0.0000   0.000000E+00        1969001
   3  -2   8  27952.0   1096.8  17   0   1  0.0000  0.0000  0.0000  0.0000  0.0000  0.0000  0.0000  0.0000   0.000000E+00        1970001
   3  -1   5  19632.5   1288.1  17   0   1  0.0000  0.0000  0.0000  0.0000  0.0000  0.0000  0.0000  0.0000   0.000000E+00        1971001
   3  -1   6  10847.1   1092.8  17   0   1  0.0000  0.0000  0.0000  0.0000  0.0000  0.0000  0.0000  0.0000   0.000000E+00        1972001
   3   0   3 132345.0   2316.9  17   0   1  0.0000  0.0000  0.0000  0.0000  0.0000  0.0000  0.0000  0.0000   0.000000E+00        1973001
   3   1   0  61393.6   1724.4  17   0   1  0.0000  0.0000  0.0000  0.0000  0.0000  0.0000  0.0000  0.0000   0.000000E+00        1974001
   3   1   1  42160.6   1713.2  17   0   1  0.0000  0.0000  0.0000  0.0000  0.0000  0.0000  0.0000  0.0000   0.000000E+00        1975001
   3   2  -2  17020.9   1060.0  17   0   1  0.0000  0.0000  0.0000  0.0000  0.0000  0.0000  0.0000  0.0000   0.000000E+00        1976001
   3   2  -1   4579.9    986.0  17   0   1  0.0000  0.0000  0.0000  0.0000  0.0000  0.0000  0.0000  0.0000   0.000000E+00        1977001
   3   3  -4   2668.7    722.5  17   0   1  0.0000  0.0000  0.0000  0.0000  0.0000  0.0000  0.0000  0.0000   0.000000E+00        1978001
   3   3  -3   2392.2    740.0  17   0   1  0.0000  0.0000  0.0000  0.0000  0.0000  0.0000  0.0000  0.0000   0.000000E+00        1979001
   3   4  -6    580.7    568.6  17   0   1  0.0000  0.0000  0.0000  0.0000  0.0000  0.0000  0.0000  0.0000   0.000000E+00        1980001
   3   4  -5   4887.0    728.7  17   0   1  0.0000  0.0000  0.0000  0.0000  0.0000  0.0000  0.0000  0.0000   0.000000E+00        1981001
   3   5  -9   3580.3    639.5  17   0   1  0.0000  0.0000  0.0000  0.0000  0.0000  0.0000  0.0000  0.0000   0.000000E+00        1982001
   3   5  -8    303.7    562.6  17   0   1  0.0000  0.0000  0.0000  0.0000  0.0000  0.0000  0.0000  0.0000   0.000000E+00        1983001
   3   5  -7   2896.5    646.7  17   0   1  0.0000  0.0000  0.0000  0.0000  0.0000  0.0000  0.0000  0.0000   0.000000E+00        1984001
   3   6 -11   2017.5    587.6  17   0   1  0.0000  0.0000  0.0000  0.0000  0.0000  0.0000  0.0000  0.0000   0.000000E+00        1985001
   3   6 -10    815.7    549.1  17   0   1  0.0000  0.0000  0.0000  0.0000  0.0000  0.0000  0.0000  0.0000   0.000000E+00        1986001
   3   6  -9   5084.6    653.0  17   0   1  0.0000  0.0000  0.0000  0.0000  0.0000  0.0000  0.0000  0.0000   0.000000E+00        1987001
   3   7 -13    500.3    499.0  17   0   1  0.0000  0.0000  0.0000  0.0000  0.0000  0.0000  0.0000  0.0000   0.000000E+00        1988001
   3   7 -12    263.5    480.5  17   0   1  0.0000  0.0000  0.0000  0.0000  0.0000  0.0000  0.0000  0.0000   0.000000E+00        1989001
   3   7 -11   2266.5    542.0  17   0   1  0.0000  0.0000  0.0000  0.0000  0.0000  0.0000  0.0000  0.0000   0.000000E+00        1990001
   4  -4  12   2658.4    746.0  17   0   1  0.0000  0.0000  0.0000  0.0000  0.0000  0.0000  0.0000  0.0000   0.000000E+00        1991001
   4  -4  13   -909.3    536.7  17   0   1  0.0000  0.0000  0.0000  0.0000  0.0000  0.0000  0.0000  0.0000   0.000000E+00        1992001
   4  -4  14   -659.5    523.9  17   0   1  0.0000  0.0000  0.0000  0.0000  0.0000  0.0000  0.0000  0.0000   0.000000E+00        1993001
   4  -3  10   2496.6    738.6  17   0   1  0.0000  0.0000  0.0000  0.0000  0.0000  0.0000  0.0000  0.0000   0.000000E+00        1994001
   4  -3  11   -233.1    615.9  17   0   1  0.0000  0.0000  0.0000  0.0000  0.0000  0.0000  0.0000  0.0000   0.000000E+00        1995001
   4  -3  12    -96.0    599.6  17   0   1  0.0000  0.0000  0.0000  0.0000  0.0000  0.0000  0.0000  0.0000   0.000000E+00        1996001
   4  -2   8   5623.0   1001.8  17   0   1  0.0000  0.0000  0.0000  0.0000  0.0000  0.0000  0.0000  0.0000   0.000000E+00        1997001
   4  -2   9  12768.8   1075.4  17   0   1  0.0000  0.0000  0.0000  0.0000  0.0000  0.0000  0.0000  0.0000   0.000000E+00        1998001
   4  -1   6  10604.3   1284.7  17   0   1  0.0000  0.0000  0.0000  0.0000  0.0000  0.0000  0.0000  0.0000   0.000000E+00        1999001
   4  -1   7  12410.5   1200.8  17   0   1  0.0000  0.0000  0.0000  0.0000  0.0000  0.0000  0.0000  0.0000   0.000000E+00        2000001
   4   0   4  18439.9   1731.6  17   0   1  0.0000  0.0000  0.0000  0.0000  0.0000  0.0000  0.0000  0.0000   0.000000E+00        2001001
   4   0   5  10286.1   1373.4  17   0   1  0.0000  0.0000  0.0000  0.0000  0.0000  0.0000  0.0000  0.0000   0.000000E+00        2002001
   4   1   1  21410.8   1577.2  17   0   1  0.0000  0.0000  0.0000  0.0000  0.0000  0.0000  0.0000  0.0000   0.000000E+00        2003001
   4   1   2  24249.8   1817.8  17   0   1  0.0000  0.0000  0.0000  0.0000  0.0000  0.0000  0.0000  0.0000   0.000000E+00        2004001
   4   2  -1  16846.7   1202.9  17   0   1  0.0000  0.0000  0.0000  0.0000  0.0000  0.0000  0.0000  0.0000   0.000000E+00        2005001
   4   2   0   5421.0   1163.2  17   0   1  0.0000  0.0000  0.0000  0.0000  0.0000  0.0000  0.0000  0.0000   0.000000E+00        2006001
   4   3  -3   6749.5    957.5  17   0   1  0.0000  0.0000  0.0000  0.0000  0.0000  0.0000  0.0000  0.0000   0.000000E+00        2007001
   4   3  -2   3252.0    910.5  17   0   1  0.0000  0.0000  0.0000  0.0000  0.0000  0.0000  0.0000  0.0000   0.000000E+00        2008001
   4   4  -5   1204.9    660.3  17   0   1  0.0000  0.0000  0.0000  0.0000  0.0000  0.0000  0.0000  0.0000   0.000000E+00        2009001
   4   4  -4   5081.0    819.3  17   0   1  0.0000  0.0000  0.0000  0.0000  0.0000  0.0000  0.0000  0.0000   0.000000E+00        2010001
   4   5  -8   1399.4    625.8  17   0   1  0.0000  0.0000  0.0000  0.0000  0.0000  0.0000  0.0000  0.0000   0.000000E+00        2011001
   4   5  -7   3608.7    694.9  17   0   1  0.0000  0.0000  0.0000  0.0000  0.0000  0.0000  0.0000  0.0000   0.000000E+00        2012001
   4   5  -6   2632.6    700.2  17   0   1  0.0000  0.0000  0.0000  0.0000  0.0000  0.0000  0.0000  0.0000   0.000000E+00        2013001
   4   6 -10    529.8    577.7  17   0   1  0.0000  0.0000  0.0000  0.0000  0.0000  0.0000  0.0000  0.0000   0.000000E+00        2014001
   4   6  -9   1020.6    625.4  17   0   1  0.0000  0.0000  0.0000  0.0000  0.0000  0.0000  0.0000  0.0000   0.000000E+00        2015001
   4   6  -8   1178.3    600.1  17   0   1  0.0000  0.0000  0.0000  0.0000  0.0000  0.0000  0.0000  0.0000   0.000000E+00        2016001
   5  -1   7    406.8   1027.9  17   0   1  0.0000  0.0000  0.0000  0.0000  0.0000  0.0000  0.0000  0.0000   0.000000E+00        2017001
   5  -1   8   1993.1   1025.4  17   0   1  0.0000  0.0000  0.0000  0.0000  0.0000  0.0000  0.0000  0.0000   0.000000E+00        2018001
   5   0   5   4019.4   1429.7  17   0   1  0.0000  0.0000  0.0000  0.0000  0.0000  0.0000  0.0000  0.0000   0.000000E+00        2019001
   5   0   6   6031.7   1397.6  17   0   1  0.0000  0.0000  0.0000  0.0000  0.0000  0.0000  0.0000  0.0000   0.000000E+00        2020001
   5   1   2   3791.2   1360.8  17   0   1  0.0000  0.0000  0.0000  0.0000  0.0000  0.0000  0.0000  0.0000   0.000000E+00        2021001
   5   1   3  24429.4   1784.8  17   0   1  0.0000  0.0000  0.0000  0.0000  0.0000  0.0000  0.0000  0.0000   0.000000E+00        2022001
   5   2   0  12578.4   1318.3  17   0   1  0.0000  0.0000  0.0000  0.0000  0.0000  0.0000  0.0000  0.0000   0.000000E+00        2023001
   5   2   1  12353.2   1370.1  17   0   1  0.0000  0.0000  0.0000  0.0000  0.0000  0.0000  0.0000  0.0000   0.000000E+00        2024001
   5   3  -2   3450.8    979.7  17   0   1  0.0000  0.0000  0.0000  0.0000  0.0000  0.0000  0.0000  0.0000   0.000000E+00        2025001
   5   3  -1   7770.0   1087.6  17   0   1  0.0000  0.0000  0.0000  0.0000  0.0000  0.0000  0.0000  0.0000   0.000000E+00        2026001
   5   3   0   6783.1   1032.6  17   0   1  0.0000  0.0000  0.0000  0.0000  0.0000  0.0000  0.0000  0.0000   0.000000E+00        2027001
   5   4  -5   2054.6    768.0  17   0   1  0.0000  0.0000  0.0000  0.0000  0.0000  0.0000  0.0000  0.0000   0.000000E+00        2028001
   5   4  -4   1536.1    750.6  17   0   1  0.0000  0.0000  0.0000  0.0000  0.0000  0.0000  0.0000  0.0000   0.000000E+00        2029001
   5   4  -3   3062.0    852.3  17   0   1  0.0000  0.0000  0.0000  0.0000  0.0000  0.0000  0.0000  0.0000   0.000000E+00        2030001
   5   4  -2   2231.3    888.8  17   0   1  0.0000  0.0000  0.0000  0.0000  0.0000  0.0000  0.0000  0.0000   0.000000E+00        2031001
  -5  -4   4   2354.2    842.3  18   0   1  0.0000  0.0000  0.0000  0.0000  0.0000  0.0000  0.0000  0.0000   0.000000E+00        2032001
  -5  -4   5   1748.0    800.3  18   0   1  0.0000  0.0000  0.0000  0.0000  0.0000  0.0000  0.0000  0.0000   0.000000E+00        2033001
  -5  -3   2   3779.4    981.4  18   0   1  0.0000  0.0000  0.0000  0.0000  0.0000  0.0000  0.0000  0.0000   0.000000E+00        2034001
  -5  -3   3   3893.3    893.8  18   0   1  0.0000  0.0000  0.0000  0.0000  0.0000  0.0000  0.0000  0.0000   0.000000E+00        2035001
  -5  -3   4   4102.2    886.1  18   0   1  0.0000  0.0000  0.0000  0.0000  0.0000  0.0000  0.0000  0.0000   0.000000E+00        2036001
  -5  -2  -1   8620.7   1118.3  18   0   1  0.0000  0.0000  0.0000  0.0000  0.0000  0.0000  0.0000  0.0000   0.000000E+00        2037001
  -5  -2   0  10220.2   1245.6  18   0   1  0.0000  0.0000  0.0000  0.0000  0.0000  0.0000  0.0000  0.0000   0.000000E+00        2038001
  -5  -2   1  10502.2   1191.6  18   0   1  0.0000  0.0000  0.0000  0.0000  0.0000  0.0000  0.0000  0.0000   0.000000E+00        2039001
  -5   0  -5  10169.4   1465.6  18   0   1  0.0000  0.0000  0.0000  0.0000  0.0000  0.0000  0.0000  0.0000   0.000000E+00        2040001
  -5   1  -8   2761.9   1023.2  18   0   1  0.0000  0.0000  0.0000  0.0000  0.0000  0.0000  0.0000  0.0000   0.000000E+00        2041001
  -5   1  -7   4590.5   1127.9  18   0   1  0.0000  0.0000  0.0000  0.0000  0.0000  0.0000  0.0000  0.0000   0.000000E+00        2042001
  -5   1  -6   8733.4   1223.2  18   0   1  0.0000  0.0000  0.0000  0.0000  0.0000  0.0000  0.0000  0.0000   0.000000E+00        2043001
  -5   2  -8   2050.8    935.8  18   0   1  0.0000  0.0000  0.0000  0.0000  0.0000  0.0000  0.0000  0.0000   0.000000E+00        2044001
  -4  -6   9    404.1    583.0  18   0   1  0.0000  0.0000  0.0000  0.0000  0.0000  0.0000  0.0000  0.0000   0.000000E+00        2045001
  -4  -6  10   1351.9    628.9  18   0   1  0.0000  0.0000  0.0000  0.0000  0.0000  0.0000  0.0000  0.0000   0.000000E+00        2046001
  -4  -6  11   -195.2    518.6  18   0   1  0.0000  0.0000  0.0000  0.0000  0.0000  0.0000  0.0000  0.0000   0.000000E+00        2047001
  -4  -5   7   3947.9    780.5  18   0   1  0.0000  0.0000  0.0000  0.0000  0.0000  0.0000  0.0000  0.0000   0.000000E+00        2048001
  -4  -5   8    567.0    606.2  18   0   1  0.0000  0.0000  0.0000  0.0000  0.0000  0.0000  0.0000  0.0000   0.000000E+00        2049001
  -4  -5   9   -672.1    528.9  18   0   1  0.0000  0.0000  0.0000  0.0000  0.0000  0.0000  0.0000  0.0000   0.000000E+00        2050001
  -4  -4   5   2946.2    849.3  18   0   1  0.0000  0.0000  0.0000  0.0000  0.0000  0.0000  0.0000  0.0000   0.000000E+00        2051001
  -4  -4   6   3779.2    851.6  18   0   1  0.0000  0.0000  0.0000  0.0000  0.0000  0.0000  0.0000  0.0000   0.000000E+00        2052001
  -4  -4   7   7724.5    857.1  18   0   1  0.0000  0.0000  0.0000  0.0000  0.0000  0.0000  0.0000  0.0000   0.000000E+00        2053001
  -4  -3   3   3805.2    868.3  18   0   1  0.0000  0.0000  0.0000  0.0000  0.0000  0.0000  0.0000  0.0000   0.000000E+00        2054001
  -4  -3   4   7473.6    952.8  18   0   1  0.0000  0.0000  0.0000  0.0000  0.0000  0.0000  0.0000  0.0000   0.000000E+00        2055001
  -4  -2   0   4906.5   1067.0  18   0   1  0.0000  0.0000  0.0000  0.0000  0.0000  0.0000  0.0000  0.0000   0.000000E+00        2056001
  -4  -2   1  14316.8   1250.7  18   0   1  0.0000  0.0000  0.0000  0.0000  0.0000  0.0000  0.0000  0.0000   0.000000E+00        2057001
  -4  -2   2  10742.5   1174.7  18   0   1  0.0000  0.0000  0.0000  0.0000  0.0000  0.0000  0.0000  0.0000   0.000000E+00        2058001
  -4   0  -4   5943.5   1499.1  18   0   1  0.0000  0.0000  0.0000  0.0000  0.0000  0.0000  0.0000  0.0000   0.000000E+00        2059001
  -4   1  -7  10460.0   1124.9  18   0   1  0.0000  0.0000  0.0000  0.0000  0.0000  0.0000  0.0000  0.0000   0.000000E+00        2060001
  -4   1  -6   2571.3   1065.0  18   0   1  0.0000  0.0000  0.0000  0.0000  0.0000  0.0000  0.0000  0.0000   0.000000E+00        2061001
  -4   1  -5   8463.2   1163.1  18   0   1  0.0000  0.0000  0.0000  0.0000  0.0000  0.0000  0.0000  0.0000   0.000000E+00        2062001
  -4   2  -9  13807.5   1052.2  18   0   1  0.0000  0.0000  0.0000  0.0000  0.0000  0.0000  0.0000  0.0000   0.000000E+00        2063001
  -4   2  -8   2839.9    937.7  18   0   1  0.0000  0.0000  0.0000  0.0000  0.0000  0.0000  0.0000  0.0000   0.000000E+00        2064001
  -4   2  -7    833.0    881.6  18   0   1  0.0000  0.0000  0.0000  0.0000  0.0000  0.0000  0.0000  0.0000   0.000000E+00        2065001
  -4   3 -11    805.0    690.0  18   0   1  0.0000  0.0000  0.0000  0.0000  0.0000  0.0000  0.0000  0.0000   0.000000E+00        2066001
  -4   3 -10   1092.3    728.2  18   0   1  0.0000  0.0000  0.0000  0.0000  0.0000  0.0000  0.0000  0.0000   0.000000E+00        2067001
  -4   3  -9   3543.2    806.8  18   0   1  0.0000  0.0000  0.0000  0.0000  0.0000  0.0000  0.0000  0.0000   0.000000E+00        2068001
  -4   4 -14   1677.9    712.7  18   0   1  0.0000  0.0000  0.0000  0.0000  0.0000  0.0000  0.0000  0.0000   0.000000E+00        2069001
  -4   4 -13   1434.6    717.0  18   0   1  0.0000  0.0000  0.0000  0.0000  0.0000  0.0000  0.0000  0.0000   0.000000E+00        2070001
  -4   4 -12    486.4    670.5  18   0   1  0.0000  0.0000  0.0000  0.0000  0.0000  0.0000  0.0000  0.0000   0.000000E+00        2071001
  -4   4 -11    266.8    645.4  18   0   1  0.0000  0.0000  0.0000  0.0000  0.0000  0.0000  0.0000  0.0000   0.000000E+00        2072001
  -3  -7  12    632.0    542.2  18   0   1  0.0000  0.0000  0.0000  0.0000  0.0000  0.0000  0.0000  0.0000   0.000000E+00        2073001
  -3  -7  13    187.7    507.7  18   0   1  0.0000  0.0000  0.0000  0.0000  0.0000  0.0000  0.0000  0.0000   0.000000E+00        2074001
  -3  -7  14   -309.9    457.3  18   0   1  0.0000  0.0000  0.0000  0.0000  0.0000  0.0000  0.0000  0.0000   0.000000E+00        2075001
  -3  -6  10    982.8    579.4  18   0   1  0.0000  0.0000  0.0000  0.0000  0.0000  0.0000  0.0000  0.0000   0.000000E+00        2076001
  -3  -6  11   1569.3    554.6  18   0   1  0.0000  0.0000  0.0000  0.0000  0.0000  0.0000  0.0000  0.0000   0.000000E+00        2077001
  -3  -6  12    262.9    512.0  18   0   1  0.0000  0.0000  0.0000  0.0000  0.0000  0.0000  0.0000  0.0000   0.000000E+00        2078001
  -3  -6  13   1530.9    566.8  18   0   1  0.0000  0.0000  0.0000  0.0000  0.0000  0.0000  0.0000  0.0000   0.000000E+00        2079001
  -3  -5   8   1978.7    621.5  18   0   1  0.0000  0.0000  0.0000  0.0000  0.0000  0.0000  0.0000  0.0000   0.000000E+00        2080001
  -3  -5   9   4179.1    672.2  18   0   1  0.0000  0.0000  0.0000  0.0000  0.0000  0.0000  0.0000  0.0000   0.000000E+00        2081001
  -3  -5  10    476.0    533.5  18   0   1  0.0000  0.0000  0.0000  0.0000  0.0000  0.0000  0.0000  0.0000   0.000000E+00        2082001
  -3  -4   6   1329.2    675.1  18   0   1  0.0000  0.0000  0.0000  0.0000  0.0000  0.0000  0.0000  0.0000   0.000000E+00        2083001
  -3  -4   7   2270.0    674.4  18   0   1  0.0000  0.0000  0.0000  0.0000  0.0000  0.0000  0.0000  0.0000   0.000000E+00        2084001
  -3  -4   8    853.1    638.0  18   0   1  0.0000  0.0000  0.0000  0.0000  0.0000  0.0000  0.0000  0.0000   0.000000E+00        2085001
  -3  -3   4   2268.9    704.3  18   0   1  0.0000  0.0000  0.0000  0.0000  0.0000  0.0000  0.0000  0.0000   0.000000E+00        2086001
  -3  -3   5  13262.4    864.5  18   0   1  0.0000  0.0000  0.0000  0.0000  0.0000  0.0000  0.0000  0.0000   0.000000E+00        2087001
  -3  -2   1   5107.3   1032.2  18   0   1  0.0000  0.0000  0.0000  0.0000  0.0000  0.0000  0.0000  0.0000   0.000000E+00        2088001
  -3  -2   2  17494.1   1062.2  18   0   1  0.0000  0.0000  0.0000  0.0000  0.0000  0.0000  0.0000  0.0000   0.000000E+00        2089001
  -3  -1   0  61599.1   1751.7  18   0   1  0.0000  0.0000  0.0000  0.0000  0.0000  0.0000  0.0000  0.0000   0.000000E+00        2090001
  -3   0  -3 145140.0   2387.8  18   0   1  0.0000  0.0000  0.0000  0.0000  0.0000  0.0000  0.0000  0.0000   0.000000E+00        2091001
  -3   1  -5  21495.9   1289.1  18   0   1  0.0000  0.0000  0.0000  0.0000  0.0000  0.0000  0.0000  0.0000   0.000000E+00        2092001
  -3   2  -8  27905.9   1113.2  18   0   1  0.0000  0.0000  0.0000  0.0000  0.0000  0.0000  0.0000  0.0000   0.000000E+00        2093001
  -3   2  -7   6688.5    941.5  18   0   1  0.0000  0.0000  0.0000  0.0000  0.0000  0.0000  0.0000  0.0000   0.000000E+00        2094001
  -3   3 -10   8200.2    847.0  18   0   1  0.0000  0.0000  0.0000  0.0000  0.0000  0.0000  0.0000  0.0000   0.000000E+00        2095001
  -3   3  -9  27815.9   1041.3  18   0   1  0.0000  0.0000  0.0000  0.0000  0.0000  0.0000  0.0000  0.0000   0.000000E+00        2096001
  -3   4 -13   4848.6    719.2  18   0   1  0.0000  0.0000  0.0000  0.0000  0.0000  0.0000  0.0000  0.0000   0.000000E+00        2097001
  -3   4 -12  14441.8    882.4  18   0   1  0.0000  0.0000  0.0000  0.0000  0.0000  0.0000  0.0000  0.0000   0.000000E+00        2098001
  -3   4 -11   4188.4    760.8  18   0   1  0.0000  0.0000  0.0000  0.0000  0.0000  0.0000  0.0000  0.0000   0.000000E+00        2099001
  -3   5 -15    543.7    571.6  18   0   1  0.0000  0.0000  0.0000  0.0000  0.0000  0.0000  0.0000  0.0000   0.000000E+00        2100001
  -3   5 -14   1961.8    662.5  18   0   1  0.0000  0.0000  0.0000  0.0000  0.0000  0.0000  0.0000  0.0000   0.000000E+00        2101001
  -3   5 -13   3214.2    705.3  18   0   1  0.0000  0.0000  0.0000  0.0000  0.0000  0.0000  0.0000  0.0000   0.000000E+00        2102001
  -3   6 -15   4738.0    720.1  18   0   1  0.0000  0.0000  0.0000  0.0000  0.0000  0.0000  0.0000  0.0000   0.000000E+00        2103001
  -2  -7  13   1018.7    529.0  18   0   1  0.0000  0.0000  0.0000  0.0000  0.0000  0.0000  0.0000  0.0000   0.000000E+00        2104001
  -2  -7  14    853.0    479.7  18   0   1  0.0000  0.0000  0.0000  0.0000  0.0000  0.0000  0.0000  0.0000   0.000000E+00        2105001
  -2  -7  15   1641.4    591.7  18   0   1  0.0000  0.0000  0.0000  0.0000  0.0000  0.0000  0.0000  0.0000   0.000000E+00        2106001
  -2  -7  16     24.3    460.7  18   0   1  0.0000  0.0000  0.0000  0.0000  0.0000  0.0000  0.0000  0.0000   0.000000E+00        2107001
  -2  -6  11   4086.3    654.6  18   0   1  0.0000  0.0000  0.0000  0.0000  0.0000  0.0000  0.0000  0.0000   0.000000E+00        2108001
  -2  -6  12   2977.0    621.0  18   0   1  0.0000  0.0000  0.0000  0.0000  0.0000  0.0000  0.0000  0.0000   0.000000E+00        2109001
  -2  -6  13   2050.0    573.9  18   0   1  0.0000  0.0000  0.0000  0.0000  0.0000  0.0000  0.0000  0.0000   0.000000E+00        2110001
  -2  -6  14    498.1    496.4  18   0   1  0.0000  0.0000  0.0000  0.0000  0.0000  0.0000  0.0000  0.0000   0.000000E+00        2111001
  -2  -5   9   2192.2    599.1  18   0   1  0.0000  0.0000  0.0000  0.0000  0.0000  0.0000  0.0000  0.0000   0.000000E+00        2112001
  -2  -5  10   7202.0    725.1  18   0   1  0.0000  0.0000  0.0000  0.0000  0.0000  0.0000  0.0000  0.0000   0.000000E+00        2113001
  -2  -5  11  13352.8    779.5  18   0   1  0.0000  0.0000  0.0000  0.0000  0.0000  0.0000  0.0000  0.0000   0.000000E+00        2114001
  -2  -4   7   3866.0    666.1  18   0   1  0.0000  0.0000  0.0000  0.0000  0.0000  0.0000  0.0000  0.0000   0.000000E+00        2115001
  -2  -4   8   7488.5    741.5  18   0   1  0.0000  0.0000  0.0000  0.0000  0.0000  0.0000  0.0000  0.0000   0.000000E+00        2116001
  -2  -3   5   2987.0    664.8  18   0   1  0.0000  0.0000  0.0000  0.0000  0.0000  0.0000  0.0000  0.0000   0.000000E+00        2117001
  -2  -3   6  32618.3   1028.7  18   0   1  0.0000  0.0000  0.0000  0.0000  0.0000  0.0000  0.0000  0.0000   0.000000E+00        2118001
  -2  -2   3   6209.5    920.3  18   0   1  0.0000  0.0000  0.0000  0.0000  0.0000  0.0000  0.0000  0.0000   0.000000E+00        2119001
  -2  -1   0  19191.0   1415.0  18   0   1  0.0000  0.0000  0.0000  0.0000  0.0000  0.0000  0.0000  0.0000   0.000000E+00        2120001
  -2  -1   1  39901.9   1452.3  18   0   1  0.0000  0.0000  0.0000  0.0000  0.0000  0.0000  0.0000  0.0000   0.000000E+00        2121001
  -2   1  -4  19573.6   1220.2  18   0   1  0.0000  0.0000  0.0000  0.0000  0.0000  0.0000  0.0000  0.0000   0.000000E+00        2122001
  -2   2  -7   5004.0    825.9  18   0   1  0.0000  0.0000  0.0000  0.0000  0.0000  0.0000  0.0000  0.0000   0.000000E+00        2123001
  -2   2  -6  10057.1    922.8  18   0   1  0.0000  0.0000  0.0000  0.0000  0.0000  0.0000  0.0000  0.0000   0.000000E+00        2124001
  -2   3  -9   -195.6    577.4  18   0   1  0.0000  0.0000  0.0000  0.0000  0.0000  0.0000  0.0000  0.0000   0.000000E+00        2125001
  -2   3  -8   3923.4    730.6  18   0   1  0.0000  0.0000  0.0000  0.0000  0.0000  0.0000  0.0000  0.0000   0.000000E+00        2126001
  -2   4 -12  12106.2    766.9  18   0   1  0.0000  0.0000  0.0000  0.0000  0.0000  0.0000  0.0000  0.0000   0.000000E+00        2127001
  -2   4 -11   2045.6    647.8  18   0   1  0.0000  0.0000  0.0000  0.0000  0.0000  0.0000  0.0000  0.0000   0.000000E+00        2128001
  -2   4 -10   1412.7    630.0  18   0   1  0.0000  0.0000  0.0000  0.0000  0.0000  0.0000  0.0000  0.0000   0.000000E+00        2129001
  -2   5 -14   3185.8    650.2  18   0   1  0.0000  0.0000  0.0000  0.0000  0.0000  0.0000  0.0000  0.0000   0.000000E+00        2130001
  -2   5 -13   7661.7    735.1  18   0   1  0.0000  0.0000  0.0000  0.0000  0.0000  0.0000  0.0000  0.0000   0.000000E+00        2131001
  -2   5 -12   8664.0    759.7  18   0   1  0.0000  0.0000  0.0000  0.0000  0.0000  0.0000  0.0000  0.0000   0.000000E+00        2132001
  -2   6 -17   2232.8    590.6  18   0   1  0.0000  0.0000  0.0000  0.0000  0.0000  0.0000  0.0000  0.0000   0.000000E+00        2133001
  -2   6 -16   1314.0    610.2  18   0   1  0.0000  0.0000  0.0000  0.0000  0.0000  0.0000  0.0000  0.0000   0.000000E+00        2134001
  -2   6 -15    455.4    552.8  18   0   1  0.0000  0.0000  0.0000  0.0000  0.0000  0.0000  0.0000  0.0000   0.000000E+00        2135001
  -2   6 -14   1625.5    615.8  18   0   1  0.0000  0.0000  0.0000  0.0000  0.0000  0.0000  0.0000  0.0000   0.000000E+00        2136001
  -2   7 -17    652.8    558.7  18   0   1  0.0000  0.0000  0.0000  0.0000  0.0000  0.0000  0.0000  0.0000   0.000000E+00        2137001
  -2   7 -16   1216.1    584.1  18   0   1  0.0000  0.0000  0.0000  0.0000  0.0000  0.0000  0.0000  0.0000   0.000000E+00        2138001
  -1  -8  16   -268.0    459.3  18   0   1  0.0000  0.0000  0.0000  0.0000  0.0000  0.0000  0.0000  0.0000   0.000000E+00        2139001
  -1  -8  17    551.8    480.1  18   0   1  0.0000  0.0000  0.0000  0.0000  0.0000  0.0000  0.0000  0.0000   0.000000E+00        2140001
  -1  -7  14    706.2    503.2  18   0   1  0.0000  0.0000  0.0000  0.0000  0.0000  0.0000  0.0000  0.0000   0.000000E+00        2141001
  -1  -7  15    420.6    454.1  18   0   1  0.0000  0.0000  0.0000  0.0000  0.0000  0.0000  0.0000  0.0000   0.000000E+00        2142001
  -1  -7  16    200.1    444.7  18   0   1  0.0000  0.0000  0.0000  0.0000  0.0000  0.0000  0.0000  0.0000   0.000000E+00        2143001
  -1  -7  17    178.7    474.0  18   0   1  0.0000  0.0000  0.0000  0.0000  0.0000  0.0000  0.0000  0.0000   0.000000E+00        2144001
  -1  -6  12   3121.2    561.3  18   0   1  0.0000  0.0000  0.0000  0.0000  0.0000  0.0000  0.0000  0.0000   0.000000E+00        2145001
  -1  -6  13   4766.3    609.9  18   0   1  0.0000  0.0000  0.0000  0.0000  0.0000  0.0000  0.0000  0.0000   0.000000E+00        2146001
  -1  -6  14   2853.6    520.6  18   0   1  0.0000  0.0000  0.0000  0.0000  0.0000  0.0000  0.0000  0.0000   0.000000E+00        2147001
  -1  -5  10   1539.5    535.4  18   0   1  0.0000  0.0000  0.0000  0.0000  0.0000  0.0000  0.0000  0.0000   0.000000E+00        2148001
  -1  -5  11   3360.0    573.5  18   0   1  0.0000  0.0000  0.0000  0.0000  0.0000  0.0000  0.0000  0.0000   0.000000E+00        2149001
  -1  -5  12    762.5    548.6  18   0   1  0.0000  0.0000  0.0000  0.0000  0.0000  0.0000  0.0000  0.0000   0.000000E+00        2150001
  -1  -4   8  14550.0    741.8  18   0   1  0.0000  0.0000  0.0000  0.0000  0.0000  0.0000  0.0000  0.0000   0.000000E+00        2151001
  -1  -4   9   8432.1    692.1  18   0   1  0.0000  0.0000  0.0000  0.0000  0.0000  0.0000  0.0000  0.0000   0.000000E+00        2152001
  -1  -3   6   6219.1    731.4  18   0   1  0.0000  0.0000  0.0000  0.0000  0.0000  0.0000  0.0000  0.0000   0.000000E+00        2153001
  -1  -2   4   6965.8    790.5  18   0   1  0.0000  0.0000  0.0000  0.0000  0.0000  0.0000  0.0000  0.0000   0.000000E+00        2154001
  -1  -1   1  12362.6   1296.4  18   0   1  0.0000  0.0000  0.0000  0.0000  0.0000  0.0000  0.0000  0.0000   0.000000E+00        2155001
  -1   1  -3 288822.0   2137.5  18   0   1  0.0000  0.0000  0.0000  0.0000  0.0000  0.0000  0.0000  0.0000   0.000000E+00        2156001
  -1   2  -6  26006.5    970.4  18   0   1  0.0000  0.0000  0.0000  0.0000  0.0000  0.0000  0.0000  0.0000   0.000000E+00        2157001
  -1   2  -5   7575.0    870.4  18   0   1  0.0000  0.0000  0.0000  0.0000  0.0000  0.0000  0.0000  0.0000   0.000000E+00        2158001
  -1   3  -8   7580.4    792.8  18   0   1  0.0000  0.0000  0.0000  0.0000  0.0000  0.0000  0.0000  0.0000   0.000000E+00        2159001
  -1   3  -7   6554.7    780.9  18   0   1  0.0000  0.0000  0.0000  0.0000  0.0000  0.0000  0.0000  0.0000   0.000000E+00        2160001
  -1   4 -11   5008.3    731.1  18   0   1  0.0000  0.0000  0.0000  0.0000  0.0000  0.0000  0.0000  0.0000   0.000000E+00        2161001
  -1   4 -10  15258.5    790.5  18   0   1  0.0000  0.0000  0.0000  0.0000  0.0000  0.0000  0.0000  0.0000   0.000000E+00        2162001
  -1   4  -9  12801.1    832.9  18   0   1  0.0000  0.0000  0.0000  0.0000  0.0000  0.0000  0.0000  0.0000   0.000000E+00        2163001
  -1   5 -13  15443.0    814.1  18   0   1  0.0000  0.0000  0.0000  0.0000  0.0000  0.0000  0.0000  0.0000   0.000000E+00        2164001
  -1   5 -12   1952.4    656.7  18   0   1  0.0000  0.0000  0.0000  0.0000  0.0000  0.0000  0.0000  0.0000   0.000000E+00        2165001
  -1   5 -11   3372.7    672.0  18   0   1  0.0000  0.0000  0.0000  0.0000  0.0000  0.0000  0.0000  0.0000   0.000000E+00        2166001
  -1   6 -16   1907.1    605.0  18   0   1  0.0000  0.0000  0.0000  0.0000  0.0000  0.0000  0.0000  0.0000   0.000000E+00        2167001
  -1   6 -15   2647.3    647.0  18   0   1  0.0000  0.0000  0.0000  0.0000  0.0000  0.0000  0.0000  0.0000   0.000000E+00        2168001
  -1   6 -14   2873.1    585.1  18   0   1  0.0000  0.0000  0.0000  0.0000  0.0000  0.0000  0.0000  0.0000   0.000000E+00        2169001
  -1   6 -13   4753.8    663.5  18   0   1  0.0000  0.0000  0.0000  0.0000  0.0000  0.0000  0.0000  0.0000   0.000000E+00        2170001
  -1   7 -18    993.6    576.8  18   0   1  0.0000  0.0000  0.0000  0.0000  0.0000  0.0000  0.0000  0.0000   0.000000E+00        2171001
  -1   7 -17   1631.9    632.9  18   0   1  0.0000  0.0000  0.0000  0.0000  0.0000  0.0000  0.0000  0.0000   0.000000E+00        2172001
  -1   7 -16    720.6    555.7  18   0   1  0.0000  0.0000  0.0000  0.0000  0.0000  0.0000  0.0000  0.0000   0.000000E+00        2173001
  -1   7 -15   1795.5    632.9  18   0   1  0.0000  0.0000  0.0000  0.0000  0.0000  0.0000  0.0000  0.0000   0.000000E+00        2174001
  -1   8 -17    444.7    523.5  18   0   1  0.0000  0.0000  0.0000  0.0000  0.0000  0.0000  0.0000  0.0000   0.000000E+00        2175001
   0  -8  17   -123.6    459.5  18   0   1  0.0000  0.0000  0.0000  0.0000  0.0000  0.0000  0.0000  0.0000   0.000000E+00        2176001
   0  -7  15   1899.0    526.6  18   0   1  0.0000  0.0000  0.0000  0.0000  0.0000  0.0000  0.0000  0.0000   0.000000E+00        2177001
   0  -7  16    626.8    505.0  18   0   1  0.0000  0.0000  0.0000  0.0000  0.0000  0.0000  0.0000  0.0000   0.000000E+00        2178001
   0  -7  17   1743.5    565.7  18   0   1  0.0000  0.0000  0.0000  0.0000  0.0000  0.0000  0.0000  0.0000   0.000000E+00        2179001
   0  -7  18   1006.4    538.1  18   0   1  0.0000  0.0000  0.0000  0.0000  0.0000  0.0000  0.0000  0.0000   0.000000E+00        2180001
   0  -6  13   3422.8    581.4  18   0   1  0.0000  0.0000  0.0000  0.0000  0.0000  0.0000  0.0000  0.0000   0.000000E+00        2181001
   0  -6  14    584.7    471.2  18   0   1  0.0000  0.0000  0.0000  0.0000  0.0000  0.0000  0.0000  0.0000   0.000000E+00        2182001
   0  -6  15   5376.4    567.2  18   0   1  0.0000  0.0000  0.0000  0.0000  0.0000  0.0000  0.0000  0.0000   0.000000E+00        2183001
   0  -5  11   2674.3    542.2  18   0   1  0.0000  0.0000  0.0000  0.0000  0.0000  0.0000  0.0000  0.0000   0.000000E+00        2184001
   0  -5  12   1371.3    474.3  18   0   1  0.0000  0.0000  0.0000  0.0000  0.0000  0.0000  0.0000  0.0000   0.000000E+00        2185001
   0  -5  13   2951.7    553.8  18   0   1  0.0000  0.0000  0.0000  0.0000  0.0000  0.0000  0.0000  0.0000   0.000000E+00        2186001
   0  -4   9   2222.1    522.9  18   0   1  0.0000  0.0000  0.0000  0.0000  0.0000  0.0000  0.0000  0.0000   0.000000E+00        2187001
   0  -4  10  11395.3    660.8  18   0   1  0.0000  0.0000  0.0000  0.0000  0.0000  0.0000  0.0000  0.0000   0.000000E+00        2188001
   0  -3   7  14135.9    782.4  18   0   1  0.0000  0.0000  0.0000  0.0000  0.0000  0.0000  0.0000  0.0000   0.000000E+00        2189001
   0  -2   5  12652.0    781.8  18   0   1  0.0000  0.0000  0.0000  0.0000  0.0000  0.0000  0.0000  0.0000   0.000000E+00        2190001
   0   1  -2  16399.2   1192.4  18   0   1  0.0000  0.0000  0.0000  0.0000  0.0000  0.0000  0.0000  0.0000   0.000000E+00        2191001
   0   2  -5  16653.3    824.5  18   0   1  0.0000  0.0000  0.0000  0.0000  0.0000  0.0000  0.0000  0.0000   0.000000E+00        2192001
   0   3  -7  11217.5    724.2  18   0   1  0.0000  0.0000  0.0000  0.0000  0.0000  0.0000  0.0000  0.0000   0.000000E+00        2193001
   0   4 -10   7832.0    635.6  18   0   1  0.0000  0.0000  0.0000  0.0000  0.0000  0.0000  0.0000  0.0000   0.000000E+00        2194001
   0   4  -9   2773.5    562.5  18   0   1  0.0000  0.0000  0.0000  0.0000  0.0000  0.0000  0.0000  0.0000   0.000000E+00        2195001
   0   5 -12   2551.4    560.4  18   0   1  0.0000  0.0000  0.0000  0.0000  0.0000  0.0000  0.0000  0.0000   0.000000E+00        2196001
   0   5 -11   3309.5    590.4  18   0   1  0.0000  0.0000  0.0000  0.0000  0.0000  0.0000  0.0000  0.0000   0.000000E+00        2197001
   0   6 -15   4492.9    623.3  18   0   1  0.0000  0.0000  0.0000  0.0000  0.0000  0.0000  0.0000  0.0000   0.000000E+00        2198001
   0   6 -14    724.1    520.0  18   0   1  0.0000  0.0000  0.0000  0.0000  0.0000  0.0000  0.0000  0.0000   0.000000E+00        2199001
   0   6 -13    977.9    489.3  18   0   1  0.0000  0.0000  0.0000  0.0000  0.0000  0.0000  0.0000  0.0000   0.000000E+00        2200001
   0   7 -17    642.4    529.6  18   0   1  0.0000  0.0000  0.0000  0.0000  0.0000  0.0000  0.0000  0.0000   0.000000E+00        2201001
   0   7 -16    646.2    521.2  18   0   1  0.0000  0.0000  0.0000  0.0000  0.0000  0.0000  0.0000  0.0000   0.000000E+00        2202001
   0   7 -15   1253.3    521.8  18   0   1  0.0000  0.0000  0.0000  0.0000  0.0000  0.0000  0.0000  0.0000   0.000000E+00        2203001
   0   8 -17   1030.0    524.2  18   0   1  0.0000  0.0000  0.0000  0.0000  0.0000  0.0000  0.0000  0.0000   0.000000E+00        2204001
   1  -7  16   2099.6    590.2  18   0   1  0.0000  0.0000  0.0000  0.0000  0.0000  0.0000  0.0000  0.0000   0.000000E+00        2205001
   1  -7  17   1142.5    546.8  18   0   1  0.0000  0.0000  0.0000  0.0000  0.0000  0.0000  0.0000  0.0000   0.000000E+00        2206001
   1  -7  18   2197.0    624.0  18   0   1  0.0000  0.0000  0.0000  0.0000  0.0000  0.0000  0.0000  0.0000   0.000000E+00        2207001
   1  -6  14   3746.5    562.3  18   0   1  0.0000  0.0000  0.0000  0.0000  0.0000  0.0000  0.0000  0.0000   0.000000E+00        2208001
   1  -6  15   2593.4    551.0  18   0   1  0.0000  0.0000  0.0000  0.0000  0.0000  0.0000  0.0000  0.0000   0.000000E+00        2209001
   1  -6  16   3993.9    629.0  18   0   1  0.0000  0.0000  0.0000  0.0000  0.0000  0.0000  0.0000  0.0000   0.000000E+00        2210001
   1  -6  17   2779.6    618.1  18   0   1  0.0000  0.0000  0.0000  0.0000  0.0000  0.0000  0.0000  0.0000   0.000000E+00        2211001
   1  -5  12    814.7    501.1  18   0   1  0.0000  0.0000  0.0000  0.0000  0.0000  0.0000  0.0000  0.0000   0.000000E+00        2212001
   1  -5  13  18456.4    774.0  18   0   1  0.0000  0.0000  0.0000  0.0000  0.0000  0.0000  0.0000  0.0000   0.000000E+00        2213001
   1  -5  14   2341.4    593.0  18   0   1  0.0000  0.0000  0.0000  0.0000  0.0000  0.0000  0.0000  0.0000   0.000000E+00        2214001
   1  -4  10  13763.9    714.6  18   0   1  0.0000  0.0000  0.0000  0.0000  0.0000  0.0000  0.0000  0.0000   0.000000E+00        2215001
   1  -4  11   4413.0    607.9  18   0   1  0.0000  0.0000  0.0000  0.0000  0.0000  0.0000  0.0000  0.0000   0.000000E+00        2216001
   1  -3   8   5335.0    706.1  18   0   1  0.0000  0.0000  0.0000  0.0000  0.0000  0.0000  0.0000  0.0000   0.000000E+00        2217001
   1  -2   5   8338.9    854.0  18   0   1  0.0000  0.0000  0.0000  0.0000  0.0000  0.0000  0.0000  0.0000   0.000000E+00        2218001
   1  -2   6  30260.2    983.7  18   0   1  0.0000  0.0000  0.0000  0.0000  0.0000  0.0000  0.0000  0.0000   0.000000E+00        2219001
   1  -1   3 245265.0   1987.1  18   0   1  0.0000  0.0000  0.0000  0.0000  0.0000  0.0000  0.0000  0.0000   0.000000E+00        2220001
   1   1  -1  13392.5   1189.2  18   0   1  0.0000  0.0000  0.0000  0.0000  0.0000  0.0000  0.0000  0.0000   0.000000E+00        2221001
   1   2  -4  12722.6    863.7  18   0   1  0.0000  0.0000  0.0000  0.0000  0.0000  0.0000  0.0000  0.0000   0.000000E+00        2222001
   1   3  -6   8374.5    678.4  18   0   1  0.0000  0.0000  0.0000  0.0000  0.0000  0.0000  0.0000  0.0000   0.000000E+00        2223001
   1   4  -9   9605.0    650.6  18   0   1  0.0000  0.0000  0.0000  0.0000  0.0000  0.0000  0.0000  0.0000   0.000000E+00        2224001
   1   4  -8  13512.9    730.1  18   0   1  0.0000  0.0000  0.0000  0.0000  0.0000  0.0000  0.0000  0.0000   0.000000E+00        2225001
   1   5 -11   3172.1    568.7  18   0   1  0.0000  0.0000  0.0000  0.0000  0.0000  0.0000  0.0000  0.0000   0.000000E+00        2226001
   1   5 -10   2349.9    568.3  18   0   1  0.0000  0.0000  0.0000  0.0000  0.0000  0.0000  0.0000  0.0000   0.000000E+00        2227001
   1   6 -14   2682.8    541.7  18   0   1  0.0000  0.0000  0.0000  0.0000  0.0000  0.0000  0.0000  0.0000   0.000000E+00        2228001
   1   6 -13   2738.9    575.0  18   0   1  0.0000  0.0000  0.0000  0.0000  0.0000  0.0000  0.0000  0.0000   0.000000E+00        2229001
   1   6 -12   2328.8    572.7  18   0   1  0.0000  0.0000  0.0000  0.0000  0.0000  0.0000  0.0000  0.0000   0.000000E+00        2230001
   1   7 -16    319.4    490.2  18   0   1  0.0000  0.0000  0.0000  0.0000  0.0000  0.0000  0.0000  0.0000   0.000000E+00        2231001
   1   7 -15   1039.9    535.3  18   0   1  0.0000  0.0000  0.0000  0.0000  0.0000  0.0000  0.0000  0.0000   0.000000E+00        2232001
   1   7 -14    833.5    509.6  18   0   1  0.0000  0.0000  0.0000  0.0000  0.0000  0.0000  0.0000  0.0000   0.000000E+00        2233001
   1   8 -17    202.5    478.8  18   0   1  0.0000  0.0000  0.0000  0.0000  0.0000  0.0000  0.0000  0.0000   0.000000E+00        2234001
   1   8 -16    792.2    508.0  18   0   1  0.0000  0.0000  0.0000  0.0000  0.0000  0.0000  0.0000  0.0000   0.000000E+00        2235001
   2  -7  17   1289.1    566.8  18   0   1  0.0000  0.0000  0.0000  0.0000  0.0000  0.0000  0.0000  0.0000   0.000000E+00        2236001
   2  -6  15   1478.0    578.8  18   0   1  0.0000  0.0000  0.0000  0.0000  0.0000  0.0000  0.0000  0.0000   0.000000E+00        2237001
   2  -6  16    957.0    518.7  18   0   1  0.0000  0.0000  0.0000  0.0000  0.0000  0.0000  0.0000  0.0000   0.000000E+00        2238001
   2  -6  17   4474.5    621.7  18   0   1  0.0000  0.0000  0.0000  0.0000  0.0000  0.0000  0.0000  0.0000   0.000000E+00        2239001
   2  -6  18   1307.3    491.7  18   0   1  0.0000  0.0000  0.0000  0.0000  0.0000  0.0000  0.0000  0.0000   0.000000E+00        2240001
   2  -5  13  10690.1    742.3  18   0   1  0.0000  0.0000  0.0000  0.0000  0.0000  0.0000  0.0000  0.0000   0.000000E+00        2241001
   2  -5  14   4158.1    676.2  18   0   1  0.0000  0.0000  0.0000  0.0000  0.0000  0.0000  0.0000  0.0000   0.000000E+00        2242001
   2  -5  15   1347.8    573.2  18   0   1  0.0000  0.0000  0.0000  0.0000  0.0000  0.0000  0.0000  0.0000   0.000000E+00        2243001
   2  -4  11   2358.3    620.7  18   0   1  0.0000  0.0000  0.0000  0.0000  0.0000  0.0000  0.0000  0.0000   0.000000E+00        2244001
   2  -4  12  12678.1    707.1  18   0   1  0.0000  0.0000  0.0000  0.0000  0.0000  0.0000  0.0000  0.0000   0.000000E+00        2245001
   2  -3   8   4632.4    758.5  18   0   1  0.0000  0.0000  0.0000  0.0000  0.0000  0.0000  0.0000  0.0000   0.000000E+00        2246001
   2  -3   9   1932.8    666.1  18   0   1  0.0000  0.0000  0.0000  0.0000  0.0000  0.0000  0.0000  0.0000   0.000000E+00        2247001
   2  -3  10   1276.8    590.8  18   0   1  0.0000  0.0000  0.0000  0.0000  0.0000  0.0000  0.0000  0.0000   0.000000E+00        2248001
   2  -2   6  16847.4    989.0  18   0   1  0.0000  0.0000  0.0000  0.0000  0.0000  0.0000  0.0000  0.0000   0.000000E+00        2249001
   2  -2   7   5036.9    797.9  18   0   1  0.0000  0.0000  0.0000  0.0000  0.0000  0.0000  0.0000  0.0000   0.000000E+00        2250001
   2  -1   4  28100.9   1296.7  18   0   1  0.0000  0.0000  0.0000  0.0000  0.0000  0.0000  0.0000  0.0000   0.000000E+00        2251001
   2  -1   5  28372.0   1201.7  18   0   1  0.0000  0.0000  0.0000  0.0000  0.0000  0.0000  0.0000  0.0000   0.000000E+00        2252001
   2   0   2 181577.0   2682.3  18   0   1  0.0000  0.0000  0.0000  0.0000  0.0000  0.0000  0.0000  0.0000   0.000000E+00        2253001
   2   1   0  16137.9   1407.4  18   0   1  0.0000  0.0000  0.0000  0.0000  0.0000  0.0000  0.0000  0.0000   0.000000E+00        2254001
   2   2  -3   5469.0    867.8  18   0   1  0.0000  0.0000  0.0000  0.0000  0.0000  0.0000  0.0000  0.0000   0.000000E+00        2255001
   2   2  -2  43237.3   1225.1  18   0   1  0.0000  0.0000  0.0000  0.0000  0.0000  0.0000  0.0000  0.0000   0.000000E+00        2256001
   2   3  -5   2282.2    677.1  18   0   1  0.0000  0.0000  0.0000  0.0000  0.0000  0.0000  0.0000  0.0000   0.000000E+00        2257001
   2   4  -8   7232.1    718.8  18   0   1  0.0000  0.0000  0.0000  0.0000  0.0000  0.0000  0.0000  0.0000   0.000000E+00        2258001
   2   4  -7   2829.4    645.4  18   0   1  0.0000  0.0000  0.0000  0.0000  0.0000  0.0000  0.0000  0.0000   0.000000E+00        2259001
   2   5 -10   6145.6    664.3  18   0   1  0.0000  0.0000  0.0000  0.0000  0.0000  0.0000  0.0000  0.0000   0.000000E+00        2260001
   2   5  -9   1097.5    555.7  18   0   1  0.0000  0.0000  0.0000  0.0000  0.0000  0.0000  0.0000  0.0000   0.000000E+00        2261001
   2   6 -13    632.4    499.9  18   0   1  0.0000  0.0000  0.0000  0.0000  0.0000  0.0000  0.0000  0.0000   0.000000E+00        2262001
   2   6 -12   2382.4    587.1  18   0   1  0.0000  0.0000  0.0000  0.0000  0.0000  0.0000  0.0000  0.0000   0.000000E+00        2263001
   2   6 -11   4136.9    617.1  18   0   1  0.0000  0.0000  0.0000  0.0000  0.0000  0.0000  0.0000  0.0000   0.000000E+00        2264001
   2   7 -15    764.2    535.3  18   0   1  0.0000  0.0000  0.0000  0.0000  0.0000  0.0000  0.0000  0.0000   0.000000E+00        2265001
   2   7 -14   1184.5    531.2  18   0   1  0.0000  0.0000  0.0000  0.0000  0.0000  0.0000  0.0000  0.0000   0.000000E+00        2266001
   2   7 -13   1030.9    547.5  18   0   1  0.0000  0.0000  0.0000  0.0000  0.0000  0.0000  0.0000  0.0000   0.000000E+00        2267001
   2   8 -15    665.0    489.7  18   0   1  0.0000  0.0000  0.0000  0.0000  0.0000  0.0000  0.0000  0.0000   0.000000E+00        2268001
   3  -5  14   1591.1    597.4  18   0   1  0.0000  0.0000  0.0000  0.0000  0.0000  0.0000  0.0000  0.0000   0.000000E+00        2269001
   3  -5  15    152.6    505.7  18   0   1  0.0000  0.0000  0.0000  0.0000  0.0000  0.0000  0.0000  0.0000   0.000000E+00        2270001
   3  -5  16   -578.2    468.4  18   0   1  0.0000  0.0000  0.0000  0.0000  0.0000  0.0000  0.0000  0.0000   0.000000E+00        2271001
   3  -4  11   1903.2    626.3  18   0   1  0.0000  0.0000  0.0000  0.0000  0.0000  0.0000  0.0000  0.0000   0.000000E+00        2272001
   3  -4  12  12334.9    773.4  18   0   1  0.0000  0.0000  0.0000  0.0000  0.0000  0.0000  0.0000  0.0000   0.000000E+00        2273001
   3  -4  13   5935.9    709.2  18   0   1  0.0000  0.0000  0.0000  0.0000  0.0000  0.0000  0.0000  0.0000   0.000000E+00        2274001
   3  -4  14   1553.0    567.7  18   0   1  0.0000  0.0000  0.0000  0.0000  0.0000  0.0000  0.0000  0.0000   0.000000E+00        2275001
   3  -3   9  20794.6    941.8  18   0   1  0.0000  0.0000  0.0000  0.0000  0.0000  0.0000  0.0000  0.0000   0.000000E+00        2276001
   3  -3  10   8111.3    821.7  18   0   1  0.0000  0.0000  0.0000  0.0000  0.0000  0.0000  0.0000  0.0000   0.000000E+00        2277001
   3  -3  11  10982.2    811.6  18   0   1  0.0000  0.0000  0.0000  0.0000  0.0000  0.0000  0.0000  0.0000   0.000000E+00        2278001
   3  -2   7   4434.9    863.8  18   0   1  0.0000  0.0000  0.0000  0.0000  0.0000  0.0000  0.0000  0.0000   0.000000E+00        2279001
   3  -2   8  27952.0   1096.8  18   0   1  0.0000  0.0000  0.0000  0.0000  0.0000  0.0000  0.0000  0.0000   0.000000E+00        2280001
   3  -1   5  19632.5   1288.1  18   0   1  0.0000  0.0000  0.0000  0.0000  0.0000  0.0000  0.0000  0.0000   0.000000E+00        2281001
   3  -1   6  10847.1   1092.8  18   0   1  0.0000  0.0000  0.0000  0.0000  0.0000  0.0000  0.0000  0.0000   0.000000E+00        2282001
   3   0   3 132345.0   2316.9  18   0   1  0.0000  0.0000  0.0000  0.0000  0.0000  0.0000  0.0000  0.0000   0.000000E+00        2283001
   3   1   0  61393.6   1724.4  18   0   1  0.0000  0.0000  0.0000  0.0000  0.0000  0.0000  0.0000  0.0000   0.000000E+00        2284001
   3   1   1  42160.6   1713.2  18   0   1  0.0000  0.0000  0.0000  0.0000  0.0000  0.0000  0.0000  0.0000   0.000000E+00        2285001
   3   2  -2  17020.9   1060.0  18   0   1  0.0000  0.0000  0.0000  0.0000  0.0000  0.0000  0.0000  0.0000   0.000000E+00        2286001
   3   2  -1   4579.9    986.0  18   0   1  0.0000  0.0000  0.0000  0.0000  0.0000  0.0000  0.0000  0.0000   0.000000E+00        2287001
   3   3  -5  18788.6    906.9  18   0   1  0.0000  0.0000  0.0000  0.0000  0.0000  0.0000  0.0000  0.0000   0.000000E+00        2288001
   3   3  -4   2668.7    722.5  18   0   1  0.0000  0.0000  0.0000  0.0000  0.0000  0.0000  0.0000  0.0000   0.000000E+00        2289001
   3   3  -3   2392.2    740.0  18   0   1  0.0000  0.0000  0.0000  0.0000  0.0000  0.0000  0.0000  0.0000   0.000000E+00        2290001
   3   4  -7   3189.9    660.0  18   0   1  0.0000  0.0000  0.0000  0.0000  0.0000  0.0000  0.0000  0.0000   0.000000E+00        2291001
   3   4  -6    580.7    568.6  18   0   1  0.0000  0.0000  0.0000  0.0000  0.0000  0.0000  0.0000  0.0000   0.000000E+00        2292001
   3   4  -5   4887.0    728.7  18   0   1  0.0000  0.0000  0.0000  0.0000  0.0000  0.0000  0.0000  0.0000   0.000000E+00        2293001
   3   5  -9   3580.3    639.5  18   0   1  0.0000  0.0000  0.0000  0.0000  0.0000  0.0000  0.0000  0.0000   0.000000E+00        2294001
   3   5  -8    303.7    562.6  18   0   1  0.0000  0.0000  0.0000  0.0000  0.0000  0.0000  0.0000  0.0000   0.000000E+00        2295001
   3   5  -7   2896.5    646.7  18   0   1  0.0000  0.0000  0.0000  0.0000  0.0000  0.0000  0.0000  0.0000   0.000000E+00        2296001
   3   6 -12    577.4    488.1  18   0   1  0.0000  0.0000  0.0000  0.0000  0.0000  0.0000  0.0000  0.0000   0.000000E+00        2297001
   3   6 -11   2017.5    587.6  18   0   1  0.0000  0.0000  0.0000  0.0000  0.0000  0.0000  0.0000  0.0000   0.000000E+00        2298001
   3   6 -10    815.7    549.1  18   0   1  0.0000  0.0000  0.0000  0.0000  0.0000  0.0000  0.0000  0.0000   0.000000E+00        2299001
   3   7 -14    248.9    483.9  18   0   1  0.0000  0.0000  0.0000  0.0000  0.0000  0.0000  0.0000  0.0000   0.000000E+00        2300001
   3   7 -13    500.3    499.0  18   0   1  0.0000  0.0000  0.0000  0.0000  0.0000  0.0000  0.0000  0.0000   0.000000E+00        2301001
   3   7 -12    263.5    480.5  18   0   1  0.0000  0.0000  0.0000  0.0000  0.0000  0.0000  0.0000  0.0000   0.000000E+00        2302001
   4  -4  12   2658.4    746.0  18   0   1  0.0000  0.0000  0.0000  0.0000  0.0000  0.0000  0.0000  0.0000   0.000000E+00        2303001
   4  -4  13   -909.3    536.7  18   0   1  0.0000  0.0000  0.0000  0.0000  0.0000  0.0000  0.0000  0.0000   0.000000E+00        2304001
   4  -4  14   -659.5    523.9  18   0   1  0.0000  0.0000  0.0000  0.0000  0.0000  0.0000  0.0000  0.0000   0.000000E+00        2305001
   4  -3  10   2496.6    738.6  18   0   1  0.0000  0.0000  0.0000  0.0000  0.0000  0.0000  0.0000  0.0000   0.000000E+00        2306001
   4  -3  11   -233.1    615.9  18   0   1  0.0000  0.0000  0.0000  0.0000  0.0000  0.0000  0.0000  0.0000   0.000000E+00        2307001
   4  -3  12    -96.0    599.6  18   0   1  0.0000  0.0000  0.0000  0.0000  0.0000  0.0000  0.0000  0.0000   0.000000E+00        2308001
   4  -2   8   5623.0   1001.8  18   0   1  0.0000  0.0000  0.0000  0.0000  0.0000  0.0000  0.0000  0.0000   0.000000E+00        2309001
   4  -2   9  12768.8   1075.4  18   0   1  0.0000  0.0000  0.0000  0.0000  0.0000  0.0000  0.0000  0.0000   0.000000E+00        2310001
   4  -2  10   9354.0    976.7  18   0   1  0.0000  0.0000  0.0000  0.0000  0.0000  0.0000  0.0000  0.0000   0.000000E+00        2311001
   4  -1   6  10604.3   1284.7  18   0   1  0.0000  0.0000  0.0000  0.0000  0.0000  0.0000  0.0000  0.0000   0.000000E+00        2312001
   4  -1   7  12410.5   1200.8  18   0   1  0.0000  0.0000  0.0000  0.0000  0.0000  0.0000  0.0000  0.0000   0.000000E+00        2313001
   4   0   4  18439.9   1731.6  18   0   1  0.0000  0.0000  0.0000  0.0000  0.0000  0.0000  0.0000  0.0000   0.000000E+00        2314001
   4   0   5  10286.1   1373.4  18   0   1  0.0000  0.0000  0.0000  0.0000  0.0000  0.0000  0.0000  0.0000   0.000000E+00        2315001
   4   1   1  21410.8   1577.2  18   0   1  0.0000  0.0000  0.0000  0.0000  0.0000  0.0000  0.0000  0.0000   0.000000E+00        2316001
   4   1   2  24249.8   1817.8  18   0   1  0.0000  0.0000  0.0000  0.0000  0.0000  0.0000  0.0000  0.0000   0.000000E+00        2317001
   4   2  -1  16846.7   1202.9  18   0   1  0.0000  0.0000  0.0000  0.0000  0.0000  0.0000  0.0000  0.0000   0.000000E+00        2318001
   4   2   0   5421.0   1163.2  18   0   1  0.0000  0.0000  0.0000  0.0000  0.0000  0.0000  0.0000  0.0000   0.000000E+00        2319001
   4   3  -4   6097.9    912.5  18   0   1  0.0000  0.0000  0.0000  0.0000  0.0000  0.0000  0.0000  0.0000   0.000000E+00        2320001
   4   3  -3   6749.5    957.5  18   0   1  0.0000  0.0000  0.0000  0.0000  0.0000  0.0000  0.0000  0.0000   0.000000E+00        2321001
   4   3  -2   3252.0    910.5  18   0   1  0.0000  0.0000  0.0000  0.0000  0.0000  0.0000  0.0000  0.0000   0.000000E+00        2322001
   4   4  -6   1170.9    665.7  18   0   1  0.0000  0.0000  0.0000  0.0000  0.0000  0.0000  0.0000  0.0000   0.000000E+00        2323001
   4   4  -5   1204.9    660.3  18   0   1  0.0000  0.0000  0.0000  0.0000  0.0000  0.0000  0.0000  0.0000   0.000000E+00        2324001
   4   4  -4   5081.0    819.3  18   0   1  0.0000  0.0000  0.0000  0.0000  0.0000  0.0000  0.0000  0.0000   0.000000E+00        2325001
   4   5  -9     64.5    549.0  18   0   1  0.0000  0.0000  0.0000  0.0000  0.0000  0.0000  0.0000  0.0000   0.000000E+00        2326001
   4   5  -8   1399.4    625.8  18   0   1  0.0000  0.0000  0.0000  0.0000  0.0000  0.0000  0.0000  0.0000   0.000000E+00        2327001
   4   5  -7   3608.7    694.9  18   0   1  0.0000  0.0000  0.0000  0.0000  0.0000  0.0000  0.0000  0.0000   0.000000E+00        2328001
   4   5  -6   2632.6    700.2  18   0   1  0.0000  0.0000  0.0000  0.0000  0.0000  0.0000  0.0000  0.0000   0.000000E+00        2329001
   4   6 -11   -488.3    456.8  18   0   1  0.0000  0.0000  0.0000  0.0000  0.0000  0.0000  0.0000  0.0000   0.000000E+00        2330001
   4   6 -10    529.8    577.7  18   0   1  0.0000  0.0000  0.0000  0.0000  0.0000  0.0000  0.0000  0.0000   0.000000E+00        2331001
   4   6  -9   1020.6    625.4  18   0   1  0.0000  0.0000  0.0000  0.0000  0.0000  0.0000  0.0000  0.0000   0.000000E+00        2332001
   4   6  -8   1178.3    600.1  18   0   1  0.0000  0.0000  0.0000  0.0000  0.0000  0.0000  0.0000  0.0000   0.000000E+00        2333001
   5  -1   7    406.8   1027.9  18   0   1  0.0000  0.0000  0.0000  0.0000  0.0000  0.0000  0.0000  0.0000   0.000000E+00        2334001
   5  -1   8   1993.1   1025.4  18   0   1  0.0000  0.0000  0.0000  0.0000  0.0000  0.0000  0.0000  0.0000   0.000000E+00        2335001
   5  -1   9   2028.7    955.2  18   0   1  0.0000  0.0000  0.0000  0.0000  0.0000  0.0000  0.0000  0.0000   0.000000E+00        2336001
   5   0   5   4019.4   1429.7  18   0   1  0.0000  0.0000  0.0000  0.0000  0.0000  0.0000  0.0000  0.0000   0.000000E+00        2337001
   5   0   6   6031.7   1397.6  18   0   1  0.0000  0.0000  0.0000  0.0000  0.0000  0.0000  0.0000  0.0000   0.000000E+00        2338001
   5   1   2   3791.2   1360.8  18   0   1  0.0000  0.0000  0.0000  0.0000  0.0000  0.0000  0.0000  0.0000   0.000000E+00        2339001
   5   1   3  24429.4   1784.8  18   0   1  0.0000  0.0000  0.0000  0.0000  0.0000  0.0000  0.0000  0.0000   0.000000E+00        2340001
   5   2   0  12578.4   1318.3  18   0   1  0.0000  0.0000  0.0000  0.0000  0.0000  0.0000  0.0000  0.0000   0.000000E+00        2341001
   5   2   1  12353.2   1370.1  18   0   1  0.0000  0.0000  0.0000  0.0000  0.0000  0.0000  0.0000  0.0000   0.000000E+00        2342001
   5   3  -3   6952.2   1019.5  18   0   1  0.0000  0.0000  0.0000  0.0000  0.0000  0.0000  0.0000  0.0000   0.000000E+00        2343001
   5   3  -2   3450.8    979.7  18   0   1  0.0000  0.0000  0.0000  0.0000  0.0000  0.0000  0.0000  0.0000   0.000000E+00        2344001
   5   3  -1   7770.0   1087.6  18   0   1  0.0000  0.0000  0.0000  0.0000  0.0000  0.0000  0.0000  0.0000   0.000000E+00        2345001
   5   4  -5   2054.6    768.0  18   0   1  0.0000  0.0000  0.0000  0.0000  0.0000  0.0000  0.0000  0.0000   0.000000E+00        2346001
   5   4  -4   1536.1    750.6  18   0   1  0.0000  0.0000  0.0000  0.0000  0.0000  0.0000  0.0000  0.0000   0.000000E+00        2347001
   5   4  -3   3062.0    852.3  18   0   1  0.0000  0.0000  0.0000  0.0000  0.0000  0.0000  0.0000  0.0000   0.000000E+00        2348001
  -5  -4   4   2354.2    842.3  19   0   1  0.0000  0.0000  0.0000  0.0000  0.0000  0.0000  0.0000  0.0000   0.000000E+00        2349001
  -5  -4   5   1748.0    800.3  19   0   1  0.0000  0.0000  0.0000  0.0000  0.0000  0.0000  0.0000  0.0000   0.000000E+00        2350001
  -5  -3   2   3779.4    981.4  19   0   1  0.0000  0.0000  0.0000  0.0000  0.0000  0.0000  0.0000  0.0000   0.000000E+00        2351001
  -5  -3   3   3893.3    893.8  19   0   1  0.0000  0.0000  0.0000  0.0000  0.0000  0.0000  0.0000  0.0000   0.000000E+00        2352001
  -5  -3   4   4102.2    886.1  19   0   1  0.0000  0.0000  0.0000  0.0000  0.0000  0.0000  0.0000  0.0000   0.000000E+00        2353001
  -5  -2   0  10220.2   1245.6  19   0   1  0.0000  0.0000  0.0000  0.0000  0.0000  0.0000  0.0000  0.0000   0.000000E+00        2354001
  -5  -2   1  10502.2   1191.6  19   0   1  0.0000  0.0000  0.0000  0.0000  0.0000  0.0000  0.0000  0.0000   0.000000E+00        2355001
  -5  -2   2  14829.0   1233.2  19   0   1  0.0000  0.0000  0.0000  0.0000  0.0000  0.0000  0.0000  0.0000   0.000000E+00        2356001
  -5   0  -5  10169.4   1465.6  19   0   1  0.0000  0.0000  0.0000  0.0000  0.0000  0.0000  0.0000  0.0000   0.000000E+00        2357001
  -5   1  -8   2761.9   1023.2  19   0   1  0.0000  0.0000  0.0000  0.0000  0.0000  0.0000  0.0000  0.0000   0.000000E+00        2358001
  -5   1  -7   4590.5   1127.9  19   0   1  0.0000  0.0000  0.0000  0.0000  0.0000  0.0000  0.0000  0.0000   0.000000E+00        2359001
  -5   1  -6   8733.4   1223.2  19   0   1  0.0000  0.0000  0.0000  0.0000  0.0000  0.0000  0.0000  0.0000   0.000000E+00        2360001
  -5   2  -8   2050.8    935.8  19   0   1  0.0000  0.0000  0.0000  0.0000  0.0000  0.0000  0.0000  0.0000   0.000000E+00        2361001
  -4  -6  10   1351.9    628.9  19   0   1  0.0000  0.0000  0.0000  0.0000  0.0000  0.0000  0.0000  0.0000   0.000000E+00        2362001
  -4  -6  11   -195.2    518.6  19   0   1  0.0000  0.0000  0.0000  0.0000  0.0000  0.0000  0.0000  0.0000   0.000000E+00        2363001
  -4  -5   8    567.0    606.2  19   0   1  0.0000  0.0000  0.0000  0.0000  0.0000  0.0000  0.0000  0.0000   0.000000E+00        2364001
  -4  -5   9   -672.1    528.9  19   0   1  0.0000  0.0000  0.0000  0.0000  0.0000  0.0000  0.0000  0.0000   0.000000E+00        2365001
  -4  -5  10   1447.2    657.8  19   0   1  0.0000  0.0000  0.0000  0.0000  0.0000  0.0000  0.0000  0.0000   0.000000E+00        2366001
  -4  -4   5   2946.2    849.3  19   0   1  0.0000  0.0000  0.0000  0.0000  0.0000  0.0000  0.0000  0.0000   0.000000E+00        2367001
  -4  -4   6   3779.2    851.6  19   0   1  0.0000  0.0000  0.0000  0.0000  0.0000  0.0000  0.0000  0.0000   0.000000E+00        2368001
  -4  -4   7   7724.5    857.1  19   0   1  0.0000  0.0000  0.0000  0.0000  0.0000  0.0000  0.0000  0.0000   0.000000E+00        2369001
  -4  -4   8   7131.4    864.5  19   0   1  0.0000  0.0000  0.0000  0.0000  0.0000  0.0000  0.0000  0.0000   0.000000E+00        2370001
  -4  -3   3   3805.2    868.3  19   0   1  0.0000  0.0000  0.0000  0.0000  0.0000  0.0000  0.0000  0.0000   0.000000E+00        2371001
  -4  -3   4   7473.6    952.8  19   0   1  0.0000  0.0000  0.0000  0.0000  0.0000  0.0000  0.0000  0.0000   0.000000E+00        2372001
[truncated: 4,271,014 more chars]
